# Supplementary material for: A comprehensive PDCoV-host proteome interaction map reveals potential antiviral targets
Source: PLoS Pathog. 2025 Oct 24;21(10):e1013615. doi: 10.1371/journal.ppat.1013615 (PMC12551863; doi:10.1371/journal.ppat.1013615)
Supplement: S1 Table — (XLSX) [file ppat.1013615.s010.xlsx]

## Sheet: Supplementary Tab1
	109 biotinylated probes with 3' Biotin-TEG modification used for ChIRP-MS
	Number	Name	Starting position	sequence	Length	Embellish	CG content (%)	Gene
	1	PDCoV-1	58	tgtcggtagagaactagcga	20	3'Biotin-TEG	50	5UTR
	2	PDCoV-2	285	acttaaaccctacggtagtc	20	3'Biotin-TEG	45
	3	PDCoV-3	569	cattttcaggcaacgcgata	20	3'Biotin-TEG	45	NSP2
	4	PDCoV-4	762	cgaattgatcgcaaggtggg	20	3'Biotin-TEG	55
	5	PDCoV-5	968	cacgagctaactcagcaagt	20	3'Biotin-TEG	50
	6	PDCoV-6	1171	ggcacgagggtagaggtaaa	20	3'Biotin-TEG	55
	7	PDCoV-7	1406	gtgcaataccaacaacaccg	20	3'Biotin-TEG	50
	8	PDCoV-8	1621	atcagtagccacgatgacat	20	3'Biotin-TEG	45
	9	PDCoV-9	1866	atgttagtgatacgtgtcgc	20	3'Biotin-TEG	45
	10	PDCoV-10	2110	tactggatactcaggctcaa	20	3'Biotin-TEG	45
	11	PDCoV-11	2330	agaggtcacagttgaagctt	20	3'Biotin-TEG	45
	12	PDCoV-12	2554	gatgtggtattgtgcgagtg	20	3'Biotin-TEG	50
	13	PDCoV-13	2777	taggatagacgtcgacgcta	20	3'Biotin-TEG	50
	14	PDCoV-14	3024	gaatcaaactccccttcata	20	3'Biotin-TEG	40
	15	PDCoV-15	3265	tacatcagtgctgtctgtta	20	3'Biotin-TEG	40
	16	PDCoV-16	3432	gcaggattgactaggacaga	20	3'Biotin-TEG	50	nsp3
	17	PDCoV-17	3722	ctgggttgcatccaaagata	20	3'Biotin-TEG	45
	18	PDCoV-18	3936	tcttgaacaaagtcctcacc	20	3'Biotin-TEG	45
	19	PDCoV-19	4136	gaaacaggtttacacctgca	20	3'Biotin-TEG	45
	20	PDCoV-20	4407	cagtagacctttggttgtat	20	3'Biotin-TEG	40
	21	PDCoV-21	4609	aggcacgtcaaacctatgat	20	3'Biotin-TEG	45
	22	PDCoV-22	4838	tccacgactttacgaggatg	20	3'Biotin-TEG	50
	23	PDCoV-23	5048	gggctgaataatacagacca	20	3'Biotin-TEG	45
	24	PDCoV-24	5290	aaggggctgctgattaacac	20	3'Biotin-TEG	50
	25	PDCoV-25	5529	tttcgcacataccatacacg	20	3'Biotin-TEG	45
	26	PDCoV-26	5780	tcagtttggcactcaacatc	20	3'Biotin-TEG	45
	27	PDCoV-27	6028	caatgggtctagaataggcc	20	3'Biotin-TEG	50
	28	PDCoV-28	6231	ggcgtaatgtggcaatatgt	20	3'Biotin-TEG	45
	29	PDCoV-29	6549	gcaagtgcaaggataacaca	20	3'Biotin-TEG	45	nsp4
	30	PDCoV-30	6765	aactcccacaacaactggac	20	3'Biotin-TEG	50
	31	PDCoV-31	6985	aataggaggtacccacaaca	20	3'Biotin-TEG	45
	32	PDCoV-32	7209	ggaattgctagtatagcgca	20	3'Biotin-TEG	45
	33	PDCoV-33	7467	gtactccttgaagaatcgct	20	3'Biotin-TEG	45
	34	PDCoV-34	7778	aaagtagctttagctgcgtc	20	3'Biotin-TEG	45
	35	PDCoV-35	8098	aactgagaccatacatcgct	20	3'Biotin-TEG	45	nsp5
	36	PDCoV-36	8182	gcaattgagaccatgtgagt	20	3'Biotin-TEG	45
	37	PDCoV-37	8415	attaagttggaggaccacgt	20	3'Biotin-TEG	45
	38	PDCoV-38	8674	ttggtctagcatcaacagtc	20	3'Biotin-TEG	45
	39	PDCoV-39	8940	gtccaatcgcactcgaaatc	20	3'Biotin-TEG	50
	40	PDCoV-40	9056	ggcagtactattgggtacaa	20	3'Biotin-TEG	45	nsp6
	41	PDCoV-41	9293	ttgattgcaagtccagcata	20	3'Biotin-TEG	40
	42	PDCoV-42	9509	ataatgggcagagttacgcg	20	3'Biotin-TEG	50
	43	PDCoV-43	9743	tttccacccaaaccaagaag	20	3'Biotin-TEG	45	nsp7
	44	PDCoV-44	10098	atgttgatatcggcaacagc	20	3'Biotin-TEG	45	nsp8
	45	PDCoV-45	10286	gcacgttctgcaagatacat	20	3'Biotin-TEG	45
	46	PDCoV-46	10498	gtgtgttgccatctacataa	20	3'Biotin-TEG	40
	47	PDCoV-47	10670	cattgcgcaaacatagctca	20	3'Biotin-TEG	45	nsp9
	48	PDCoV-48	10996	gtactcaatttgagtgccac	20	3'Biotin-TEG	45	nsp10
	49	PDCoV-49	11263	ccttatctttgtcgatgtga	20	3'Biotin-TEG	40
	50	PDCoV-50	11404	tagaacccgttactcgttta	20	3'Biotin-TEG	40	nsp12
	51	PDCoV-51	11571	ctctcccttgttaggtaaag	20	3'Biotin-TEG	45
	52	PDCoV-52	11788	atgacgtagagcataagcca	20	3'Biotin-TEG	45
	53	PDCoV-53	12005	cgggtgttaatatgccaaca	20	3'Biotin-TEG	45
	54	PDCoV-54	12251	gacggtcccagtacttaaaa	20	3'Biotin-TEG	45
	55	PDCoV-55	12501	cctaccaatcgcaatagagt	20	3'Biotin-TEG	45
	56	PDCoV-56	12740	tgtagtagctgtagtctgtg	20	3'Biotin-TEG	45
	57	PDCoV-57	12946	ttgattttgctcggcatgag	20	3'Biotin-TEG	45
	58	PDCoV-58	13183	cagtcgtcgtaacatgttgt	20	3'Biotin-TEG	45
	59	PDCoV-59	13432	ataagctgtggttgcatcac	20	3'Biotin-TEG	45
	60	PDCoV-60	13665	tctatacatgcgacaccatc	20	3'Biotin-TEG	45
	61	PDCoV-61	13935	tcaaggttctgaacagggtc	20	3'Biotin-TEG	50
	62	PDCoV-62	14201	cgcagtatagtgggtgaatt	20	3'Biotin-TEG	45	nsp13
	63	PDCoV-63	14369	agatcgcagtgccagaaatg	20	3'Biotin-TEG	50
	64	PDCoV-64	14601	gacttcttgatagactcctc	20	3'Biotin-TEG	45
	65	PDCoV-65	14902	tctgacatatgttgtctgcg	20	3'Biotin-TEG	45
	66	PDCoV-66	15178	ctcaacagttgtacgtgtgg	20	3'Biotin-TEG	50
	67	PDCoV-67	15389	gcatagttctaggtgaaggt	20	3'Biotin-TEG	45
	68	PDCoV-68	15648	aaacgcaactgtgcttcgtt	20	3'Biotin-TEG	45
	69	PDCoV-69	15858	cgtgtaagggcaacgttcaa	20	3'Biotin-TEG	50
	70	PDCoV-70	16007	acaccattatactcatagcc	20	3'Biotin-TEG	40	nsp14
	71	PDCoV-71	16330	tccctctggagtaactgaaa	20	3'Biotin-TEG	45
	72	PDCoV-72	16631	ctttgcaagcgaactcagtt	20	3'Biotin-TEG	45
	73	PDCoV-73	16863	tgctcagcagttactggaaa	20	3'Biotin-TEG	45
	74	PDCoV-74	17129	tagcagggtatgtgtcaaca	20	3'Biotin-TEG	45
	75	PDCoV-75	17341	ggtgacacaatctctgtagg	20	3'Biotin-TEG	50
	76	PDCoV-76	17554	catcaacgtgagcattgcag	20	3'Biotin-TEG	50	nsp15
	77	PDCoV-77	17821	cacagaggactacatgggta	20	3'Biotin-TEG	50
	78	PDCoV-78	18033	aacatttctaccctgtgtac	20	3'Biotin-TEG	40
	79	PDCoV-79	18279	gcttgcgttaggtgaagtaa	20	3'Biotin-TEG	45
	80	PDCoV-80	18520	atgttttgtacacagacggc	20	3'Biotin-TEG	45	nsp13
	81	PDCoV-81	18702	tgaagaacctggtgctgtac	20	3'Biotin-TEG	50
	82	PDCoV-82	18907	caagcctctccttaactatc	20	3'Biotin-TEG	45
	83	PDCoV-83	19148	gaataggttggtgtcaacgc	20	3'Biotin-TEG	50
	84	PDCoV-84	19318	atcaatagagctctctgcat	20	3'Biotin-TEG	40	S
	85	PDCoV-85	19564	tgagtggttgataactccga	20	3'Biotin-TEG	45
	86	PDCoV-86	19868	agaatacctaagtaggtgtt	20	3'Biotin-TEG	35
	87	PDCoV-87	20069	gtgatttgcgatatagtagt	20	3'Biotin-TEG	35
	88	PDCoV-88	20279	atggtgacactgtcaagtct	20	3'Biotin-TEG	45
	89	PDCoV-89	20491	agtaattccatacgtaggta	20	3'Biotin-TEG	35
	90	PDCoV-90	20694	ctcacctgttggagaggtga	20	3'Biotin-TEG	55
	91	PDCoV-91	20910	ggacaaaacaggcttagtgc	20	3'Biotin-TEG	50
	92	PDCoV-92	20910	ggtgtattgtgccagtaatt	20	3'Biotin-TEG	40
	93	PDCoV-93	21365	ccaaggccactagtaacaac	20	3'Biotin-TEG	50
	94	PDCoV-94	21593	agtgcgacataattgaggcg	20	3'Biotin-TEG	50
	95	PDCoV-95	21811	aattgtttgacagctgtgca	20	3'Biotin-TEG	40
	96	PDCoV-96	22029	gaaaccgtatctggacgact	20	3'Biotin-TEG	50
	97	PDCoV-97	22274	tgtatgaaatcagcttgccg	20	3'Biotin-TEG	45
	98	PDCoV-98	22503	atctgcaatctgtgagaggt	20	3'Biotin-TEG	45
	99	PDCoV-99	22815	tatattgtccagggatggta	20	3'Biotin-TEG	40
	100	PDCoV-100	23031	ttctgcgtcagacatagtga	20	3'Biotin-TEG	45	E
	101	PDCoV-101	23210	atagatcacacggttacgcg	20	3'Biotin-TEG	50	M
	102	PDCoV-102	23477	ctaactgatatgccattggc	20	3'Biotin-TEG	45
	103	PDCoV-103	23688	tgcagatggcagttgcacat	20	3'Biotin-TEG	50	NS6
	104	PDCoV-104	24011	caagacgcgtcagtagtagg	20	3'Biotin-TEG	55	N/NS7
	105	PDCoV-105	24241	ggtatcattaggagggagtt	20	3'Biotin-TEG	45
	106	PDCoV-106	24469	gcctctggagttaacagatt	20	3'Biotin-TEG	45
	107	PDCoV-107	24670	tagagccatgatgcgaggat	20	3'Biotin-TEG	50
	108	PDCoV-108	24887	cttgtttgtcaggcttcttg	20	3'Biotin-TEG	45
	109	PDCoV-109	25109	agccctagtttgcatgatag	20	3'Biotin-TEG	45	3UTR
