# Supplementary material for: A comprehensive PDCoV-host proteome interaction map reveals potential antiviral targets
Source: PLoS Pathog. 2025 Oct 24;21(10):e1013615. doi: 10.1371/journal.ppat.1013615 (PMC12551863; doi:10.1371/journal.ppat.1013615)
Supplement: S2 Table — (XLSX) [file ppat.1013615.s011.xlsx]

## Sheet: Supplementary Tab2
	Host factors enriched by vRNA at 24 hpi in PDCoV-infected LLC-PK1 cells														Host factors enriched by vRNA at 48 hpi in PDCoV-infected LLC-PK1 cells													Host factors shared between vRNA enrichments at 24 hpi and 48 hpi in PDCoV-infected LLC-PK1 cells					Host factors enriched by vRNA at 24 hpi in PDCoV-infected ST cells												Host factors enriched by vRNA at 48 hpi in PDCoV-infected ST cells
	Protein name	NCBI ID	X24__vs_Ctrl__p.val	X24__vs_Ctrl__p.adj	significant	X24__vs_Ctrl__significant	X24__vs_Ctrl__ratio	Ctrl__centered	X24__centered	logp	Group				Protein name	NCBII ID	X48__vs_Ctrl__p.val	X48__vs_Ctrl__p.adj	significant	X48__vs_Ctrl__significant	X48__vs_Ctrl__ratio	Ctrl__centered	X48__centered	Logp	Group			Protein name	48hpi(FC)	24hpi(FC)			Protein name	NCBI ID	X24__vs_Ctrl__p.val	significant	X24__vs_Ctrl__significant	X24__vs_Ctrl__ratio	Ctrl__centered	X24__centered	logp	Group			Protein name	NCBI ID	X48__vs_Ctrl__p.val	significant	X48__vs_Ctrl__significant
	A0A287A4Q2	A0A287A4Q2	0.00140703	0.000468	TRUE	TRUE	-4.79	2.4	-2.4	3.32975	no significant				ACACA	A0A287BBE6	0.0121935	0.0282	TRUE	TRUE	3.9	-1.95	1.95	1.54975	significant(p<0.05)			ALDH4A1	2.33	6.58			ACTC1	P68137	0.00340705	FALSE	FALSE	-3.82	1.91	-1.91	2.46762	no significant			AASS	A0A287BAZ8	0.000210693	TRUE	TRUE
	A0A287AJR4	A0A287AJR4	0.00894896	0.0204	TRUE	TRUE	-3.91	1.95	-1.95	1.69037	no significant				RPL15.1	A0A286ZL65	8.98E-05	1.47E-14	TRUE	TRUE	-6.81	3.4	-3.4	13.8327	no significant			ATP5F1A	4.12	5.93			PC	A0A8W4F6F0	0.000653226	TRUE	TRUE	6.15	-3.08	3.08	3.18494	significant(p<0.01)			ABCD3	I3LI20	0.00445685	TRUE	TRUE
	A0A287AMU3	A0A287AMU3	0.00237343	0.00205	TRUE	TRUE	-4.21	2.1	-2.1	2.68825	no significant				MYH7	P79293	3.42E-05	1.47E-14	TRUE	TRUE	-8.99	4.49	-4.49	13.8327	no significant			SPA9	3.82	6.99			CCDC85A	A0A286ZPJ4	0.000515244	FALSE	FALSE	-6.1	3.05	-3.05	3.28799	no significant			ACADL	P79274	2.9e-05	TRUE	TRUE
	A0A287AY31	A0A287AY31	0.00562982	0.0112	TRUE	TRUE	-3.77	1.89	-1.89	1.95078	no significant				KEAP1	Q684M4	2.64E-05	1.47E-14	TRUE	TRUE	-14.5	7.24	-7.24	13.8327	no significant			PC	6.28	7.81			NNT	A0A287AQG1	0.00102201	TRUE	TRUE	7.14	-3.57	3.57	2.99054	significant(p<0.01)			ACADSB	A0A287B1V1	0.000275746	TRUE	TRUE
	A0A8W4FBW8	A0A8W4FBW8	0.0589898	0.0892	FALSE	FALSE	-1.75	0.873	-0.873	1.04964	no significant				TYRP1	F6Q7U8	0.000184675	6.33E-10	TRUE	TRUE	-5.84	2.92	-2.92	9.1986	no significant			PCCA	6.38	7.98			ECI2	F1RWZ4	0.00136208	TRUE	TRUE	4.94	-2.47	2.47	2.8658	significant(p<0.01)			ACO2	P16276	0.000476119	TRUE	TRUE
	N	A0A0E3N3M9	9.37e-05	1.47e-14	TRUE	TRUE	8.8	-4.4	4.4	13.8327	virus protein				NPM1	I3LUP6	0.000187024	7.06E-10	TRUE	TRUE	-7.17	3.58	-3.58	9.1512	no significant			ACSF2	2.81	5.27			DLD	P09623	0.00181145	TRUE	TRUE	5.06	-2.53	2.53	2.74197	significant(p<0.01)			ADGB	F1S738	3.83e-06	TRUE	TRUE
	A0A8W4FJS7	A0A8W4FJS7	0.0799727	0.104	FALSE	FALSE	-0.998	0.499	-0.499	0.982967	no significant				RPL8	A0A5G2R4W2	0.00019221	8.74E-10	TRUE	TRUE	-7.11	3.55	-3.55	9.05849	no significant			PCCB	5.23	6.68			DECR1	A0A5G2R5W7	0.00198961	TRUE	TRUE	4.54	-2.27	2.27	2.70123	significant(p<0.01)			AGPS	A0A287A3U2	0.00300932	TRUE	TRUE
	A0A8W4FMS2	A0A8W4FMS2	0.353966	0.184	FALSE	FALSE	-0.852	0.426	-0.426	0.735182	no significant				DES	P02540	0.000195686	9.87E-10	TRUE	TRUE	-8.21	4.1	-4.1	9.00568	no significant			ETFB	2.58	4.76			CLTC	A0A8W4FAA6	0.00214715	TRUE	TRUE	5.04	-2.52	2.52	2.66814	significant(p<0.01)			AHCY	Q710C4	2.13e-05	TRUE	TRUE
	A0A8W4FR32	A0A8W4FR32	0.0804983	0.104	FALSE	FALSE	-2.78	1.39	-1.39	0.982967	no significant				RRP15	A0A5G2RB12	0.000255724	2.10E-08	TRUE	TRUE	-5.18	2.59	-2.59	7.67778	no significant			LRPPRC	3.07	5.49			HNRNPF	F1RG16	0.0013004	FALSE	FALSE	-4.78	2.39	-2.39	2.88592	no significant			AIFM1	A0A5G2QQE8	0.0128283	TRUE	TRUE
	AARS2	A0A287B287	0.00589112	0.012	TRUE	TRUE	-3.99	2	-2	1.92082	no significant				RPL27A	F1RGC0	0.000298503	9.67E-08	TRUE	TRUE	-6.77	3.39	-3.39	7.01457	no significant			HSPE1	4.98	4.56			MRPS26	F1S8A5	0.00237165	TRUE	TRUE	4.12	-2.06	2.06	2.62495	significant(p<0.01)			AK2	A0A5G2QNB5	0.0106993	TRUE	TRUE
	AASS	A0A287BAZ8	0.00590592	0.0917	FALSE	FALSE	1.85	-0.925	0.925	1.03763	no significant				ACADM	P41367	0.00369028	0.00545	TRUE	TRUE	2.48	-1.24	1.24	2.2636	significant(p<0.01)			IDH2	6.13	7.59			LOC100510930	F2Z5T5	0.00231175	FALSE	FALSE	-4.14	2.07	-2.07	2.63606	no significant			ALDH18A1	F1SC47	0.0234963	TRUE	TRUE
	ABAT	P80147	0.000165909	0.00149	TRUE	TRUE	5.02	-2.51	2.51	2.82681	significant(p<0.01)				RSU1	A0A5G2Q990	0.000330131	2.17E-07	TRUE	TRUE	-5.79	2.9	-2.9	6.66354	no significant			ACACA	3.9	6.37			RPL13	I3LSD3	0.00269218	TRUE	TRUE	3.98	-1.99	1.99	2.5699	significant(p<0.01)			ALDH2	Q2XQV4	0.000574106	TRUE	TRUE
	ABCB6	F1SR85	0.062744	0.195	FALSE	FALSE	0.613	-0.306	0.306	0.709965	no significant				ACADSB	A0A287B1V1	0.00965723	0.0223	TRUE	TRUE	2.25	-1.13	1.13	1.6517	significant(p<0.05)			NONO	2.54	4.21			NME1	Q2EN76	0.00255158	FALSE	FALSE	-4.44	2.22	-2.22	2.59319	no significant			ALDH3A2	A0A287BBJ7	0.0112957	TRUE	TRUE
	ABCB7	A0A286ZXE4	0.0323142	0.0622	FALSE	FALSE	-3.58	1.79	-1.79	1.20621	no significant				KDM1A	F1STX7	0.000419619	1.50E-06	TRUE	TRUE	-8.36	4.18	-4.18	5.82391	no significant			ALDH18A1	2.14	5.02			NME3	F1RG17	0.00259366	FALSE	FALSE	-4.68	2.34	-2.34	2.58609	no significant			ALDH6A1	F1S3H1	9.41e-06	TRUE	TRUE
	ABCC3	A0A5G2R2F8	0.0111908	0.026	TRUE	TRUE	-2.03	1.02	-1.02	1.58503	no significant				ACTA1	P68137	0.000425601	1.65E-06	TRUE	TRUE	-8.68	4.34	-4.34	5.78252	no significant			PRDX3	2.12	4.1			S100A6	Q2EN75	0.0028227	TRUE	TRUE	5.15	-2.57	2.57	2.54934	significant(p<0.01)			ALDH7A1	A0A287AWM0	0.00011243	TRUE	TRUE
	ABCC4	A0A287BBR6	0.0479593	0.0792	FALSE	FALSE	-3.16	1.58	-1.58	1.10127	no significant				H1-2	A0A8W4FCQ5	0.000439233	1.99E-06	TRUE	TRUE	-4.34	2.17	-2.17	5.70115	no significant			MCCC1	3.76	7.27			AGPS	A0A287A3U2	0.00300932	TRUE	TRUE	3.95	-1.98	1.98	2.52153	significant(p<0.01)			M	A0A0E3U220	8.46e-06	TRUE	TRUE
	ABHD11	F1RJM8	0.0644391	0.0934	FALSE	FALSE	-1.88	0.938	-0.938	1.02965	no significant				ACO2	A0A8W4FBS4	0.00295363	0.00349	TRUE	TRUE	3.38	-1.69	1.69	2.45717	significant(p<0.01)			EZR	2.14	3.81			OGDH	F1SSH8	0.00321856	TRUE	TRUE	4.44	-2.22	2.22	2.49234	significant(p<0.01)			ALDH9A1	Q29228	0.0238893	TRUE	TRUE
	ABLIM1	F1S4V5	0.0113187	0.121	FALSE	FALSE	2.73	-1.37	1.37	0.917215	no significant				WDR3	F1SAY9	0.00045656	2.45E-06	TRUE	TRUE	-5.14	2.57	-2.57	5.61083	no significant			ACO2	3.38	6.19			CRAT	A0A287A2X3	0.00325533	TRUE	TRUE	4.9	-2.45	2.45	2.4874	significant(p<0.01)			APOB	A0A287AG13	0.000212131	TRUE	TRUE
	ACAA2	D0G0B3	7.99e-05	0.000163	TRUE	TRUE	3.94	-1.97	1.97	3.78781	significant(p<0.01)				CRACD	A0A287ALS3	0.000459466	2.53E-06	TRUE	TRUE	-5.79	2.89	-2.89	5.59688	no significant			HSPA8	2.48	3.74			RPL7A	A0A287BM53	0.00335301	TRUE	TRUE	3.99	-2	2	2.47457	significant(p<0.01)			ATP5F1C	A0A8X9AEI6	1.84e-05	TRUE	TRUE
	ACACA	A0A287BBE6	4.85e-05	2.07e-05	TRUE	TRUE	6.37	-3.19	3.19	4.68403	significant(p<0.01)				PDLIM1	F1SC51	0.000461362	2.58E-06	TRUE	TRUE	-4.85	2.42	-2.42	5.58838	no significant			GLUD1	2.72	7.85			CHCHD3	A0A286ZUS4	0.00346448	TRUE	TRUE	3.91	-1.95	1.95	2.46036	significant(p<0.01)			ATP5PB	A0A286ZYM6	0.00598567	TRUE	TRUE
	ACACB	A0A8W4FHN1	4.36e-05	1.38e-05	TRUE	TRUE	4.57	-2.28	2.28	4.86012	significant(p<0.01)				GFM1	A0A287AM95	0.000482901	3.29E-06	TRUE	TRUE	-4.99	2.49	-2.49	5.4828	no significant			ATP5F1B	4.16	5.88			TMEM30A	A0A287A5T0	0.000611618	FALSE	FALSE	-6.53	3.26	-3.26	3.21352	no significant			CALM3	A0A5G2QWK6	2.32e-05	TRUE	TRUE
	ACAD8	A0A8W4FBI6	0.00107569	0.0288	TRUE	TRUE	2.17	-1.08	1.08	1.54061	significant(p<0.05)				HSPA6	Q04967	0.000487024	3.43E-06	TRUE	TRUE	-6.14	3.07	-3.07	5.46471	no significant			RBMXL1	2.55	6.37			TTC19	I3LPS3	0.000404539	FALSE	FALSE	-8.83	4.41	-4.41	3.39304	no significant			CALR	P28491	0.0471205	TRUE	TRUE
	ACAD9	I3LUR5	0.00420277	0.0773	FALSE	FALSE	1.41	-0.707	0.707	1.11182	no significant				BPHL	F1RWY7	0.000487431	3.44E-06	TRUE	TRUE	-4.49	2.24	-2.24	5.46344	no significant			MCCC2	2.67	5.84			TXNDC11	F1RL25	0.00115914	FALSE	FALSE	-7.61	3.81	-3.81	2.93586	no significant			CAT	F1SGS9	0.0123274	TRUE	TRUE
	ACADL	P79274	0.000133957	0.000832	TRUE	TRUE	3.96	-1.98	1.98	3.07988	significant(p<0.01)				IDH3G	A0A5G2QJF8	0.000495689	3.73E-06	TRUE	TRUE	-5.28	2.64	-2.64	5.42829	no significant			SRSF1	2.72	5.83			HSPA9	A0A287ADJ2	0.0036439	TRUE	TRUE	3.98	-1.99	1.99	2.43843	significant(p<0.01)			CHCHD3	A0A286ZUS4	0.00346448	TRUE	TRUE
	ACADM	P41367	0.00369028	0.00545	TRUE	TRUE	2.48	-1.24	1.24	2.2636	significant(p<0.01)				NOP58	A0A287AGF9	0.000502025	3.96E-06	TRUE	TRUE	-5.34	2.67	-2.67	5.4023	no significant			SDHA	2.41	5.24			AARS2	A0A287B287	0.251041	FALSE	FALSE	1.34	-0.67	0.67	0.600255	no significant			CLPP	A0A286ZRL1	0.00020471	TRUE	TRUE
	ACADS	A0A287AP64	0.000278157	0.00441	TRUE	TRUE	3.9	-1.95	1.95	2.35556	significant(p<0.01)				RRP1	A0A287APE0	0.000514549	4.45E-06	TRUE	TRUE	-5.94	2.97	-2.97	5.35164	no significant			LMNB1	2.83	4.63			MYL6	P60662	0.00407216	TRUE	TRUE	5.29	-2.64	2.64	2.39018	significant(p<0.01)			CLTC	A0A8W4FAA6	0.00214715	TRUE	TRUE
	ACADSB	A0A287B1V1	0.00965723	0.0223	TRUE	TRUE	2.25	-1.13	1.13	1.6517	significant(p<0.05)				ACSF2	F1RT96	0.00201166	0.00134	TRUE	TRUE	2.81	-1.4	1.4	2.8729	significant(p<0.01)			EEF1A2	3.35	6.04			ABAT	A0A5S6H1Z0	0.0497485	FALSE	FALSE	1.75	-0.874	0.874	1.30322	no significant			COL4A1	A0A8W4FCC2	0.00920531	TRUE	TRUE
	ACADVL	A0A5G2R3E4	0.031397	0.0611	FALSE	FALSE	-3.58	1.79	-1.79	1.21396	no significant				ALDH18A1	F1SC47	0.0655147	0.0324	TRUE	TRUE	2.14	-1.9	0.237	1.48945	significant(p<0.05)			TUBB	3.02	5.67			ABCB6	F1SR85	0.281692	FALSE	FALSE	1.18	-0.588	0.588	0.550225	no significant			COX4I1	A0A5G2QPD2	4.81e-06	TRUE	TRUE
	ACAT1	I3LP02	8.43e-05	0.000193	TRUE	TRUE	4.3	-2.15	2.15	3.71444	significant(p<0.01)				ALDH4A1	I3LNB4	0.124024	0.00176	TRUE	TRUE	2.33	-1.33	0.997	2.75449	significant(p<0.01)			PIDD1	2.61	5.98			RAB1A	Q52NJ2	0.00409228	TRUE	TRUE	3.76	-1.88	1.88	2.38803	significant(p<0.01)			COX5B	Q5S3G4	1.74e-05	TRUE	TRUE
	ACAT2	A0A287AV07	0.428551	0.196	FALSE	FALSE	-1.4	0.7	-0.7	0.707744	no significant				MYO1C	A0A480I6L4	0.000538027	5.48E-06	TRUE	TRUE	-4.21	2.1	-2.1	5.26122	no significant			HNRNPA3	3.7	3.14			ABCF1	Q767L0	0.615399	FALSE	FALSE	0.739	-0.369	0.369	0.210843	no significant			CPS1	A0A8W4FGV2	0.00015512	TRUE	TRUE
	ACBD3	I3LPF1	0.00358065	0.00516	TRUE	TRUE	-4.41	2.21	-2.21	2.28735	no significant				TJP2	A0A287AQX9	0.000544268	5.79E-06	TRUE	TRUE	-6.54	3.27	-3.27	5.23732	no significant			S100A4	2.95	3.42			ABLIM1	F1S4V5	0.704405	FALSE	FALSE	-0.477	0.239	-0.239	0.152177	no significant			CRAT	A0A287A2X3	0.00325533	TRUE	TRUE
	ACLY	F1S0N2	0.0203577	0.147	FALSE	FALSE	1.37	-0.686	0.686	0.832683	no significant				RAP1A	F2Z5K3	0.000576864	8.03E-06	TRUE	TRUE	-6.17	3.09	-3.09	5.09528	no significant			TUFM	2.55	6.06			ABCD3	I3LI20	0.00445685	TRUE	TRUE	3.73	-1.87	1.87	2.35097	significant(p<0.01)			DDX1	A0A8W4FQC1	0.0414754	TRUE	TRUE
	ACO1	A0A287BQT2	0.00608953	0.0126	TRUE	TRUE	-3.3	1.65	-1.65	1.89963	no significant				SYNM	A0A8W4FGV4	0.000583376	8.52E-06	TRUE	TRUE	-4.66	2.33	-2.33	5.06956	no significant			MSN	6.22	2.5			ACACA	A0A287BBE6	0.0840342	FALSE	FALSE	1.56	-0.778	0.778	1.07554	no significant			N	A0A0E3N3M9	2.65e-05	TRUE	TRUE
	ACO2	A0A8W4FBS4	9.19e-05	0.000256	TRUE	TRUE	6.19	-3.1	3.1	3.59176	significant(p<0.01)				RAC3	A0A287ATV4	0.000594247	9.34E-06	TRUE	TRUE	-5.45	2.73	-2.73	5.02965	no significant			PRXL2A	3.19	2.79			ACAD9	I3LUR5	0.803061	FALSE	FALSE	0.407	-0.204	0.204	0.0952513	no significant			DDX3X	F1RX16	2.54e-05	TRUE	TRUE
	ACO2.1	P16276	0.0169486	0.0379	TRUE	TRUE	1.93	-0.965	0.965	1.42136	no significant				G3BP1	A0A286ZTN5	0.000595288	9.42E-06	TRUE	TRUE	-4.31	2.16	-2.16	5.02595	no significant			RNH1	4.03	4.48			N	A0A0E3N3M9	0.00486419	TRUE	TRUE	3.62	-1.81	1.81	2.31299	virus protein			DDX5	A0A287BLH5	1.17e-05	TRUE	TRUE
	ACOT9	A0A8W4FG64	0.00110652	0.0296	TRUE	TRUE	2.33	-1.17	1.17	1.52871	significant(p<0.05)				TMSB10	P21753	0.000596959	9.55E-06	TRUE	TRUE	-4.38	2.19	-2.19	5.02	no significant			HNRNPC	5.01	2.7			ACADM	P41367	0.358961	FALSE	FALSE	1.82	-0.909	0.909	0.444952	no significant			DECR1	A0A5G2R5W7	0.00198961	TRUE	TRUE
	ACOX1	A0A480YT82	0.00892797	0.0203	TRUE	TRUE	-2.86	1.43	-1.43	1.6925	no significant				GCDH	P81140	0.000603112	1.00E-05	TRUE	TRUE	-4.16	2.08	-2.08	5	no significant			HNRNPK	3.55	2.56			ACADSB	A0A287B1V1	0.43532	FALSE	FALSE	1.44	-0.72	0.72	0.361191	no significant			DHX9	K7GND3	0.000726772	TRUE	TRUE
	ACOX2	F1SGH9	0.000678568	1.91e-05	TRUE	TRUE	-4.83	2.41	-2.41	4.71897	no significant				P02554	P02554	0.000616577	1.12E-05	TRUE	TRUE	-3.98	1.99	-1.99	4.95078	no significant			GOT2	2.81	5.8			ATP5F1C	A0A8X9AEI6	0.00496823	TRUE	TRUE	4.87	-2.44	2.44	2.3038	significant(p<0.01)			DLAT	A0A5G2R3I6	9.23e-05	TRUE	TRUE
	ACP1	P81693	0.0184698	0.041	TRUE	TRUE	-2.89	1.45	-1.45	1.38722	no significant				ALDOB	A0A286ZZC9	0.00623799	0.013	TRUE	TRUE	2.01	-1.01	1.01	1.88606	significant(p<0.05)			HSPB1	2.9	4.07			ACAT1	I3LP02	0.317271	FALSE	FALSE	1.92	-0.958	0.958	0.49857	no significant			DLD	P09623	0.00181145	TRUE	TRUE
	ACSF2	F1RT96	2.87e-05	2.28e-06	TRUE	TRUE	5.27	-2.64	2.64	5.64207	significant(p<0.01)				RPS6	F2Z5Q6	0.000628955	1.23E-05	TRUE	TRUE	-4.2	2.1	-2.1	4.91009	no significant			RACK1	2.61	2.49			RPS28	Q6QAT1	0.00518512	TRUE	TRUE	4.54	-2.27	2.27	2.28524	significant(p<0.01)			DLST	A0A5G2QIZ1	0.0499431	TRUE	TRUE
	ACSL1	A0A287AIP7	0.00186118	0.00107	TRUE	TRUE	-3.72	1.86	-1.86	2.97062	no significant				ACOX2	F1SGH9	0.000678568	1.91E-05	TRUE	TRUE	-4.83	2.41	-2.41	4.71897	no significant			ANXA1	2.9	3.75			SND1	A0A5G2QLY5	0.00524234	TRUE	TRUE	3.41	-1.71	1.71	2.28047	significant(p<0.01)			DYNLL1	D9U8D1	0.0342876	TRUE	TRUE
	ACSM2B	F1RPB0	0.000801051	0.0211	TRUE	TRUE	2.64	-1.32	1.32	1.67572	significant(p<0.05)				DDX1	A0A8W4FQC1	0.000690778	2.10E-05	TRUE	TRUE	-4.05	2.02	-2.02	4.67778	no significant			ACADM	2.48	6.8			ACP6	F1SDC2	0.739177	FALSE	FALSE	-0.257	0.129	-0.129	0.131251	no significant			ECHS1	A0A287AA21	0.0177638	TRUE	TRUE
	ACSM3	F1RPB1	0.00226551	0.00184	TRUE	TRUE	-4.02	2.01	-2.01	2.73518	no significant				RPF2	A0A5G2R6C9	0.000702513	2.29E-05	TRUE	TRUE	-5.09	2.55	-2.55	4.64016	no significant			ANXA2	2.87	2.11			ACTG1	Q6QAQ1	0.930969	FALSE	FALSE	-0.0594	0.0297	-0.0297	0.0310646	no significant			ECI2	F1RWZ4	0.00136208	TRUE	TRUE
	ACSS3	A0A287B4R8	0.0162036	0.136	FALSE	FALSE	2.38	-1.19	1.19	0.866461	no significant				ELAVL1	D3K5N7	0.000703355	2.30E-05	TRUE	TRUE	-5.82	2.91	-2.91	4.63827	no significant			MDH2	3.02	6.54			ACTN4	F1RI39	0.402211	FALSE	FALSE	-1.13	0.564	-0.564	0.395546	no significant			EEF1B	A0A5G2RD82	0.0140419	TRUE	TRUE
	ACTA1	P68137	0.000425601	1.65e-06	TRUE	TRUE	-8.68	4.34	-4.34	5.78252	no significant				RPL18	Q95342	0.000708531	2.39E-05	TRUE	TRUE	-6.17	3.09	-3.09	4.6216	no significant			ALDOB	2.01	2.05			ACTR3B	A0A8W4F9Y0	0.374975	FALSE	FALSE	0.718	-0.359	0.359	0.425998	no significant			EEF2	I3LII3	0.00549531	TRUE	TRUE
	ACTB	Q6QAQ1	0.058951	0.0891	FALSE	FALSE	-0.95	0.475	-0.475	1.05012	no significant				ANXA1	F1SJB5	0.00180252	0.000982	TRUE	TRUE	2.9	-1.45	1.45	3.00789	significant(p<0.01)			CS	3.15	5.27			ADK	A0A5G2R0F5	0.0847386	FALSE	FALSE	1.59	-0.797	0.797	1.07192	no significant			EHHADH	I3LJ48	0.00376447	TRUE	TRUE
	ACTC1	P68137	0.000102779	0.000356	TRUE	TRUE	-6.83	3.41	-3.41	3.44855	no significant				ST13	F1SRB9	0.000725358	2.71E-05	TRUE	TRUE	-4.49	2.24	-2.24	4.56703	no significant			RPSA	3.49	3.31			ADRM1	A0A287BCD1	0.764789	FALSE	FALSE	-0.4	0.2	-0.2	0.116458	no significant			EIF3H	A0A8W4FGA3	0.0414541	TRUE	TRUE
	ACTG1	Q6QAQ1	0.00621814	0.0938	FALSE	FALSE	1.27	-0.636	0.636	1.0278	no significant				ANXA2	P19620	0.00185034	0.00105	TRUE	TRUE	2.87	-1.44	1.44	2.97881	significant(p<0.01)			PPIA	4.75	4.27			AGFG1	F1SNM7	0.86855	FALSE	FALSE	0.205	-0.103	0.103	0.0612052	no significant			EPHX2	Q6Q2C2	0.000123054	TRUE	TRUE
	ACTN1	I3LLY3	0.0294358	0.0586	FALSE	FALSE	-1.84	0.918	-0.918	1.2321	no significant				OXSM	F1RS43	0.000826492	5.49E-05	TRUE	TRUE	-4.43	2.21	-2.21	4.26043	no significant								AHCY	Q710C4	0.628656	FALSE	FALSE	0.86	-0.43	0.43	0.201587	no significant			EPPK1	A0A8W4FFH6	0.0413904	TRUE	TRUE
	ACTN4	F1RI39	0.0177208	0.0395	TRUE	TRUE	-3.19	1.6	-1.6	1.4034	no significant				ATP5F1A	P80021	0.000527775	4.97E-06	TRUE	TRUE	4.12	-2.06	2.06	5.30364	significant(p<0.01)								SERBP1	F1S827	0.00528379	TRUE	TRUE	4.97	-2.49	2.49	2.27705	significant(p<0.01)			EPRS1	A0A286ZQW0	0.026309	TRUE	TRUE
	ACTR1A	A0A287A059	0.0997989	0.214	FALSE	FALSE	0.988	-0.494	0.494	0.669586	no significant				RTN4	A0A287B5Q4	0.000838567	5.89E-05	TRUE	TRUE	-4.07	2.03	-2.03	4.22988	no significant								EEF2	I3LII3	0.00549531	TRUE	TRUE	3.56	-1.78	1.78	2.26001	significant(p<0.01)			ETFA	A0A286ZRJ3	0.00384639	TRUE	TRUE
	ACTR2	A0A286ZXX3	0.00113614	0.000209	TRUE	TRUE	-3.69	1.84	-1.84	3.67985	no significant				P62802	P62802	0.000852289	6.37E-05	TRUE	TRUE	-3.6	1.8	-1.8	4.19586	no significant								AASS	A0A287BAZ8	0.00561758	TRUE	TRUE	3.41	-1.7	1.7	2.25045	significant(p<0.01)			ETHE1	F1RMV5	0.0326576	TRUE	TRUE
	ACTR3	A0A8W4F9Y0	0.0040767	0.00644	TRUE	TRUE	-2.86	1.43	-1.43	2.19111	no significant				PES1	F1RPE5	0.000863594	6.78E-05	TRUE	TRUE	-4.9	2.45	-2.45	4.16877	no significant								ALDH1A1	I3LRS5	0.63926	FALSE	FALSE	-0.834	0.417	-0.417	0.194323	no significant			FASN	I3LCW1	0.00818983	TRUE	TRUE
	ADAR	A0A5G2QXI1	0.00932552	0.0214	TRUE	TRUE	-3.35	1.67	-1.67	1.66959	no significant				TPR	A0A286ZJ74	0.000880622	7.42E-05	TRUE	TRUE	-4.4	2.2	-2.2	4.1296	no significant								HADH	P00348	0.00585519	FALSE	FALSE	-3.7	1.85	-1.85	2.23246	no significant			FDX1	P00258	0.0152437	TRUE	TRUE
	ADD1	A0A286ZR45	0.0108613	0.0253	TRUE	TRUE	-2.38	1.19	-1.19	1.59688	no significant				DMD	I3LG08	0.00089912	8.13E-05	TRUE	TRUE	-4.83	2.42	-2.42	4.08991	no significant								ALDH2	Q2XQV4	0.806455	FALSE	FALSE	0.634	-0.317	0.317	0.0934198	no significant			FH	P10173	0.0446713	TRUE	TRUE
	ADD3	A0A287AQ41	0.22271	0.156	FALSE	FALSE	-1.35	0.676	-0.676	0.806875	no significant				ATP5F1B	K7GLT8	0.000528515	5.00E-06	TRUE	TRUE	4.16	-2.08	2.08	5.30103	significant(p<0.01)								MYH9	A0A8W4FCU2	0.00588816	TRUE	TRUE	3.69	-1.84	1.84	2.23002	significant(p<0.01)			FLNA	A0A287AW81	0.000145744	TRUE	TRUE
	ADK	A0A5G2R0F5	0.0641541	0.0932	FALSE	FALSE	-2.22	1.11	-1.11	1.03058	no significant				HMGN2	P80272	0.00091947	8.95E-05	TRUE	TRUE	-4.53	2.26	-2.26	4.04818	no significant								ATP5PB	A0A286ZYM6	0.00598567	TRUE	TRUE	3.86	-1.93	1.93	2.22289	significant(p<0.01)			FSCN1	C0LZL0	0.00743426	TRUE	TRUE
	ADRM1	A0A287BCD1	0.00678518	0.0146	TRUE	TRUE	-3.55	1.78	-1.78	1.83565	no significant				CS	P00889	0.00136498	0.000423	TRUE	TRUE	3.15	-1.57	1.57	3.37366	significant(p<0.01)								ALDH6A1	F1S3H1	0.547421	FALSE	FALSE	1.06	-0.529	0.529	0.261678	no significant			G3BP1	A0A286ZTN5	0.0468919	TRUE	TRUE
	AFG3L2	A0A8W4F7C8	0.00231152	0.0537	FALSE	FALSE	1.67	-0.833	0.833	1.27003	no significant				NDUFA4	I3LJI1	0.00096304	0.00011	TRUE	TRUE	-4.43	2.21	-2.21	3.95861	no significant								UBR4	F1SUQ5	0.00623896	TRUE	TRUE	3.72	-1.86	1.86	2.20489	significant(p<0.01)			GALK1	A0A5G2QDU1	3.29e-05	TRUE	TRUE
	AGFG1	F1SNM7	0.00185638	0.00106	TRUE	TRUE	-4.58	2.29	-2.29	2.97469	no significant				SPTAN1	A0A286ZXS0	0.000964862	0.00011	TRUE	TRUE	-5.27	2.64	-2.64	3.95861	no significant								ACO2	A0A8W4FBS4	0.00634334	TRUE	TRUE	5.36	-2.68	2.68	2.19768	significant(p<0.01)			GARS1	F1SII4	1.45e-06	TRUE	TRUE
	AGPS	A0A287A3U2	0.0101497	0.116	FALSE	FALSE	2.76	-1.38	1.38	0.935542	no significant				MAGOH	F1S766	0.000979076	0.000117	TRUE	TRUE	-3.96	1.98	-1.98	3.93181	no significant								ALDOA	A0A287BFY0	0.697033	FALSE	FALSE	-0.68	0.34	-0.34	0.156746	no significant			GATM	P50441	3.31e-05	TRUE	TRUE
	AGRN	A0A286ZS39	0.0226418	0.0487	TRUE	TRUE	-3.4	1.7	-1.7	1.31247	no significant				DDX39B	Q29024	0.00299055	0.00358	TRUE	TRUE	2.86	-1.43	1.43	2.44612	significant(p<0.01)								ALDOB	A0A286ZZC9	0.363879	FALSE	FALSE	0.909	-0.454	0.454	0.439043	no significant			GLS	A0A287BFF4	0.000203976	TRUE	TRUE
	AGXT2	A0A286ZST3	0.00481782	0.0832	FALSE	FALSE	2.26	-1.13	1.13	1.07988	no significant				PAPSS1	M3VH94	0.000996603	0.000126	TRUE	TRUE	-4.13	2.07	-2.07	3.89963	no significant								ANKRD17	A0A286ZNN8	0.114345	FALSE	FALSE	-2.65	1.33	-1.33	0.941782	no significant			GOT2	P00506	0.000259396	TRUE	TRUE
	AHCY	Q710C4	0.407481	0.193	FALSE	FALSE	-0.338	0.169	-0.169	0.714443	no significant				LOC106507363	A0A8W4FFM7	0.00101079	0.000133	TRUE	TRUE	-4.47	2.23	-2.23	3.87615	no significant								ANP32A	A0A5G2QJS5	0.633064	FALSE	FALSE	-0.502	0.251	-0.251	0.198552	no significant			GPT2	A0A287BGP0	6.63e-06	TRUE	TRUE
	AHNAK	A0A287A608	0.043985	0.0753	FALSE	FALSE	-3	1.5	-1.5	1.12321	no significant				GARS1	F1SII4	0.0010161	0.000136	TRUE	TRUE	-4.96	2.48	-2.48	3.86646	no significant								ANXA1	F1SJB5	0.239453	FALSE	FALSE	-0.871	0.435	-0.435	0.620779	no significant			H1-0	A0A287BQW3	0.0320891	TRUE	TRUE
	AHNAK2	A0A286ZXM0	0.000259838	0.00386	TRUE	TRUE	3.03	-1.52	1.52	2.41341	significant(p<0.01)				HSD17B4	I3LEF8	0.00102747	0.000142	TRUE	TRUE	-5.16	2.58	-2.58	3.84771	no significant								ANXA2	P19620	0.254306	FALSE	FALSE	-2.59	1.29	-1.29	0.594643	no significant			HADHA	Q29554	2.73e-05	TRUE	TRUE
	AIFM1	A0A5G2QQE8	0.0141699	0.0324	TRUE	TRUE	-3.88	1.94	-1.94	1.48945	no significant				RPL34	Q29223	0.00104562	0.000152	TRUE	TRUE	-4.03	2.02	-2.02	3.81816	no significant								ANXA5	F2Z5C1	0.0600009	FALSE	FALSE	-3	1.5	-1.5	1.22184	no significant			SPG7	I3LM75	0.136236	FALSE	FALSE
	AIMP1	A0A287AKA2	0.0419053	0.0731	FALSE	FALSE	-2.27	1.13	-1.13	1.13608	no significant				ATP5PD	A0A287B0C3	0.00106342	0.000162	TRUE	TRUE	-5.49	2.74	-2.74	3.79048	no significant								ANXA6	A0A5G2RBI3	0.327509	FALSE	FALSE	-1.58	0.788	-0.788	0.484777	no significant			COL4A2	F1RLL9	0.0688284	FALSE	FALSE
	AIMP2	F1RFM7	0.00814427	0.0182	TRUE	TRUE	-4.63	2.32	-2.32	1.73993	no significant				GNL2	A0A287AKR9	0.00107718	0.00017	TRUE	TRUE	-3.4	1.7	-1.7	3.76955	no significant								ANXA8	A0A5G2QE22	0.0360108	FALSE	FALSE	-2.46	1.23	-1.23	1.44357	no significant			HNRNPA3	F2Z5B4	5.67e-06	TRUE	TRUE
	AK2	A0A5G2QNB5	0.00945375	0.0218	TRUE	TRUE	-4.37	2.19	-2.19	1.66154	no significant				DDX3X	F1RX16	0.00690916	0.015	TRUE	TRUE	2.3	-1.15	1.15	1.82391	significant(p<0.05)								AP1G1	F1S3C7	0.922165	FALSE	FALSE	-0.0748	0.0374	-0.0374	0.0351914	no significant			HNRNPAB	A0A287BMB6	5.72e-06	TRUE	TRUE
	AK3	A0A5G2QPK4	0.00856672	0.0193	TRUE	TRUE	-3.14	1.57	-1.57	1.71444	no significant				DDX5	A0A287BLH5	0.00380179	0.00573	TRUE	TRUE	3.27	-1.63	1.63	2.24185	significant(p<0.01)								NDUFV3	A0A287AWH6	0.0064156	TRUE	TRUE	3.16	-1.58	1.58	2.19276	significant(p<0.01)			HSD17B10	K7GP28	0.0716387	FALSE	FALSE
	AK4	B1NI70	0.000519664	0.012	TRUE	TRUE	3.24	-1.62	1.62	1.92082	significant(p<0.05)				ALYREF	A0A5G2R218	0.00110792	0.000189	TRUE	TRUE	-4.06	2.03	-2.03	3.72354	no significant								API5	A0A5G2QXV7	0.352004	FALSE	FALSE	-1.02	0.511	-0.511	0.453452	no significant			HNRNPL	A0A287AJX7	0.000531691	TRUE	TRUE
	AKR1A1	P50578	0.421251	0.195	FALSE	FALSE	-0.872	0.436	-0.436	0.709965	no significant				EXOSC4	F1RSL0	0.00111418	0.000193	TRUE	TRUE	-3.81	1.91	-1.91	3.71444	no significant								FSCN1	C0LZL0	0.00743426	TRUE	TRUE	3.32	-1.66	1.66	2.12876	significant(p<0.01)			HNRNPM	F1SA50	0.000291004	TRUE	TRUE
	ALDH18A1	F1SC47	7.52e-05	0.000132	TRUE	TRUE	5.02	-2.51	2.51	3.87943	significant(p<0.01)				ACTR2	A0A286ZXX3	0.00113614	0.000209	TRUE	TRUE	-3.69	1.84	-1.84	3.67985	no significant								ARCN1	A0A287AL76	0.0863193	FALSE	FALSE	1.77	-0.886	0.886	1.06389	no significant			RPL3	Q29293	0.124719	FALSE	FALSE
	ALDH1A1	I3LRS5	0.000104163	0.00037	TRUE	TRUE	4.17	-2.09	2.09	3.4318	significant(p<0.01)				RRP12	A0A5G2QWF3	0.00118315	0.000248	TRUE	TRUE	-5.57	2.79	-2.79	3.60555	no significant								ARF4	A0A287A1M9	0.69847	FALSE	FALSE	-0.366	0.183	-0.183	0.155852	no significant			HNRNPU2	D0G0C8	0.0136412	TRUE	TRUE
	ALDH1L2	F1SG41	0.0110411	0.0257	TRUE	TRUE	-2.76	1.38	-1.38	1.59007	no significant				AGPS	A0A287A3U2	0.00121065	0.000272	TRUE	TRUE	-4.82	2.41	-2.41	3.56543	no significant								ARHGDIA	E7EI20	0.963275	FALSE	FALSE	0.0543	-0.0271	0.0271	0.0162496	no significant			HNRNPU3	A0A5G2Q9C7	0.00608818	TRUE	TRUE
	ALDH2	Q2XQV4	0.00164287	0.0422	TRUE	TRUE	4.75	-2.37	2.37	1.37469	significant(p<0.05)				EEF1A2	A0A5G2QGC2	0.0298707	2.43E-05	TRUE	TRUE	3.35	-1.92	1.44	4.61439	significant(p<0.01)								ASPH	A0A287AT82	0.651534	FALSE	FALSE	-0.474	0.237	-0.237	0.186063	no significant			HSD17B4	I3LEF8	7.48e-05	TRUE	TRUE
	ALDH3A2	A0A287BBJ7	0.241214	0.16	FALSE	FALSE	-1.08	0.54	-0.54	0.79588	no significant				CYB5B	A0A5G2QSC0	0.00122234	0.000282	TRUE	TRUE	-3.41	1.71	-1.71	3.54975	no significant								ATAD1	F2Z5H2	0.638079	FALSE	FALSE	-0.322	0.161	-0.161	0.195125	no significant			HSP90AA1	O02705	2.41e-05	TRUE	TRUE
	ALDH4A1	I3LNB4	9.83e-06	1.47e-09	TRUE	TRUE	6.58	-3.29	3.29	8.83268	significant(p<0.01)				AASS	A0A287BAZ8	0.00126998	0.000327	TRUE	TRUE	-4.63	2.31	-2.31	3.48545	no significant								ATAD3A	F1RJE4	0.971907	FALSE	FALSE	0.053	-0.0265	0.0265	0.0123752	no significant			HSPA9	A0A287ADJ2	0.0036439	TRUE	TRUE
	ALDH5A1	F1RUE3	0.0248255	0.0522	FALSE	FALSE	-3.56	1.78	-1.78	1.28233	no significant				EIF4H	A0A5G2QP32	0.00129795	0.000355	TRUE	TRUE	-4.59	2.3	-2.3	3.44977	no significant								ATL3	A0A286ZXQ0	0.700854	FALSE	FALSE	0.279	-0.14	0.14	0.154373	no significant			IARS1	I3LAT6	8.13e-05	TRUE	TRUE
	ALDH6A1	F1S3H1	0.0137568	0.0315	TRUE	TRUE	-3.97	1.98	-1.98	1.50169	no significant				MBOAT7	F1RNH0	0.00130046	0.000357	TRUE	TRUE	-3.3	1.65	-1.65	3.44733	no significant								ATP5F1A	P80021	0.932368	FALSE	FALSE	-0.164	0.0818	-0.0818	0.0304125	no significant			IDH1	I3LDC7	6.39e-05	TRUE	TRUE
	ALDH7A1	A0A287AWM0	0.855727	0.307	FALSE	FALSE	-0.0614	0.0307	-0.0307	0.512862	no significant				CLPP	A0A286ZRL1	0.00131829	0.000375	TRUE	TRUE	-4.55	2.28	-2.28	3.42597	no significant								ATP5F1B	K7GLT8	0.543856	FALSE	FALSE	-1.54	0.769	-0.769	0.264516	no significant			IDH3A	A0A480S312	0.0103736	TRUE	TRUE
	ALDH9A1	Q29228	0.0199867	0.146	FALSE	FALSE	1.37	-0.687	0.687	0.835647	no significant				EEF2	I3LII3	0.00217629	0.00166	TRUE	TRUE	3.82	-1.91	1.91	2.77989	significant(p<0.01)								GATM	P50441	0.00743501	TRUE	TRUE	5.62	-2.81	2.81	2.12872	significant(p<0.01)			ILF3	K7GL83	9.3e-06	TRUE	TRUE
	ALDOA	A0A287BFY0	0.0468333	0.0781	FALSE	FALSE	2.44	-1.22	1.22	1.10735	no significant				EIF3B	M3TYC1	0.00216443	0.00164	TRUE	TRUE	3.42	-1.71	1.71	2.78516	significant(p<0.01)								SLC25A6	A0A5G2RDZ2	0.00788033	TRUE	TRUE	4.55	-2.27	2.27	2.10346	significant(p<0.01)			IMMT	A0A5G2QEH4	0.0288181	TRUE	TRUE
	ALDOB	A0A286ZZC9	0.00623799	0.013	TRUE	TRUE	2.01	-1.01	1.01	1.88606	significant(p<0.05)				RPL4	A0A5G2QSX6	0.00139447	0.000454	TRUE	TRUE	-4.26	2.13	-2.13	3.34294	no significant								ATP5PO	Q2EN81	0.416384	FALSE	FALSE	1.54	-0.768	0.768	0.380506	no significant			ISG15	A0A287AB58	7.74e-06	TRUE	TRUE
	ALYREF	A0A5G2R218	0.00110792	0.000189	TRUE	TRUE	-4.06	2.03	-2.03	3.72354	no significant				RAB5A	Q06AU6	0.00139483	0.000455	TRUE	TRUE	-6.75	3.37	-3.37	3.34199	no significant								ATP6V1A	Q29048	0.192921	FALSE	FALSE	1.59	-0.796	0.796	0.71462	no significant			KPNB1	F1RWJ5	0.0444279	TRUE	TRUE
	ANXA1	F1SJB5	0.00180252	0.000982	TRUE	TRUE	2.9	-1.45	1.45	3.00789	significant(p<0.01)				A0A287A4Q2	A0A287A4Q2	0.00140703	0.000468	TRUE	TRUE	-4.79	2.4	-2.4	3.32975	no significant								ATP6V1H	Q9TVC1	0.46478	FALSE	FALSE	0.657	-0.329	0.329	0.332753	no significant			LAD1	I3LGT3	0.0351522	TRUE	TRUE
	ANXA11	A0A5K1UZZ4	0.676551	0.227	FALSE	FALSE	0.369	-0.185	0.185	0.643974	no significant				PDIA3	F6QA08	0.00141363	0.000475	TRUE	TRUE	-4	2	-2	3.32331	no significant								ATXN2	A0A286ZI01	0.114512	FALSE	FALSE	-2.01	1.01	-1.01	0.941147	no significant			LDHA	P00339	4.32e-05	TRUE	TRUE
	ANXA13	A0A287A080	0.112653	0.121	FALSE	FALSE	-2.37	1.18	-1.18	0.917215	no significant				FLOT1	Q767L6	0.00141977	0.000481	TRUE	TRUE	-4.51	2.26	-2.26	3.31785	no significant								BCAP31	F1S2A8	0.4598	FALSE	FALSE	-0.918	0.459	-0.459	0.337431	no significant			LDHD	I3LDY5	0.0270231	TRUE	TRUE
	ANXA2	P19620	0.00185034	0.00105	TRUE	TRUE	2.87	-1.44	1.44	2.97881	significant(p<0.01)				ETFB	Q6UAQ8	0.00312861	0.00393	TRUE	TRUE	2.58	-1.29	1.29	2.40561	significant(p<0.01)								BPHL	F1RWY7	0.607133	FALSE	FALSE	0.718	-0.359	0.359	0.216716	no significant			RPL15	A0A286ZL65	0.0845288	FALSE	FALSE
	ANXA4	P08132	0.00150108	0.000569	TRUE	TRUE	-4.7	2.35	-2.35	3.24489	no significant				EZR	F1SB42	0.0148309	0.0338	TRUE	TRUE	2.14	-1.07	1.07	1.47108	significant(p<0.05)								BTF3	A0A287BJ88	0.248039	FALSE	FALSE	0.948	-0.474	0.474	0.605481	no significant			RPL18A	A0A287APR1	0.0539592	FALSE	FALSE
	ANXA6	A0A5G2RBI3	0.00306829	0.00377	TRUE	TRUE	-3.95	1.97	-1.97	2.42366	no significant				RPL19	F2Z546	0.0014596	0.000524	TRUE	TRUE	-4.58	2.29	-2.29	3.28067	no significant								C1orf68	A0A8W4FGN1	0.00458304	FALSE	FALSE	-3.49	1.75	-1.75	2.33885	no significant			FRMD4A	F1RTX2	0.145318	FALSE	FALSE
	ANXA7	I3LEY2	0.0110535	0.0257	TRUE	TRUE	-3.37	1.68	-1.68	1.59007	no significant				LAD1	I3LGT3	0.00147246	0.000538	TRUE	TRUE	-4.25	2.12	-2.12	3.26922	no significant								CALD1	A0A286ZUH0	0.943082	FALSE	FALSE	0.129	-0.0643	0.0643	0.0254504	no significant			LMNB1	F1RKM0	0.00416142	TRUE	TRUE
	ANXA8	A0A5G2QE22	0.00219957	0.052	FALSE	FALSE	2.17	-1.09	1.09	1.284	no significant				NARS1	F1S1X3	0.00148037	0.000546	TRUE	TRUE	-3.49	1.75	-1.75	3.26281	no significant								FASN	I3LCW1	0.00818983	TRUE	TRUE	5.22	-2.61	2.61	2.08673	significant(p<0.01)			LOC110255331	A0A286ZVQ0	0.000158453	TRUE	TRUE
	AP1B1	A0A480V1M7	0.000753821	0.0197	TRUE	TRUE	2.77	-1.38	1.38	1.70553	significant(p<0.05)				ANXA4	P08132	0.00150108	0.000569	TRUE	TRUE	-4.7	2.35	-2.35	3.24489	no significant								CAP1	F1SMC0	0.355341	FALSE	FALSE	0.946	-0.473	0.473	0.449355	no significant			LRPPRC	F1S5J1	0.000133749	TRUE	TRUE
	AP1G1	F1S3C7	0.00328155	0.00435	TRUE	TRUE	-3.06	1.53	-1.53	2.36151	no significant				EBNA1BP2	A0A480XE79	0.00150258	0.00057	TRUE	TRUE	-4.21	2.1	-2.1	3.24413	no significant								CARHSP1	I3LCU9	0.489522	FALSE	FALSE	0.614	-0.307	0.307	0.310228	no significant			COX5A	F1SJ34	0.10859	FALSE	FALSE
	AP2A2	A0A5G2R890	0.0279621	0.0567	FALSE	FALSE	-2.91	1.45	-1.45	1.24642	no significant				PMPCA	A0A286ZRT5	0.00152753	6.00E-04	TRUE	TRUE	-5.03	2.52	-2.52	3.22185	no significant								CARM1	A0A5G2QW64	0.605879	FALSE	FALSE	-0.398	0.199	-0.199	0.217614	no significant			ACSF2	F1RT96	0.127868	FALSE	FALSE
	AP2B1	A0A480V1M7	0.814271	0.24	FALSE	FALSE	0.0921	-0.046	0.046	0.619789	no significant				RHOA	I3LVS7	0.00156137	0.000641	TRUE	TRUE	-4.09	2.04	-2.04	3.19314	no significant								NDUFS1	A0A5G2RBR3	0.00841663	TRUE	TRUE	4.42	-2.21	2.21	2.07486	significant(p<0.01)			CCT6B	I3L9J4	0.00841597	FALSE	FALSE
	AP2M1	A0A286ZU22	0.0738858	0.1	FALSE	FALSE	-2.87	1.43	-1.43	1	no significant				FAM120A	A0A287AI94	0.00806267	0.018	TRUE	TRUE	2.92	-1.46	1.46	1.74473	significant(p<0.05)								RANBP2	I3LLK1	0.00846725	TRUE	TRUE	3.23	-1.61	1.61	2.07226	significant(p<0.01)			ALDH4A1	I3LNB4	0.0755503	FALSE	FALSE
	AP3B1	F1S2G1	0.00437107	0.00724	TRUE	TRUE	-3.23	1.62	-1.62	2.14026	no significant				FUBP1	F1S9S9	0.00964091	0.0223	TRUE	TRUE	3.12	-1.56	1.56	1.6517	significant(p<0.05)								STOML2	A0A286ZSD7	0.00875796	TRUE	TRUE	4.04	-2.02	2.02	2.0576	significant(p<0.01)			MYL12A	F2Z5V6	0.00512797	FALSE	FALSE
	AP3M1	A0A287B006	0.00659022	0.0141	TRUE	TRUE	-4.04	2.02	-2.02	1.85078	no significant				FUS	K7GSY7	0.0106091	0.0247	TRUE	TRUE	2.47	-1.24	1.24	1.6073	significant(p<0.05)								PLEC	A0A287A8C7	0.00918662	TRUE	TRUE	3.96	-1.98	1.98	2.03684	significant(p<0.01)			H1-0	A0A287BQW3	0.000636649	FALSE	FALSE
	APEX1	A0A287BTC2	0.0122966	0.0284	TRUE	TRUE	-4.12	2.06	-2.06	1.54668	no significant				USO1	F1RYU9	0.00159043	0.000676	TRUE	TRUE	-4.21	2.11	-2.11	3.17005	no significant								VAPB	A5GFS8	0.00953251	TRUE	TRUE	3.03	-1.51	1.51	2.02079	significant(p<0.01)			RPS8	F2Z5F5	0.00642566	FALSE	FALSE
	API5	A0A5G2QXV7	0.019937	0.0439	TRUE	TRUE	-2.87	1.44	-1.44	1.35754	no significant				GATD3	A0A5G2R3V5	0.00161064	0.000701	TRUE	TRUE	-3.32	1.66	-1.66	3.15428	no significant								CDV3	I3LUE6	0.984801	FALSE	FALSE	-0.0225	0.0112	-0.0112	0.00665159	no significant			RSL1D1	A0A481ARY0	0.209524	FALSE	FALSE
	AQP1	Q6PQZ1	0.00177113	0.000935	TRUE	TRUE	-3.7	1.85	-1.85	3.02919	no significant				PALMD	F1S554	0.00161342	0.000704	TRUE	TRUE	-3.8	1.9	-1.9	3.15243	no significant								CECR2	A0A8W4FAM1	0.461057	FALSE	FALSE	-0.867	0.434	-0.434	0.336245	no significant			CS	P00889	0.00209706	FALSE	FALSE
	ARCN1	A0A287AL76	0.232821	0.25	FALSE	FALSE	0.354	-0.177	0.177	0.60206	no significant				MIA2	A0A287A6D5	0.00161712	0.000709	TRUE	TRUE	-3.53	1.76	-1.76	3.14935	no significant								CEP192	I3LR40	0.705984	FALSE	FALSE	0.598	-0.299	0.299	0.151205	no significant			ERH	F2Z5J5	0.002893	FALSE	FALSE
	ARF6	Q007T5	0.0393776	0.0704	FALSE	FALSE	-3.63	1.82	-1.82	1.15243	no significant				GAPDH	P00355	0.00368973	0.00544	TRUE	TRUE	2.35	-1.17	1.17	2.2644	significant(p<0.01)								CFL1	P10668	0.646329	FALSE	FALSE	-0.588	0.294	-0.294	0.189546	no significant			RBM4B	A0A8W4FIS0	0.0126966	FALSE	FALSE
	ARG2	F1SA26	0.0351586	0.17	FALSE	FALSE	1.14	-0.568	0.568	0.769551	no significant				SEPTIN7	F1SIK9	0.00164331	0.000746	TRUE	TRUE	-4.24	2.12	-2.12	3.12726	no significant								CHTOP	A0A287AV43	0.475476	FALSE	FALSE	0.656	-0.328	0.328	0.322871	no significant			DDX17	F1SKQ0	0.0748982	FALSE	FALSE
	ARHGDIA	E7EI20	0.00196167	0.00125	TRUE	TRUE	-3.31	1.66	-1.66	2.90309	no significant				IARS2	A0A480QG80	0.00165515	0.000763	TRUE	TRUE	-5.12	2.56	-2.56	3.11748	no significant								IDH3A	A0A480S312	0.0103736	TRUE	TRUE	4.34	-2.17	2.17	1.98407	significant(p<0.05)			RNH1	P10775	0.119245	FALSE	FALSE
	ARPC1B	A0A286ZP33	0.00615584	0.0128	TRUE	TRUE	-4.02	2.01	-2.01	1.89279	no significant				STT3A	A0A286ZVL5	0.00169985	0.000828	TRUE	TRUE	-5.58	2.79	-2.79	3.08197	no significant								CLASP1	A0A8W4FP19	0.102875	FALSE	FALSE	-2.01	1	-1	0.987691	no significant			ACAA2	D0G0B3	0.167755	FALSE	FALSE
	ARPC2	F1SS01	0.0698001	0.0973	FALSE	FALSE	-2.14	1.07	-1.07	1.01189	no significant				ATP1A1	A0A287A4M8	0.00175836	0.000915	TRUE	TRUE	-3.43	1.72	-1.72	3.03858	no significant								CLIC1	A0A287B2P1	0.0307546	FALSE	FALSE	-3.5	1.75	-1.75	1.51209	no significant			SRSF1	Q3YLA6	0.0181134	FALSE	FALSE
	ARPC3	B5APU8	0.0129336	0.0296	TRUE	TRUE	-3.55	1.77	-1.77	1.52871	no significant				RIDA	A0A286ZNH3	0.00176317	0.000923	TRUE	TRUE	-3.15	1.58	-1.58	3.0348	no significant								CLPX	A0A287ADU8	0.928065	FALSE	FALSE	-0.231	0.116	-0.116	0.0324216	no significant			MYH9	A0A8W4FCU2	0.0473128	FALSE	FALSE
	ARPC5	A0A8X9AEQ6	0.0219776	0.0476	TRUE	TRUE	-1.75	0.876	-0.876	1.32239	no significant				AQP1	Q6PQZ1	0.00177113	0.000935	TRUE	TRUE	-3.7	1.85	-1.85	3.02919	no significant								CMPK1	Q29561	0.327175	FALSE	FALSE	0.99	-0.495	0.495	0.48522	no significant			HIBADH	A0A5G2QR28	0.0011458	FALSE	FALSE
	ARPC5L	A0A5K1VDW0	0.00916096	0.021	TRUE	TRUE	-3.37	1.69	-1.69	1.67778	no significant				GRHPR	F1ST73	0.00179229	0.000966	TRUE	TRUE	-4.53	2.26	-2.26	3.01502	no significant								CNBP	A0A287B975	0.0768328	FALSE	FALSE	1.84	-0.92	0.92	1.11445	no significant			RPS9	I3LEX0	0.00355819	FALSE	FALSE
	ATAD3A	F1RJE4	0.0187583	0.0416	TRUE	TRUE	-2.18	1.09	-1.09	1.38091	no significant				GCLM	A0A287AA47	0.0128406	1.31E-06	TRUE	TRUE	3.41	-1.95	1.46	5.88273	significant(p<0.01)								COA3	A0A8W4FMM4	0.137918	FALSE	FALSE	1.35	-0.675	0.675	0.860379	no significant			LOC110257929	K7GSY4	0.00560432	FALSE	FALSE
	ATIC	B3VMR0	0.135572	0.13	FALSE	FALSE	-1.22	0.611	-0.611	0.886057	no significant				SLC25A3	A0A287BGP7	0.00180238	0.000982	TRUE	TRUE	-2.96	1.48	-1.48	3.00789	no significant								COL4A1	A0A8W4FCC2	0.205644	FALSE	FALSE	1.42	-0.709	0.709	0.686884	no significant			RPS13	F6Q5P0	0.122551	FALSE	FALSE
	ATP13A1	A0A5G2Q8V3	0.00859924	0.108	FALSE	FALSE	1.92	-0.958	0.958	0.966576	no significant				UBR4	F1SUQ5	0.00182284	0.00101	TRUE	TRUE	-3.1	1.55	-1.55	2.99568	no significant								COL4A2	F1RLL9	0.260957	FALSE	FALSE	1.83	-0.917	0.917	0.58343	no significant			CAT	F1SGS9	0.207109	FALSE	FALSE
	ATP1A1	A0A287A4M8	0.104769	0.216	FALSE	FALSE	0.5	-0.25	0.25	0.665546	no significant				MRPS9	I3LU08	0.0018277	0.00102	TRUE	TRUE	-3.59	1.79	-1.79	2.9914	no significant								COPA	A0A5G2QHU0	0.448207	FALSE	FALSE	0.966	-0.483	0.483	0.348522	no significant			PRDX4	F1SQ01	0.1563	FALSE	FALSE
	ATP1B1	P05027	0.348239	0.267	FALSE	FALSE	0.623	-0.312	0.312	0.573489	no significant				GLUD1	P42174	0.0472236	0.000105	TRUE	TRUE	2.72	-1.56	1.17	3.97881	significant(p<0.01)								COPB2	A0A286ZPT0	0.0783329	FALSE	FALSE	1.79	-0.895	0.895	1.10606	no significant			HNRNPH3	A0A287A6R2	0.00732926	FALSE	FALSE
	ATP2A2	P11607	0.00835773	0.0187	TRUE	TRUE	-2.86	1.43	-1.43	1.72816	no significant				AGFG1	F1SNM7	0.00185638	0.00106	TRUE	TRUE	-4.58	2.29	-2.29	2.97469	no significant								COQ9	A0A287AT07	0.593569	FALSE	FALSE	0.789	-0.394	0.394	0.226529	no significant			MDH1	P11708	0.0600517	FALSE	FALSE
	ATP2B4	A0A287APC7	0.00865461	0.0196	TRUE	TRUE	-3.34	1.67	-1.67	1.70774	no significant				GFPT1	A0A286ZUW0	0.00186408	0.00107	TRUE	TRUE	-3.68	1.84	-1.84	2.97062	no significant								AK2	A0A5G2QNB5	0.0106993	TRUE	TRUE	4.38	-2.19	2.19	1.97064	significant(p<0.05)			VCP	A0A5G2RLZ5	0.0649606	FALSE	FALSE
	ATP5F1A	P80021	1.48e-05	3.82e-08	TRUE	TRUE	5.93	-2.96	2.96	7.41794	significant(p<0.01)				ACSL1	A0A287AIP7	0.00186118	0.00107	TRUE	TRUE	-3.72	1.86	-1.86	2.97062	no significant								RPS27L	F2Z5B7	0.0108374	TRUE	TRUE	2.89	-1.44	1.44	1.96507	significant(p<0.05)			RPL23A	A0A286ZL51	0.0885666	FALSE	FALSE
	ATP5F1B	K7GLT8	0.000528515	5e-06	TRUE	TRUE	4.16	-2.08	2.08	5.30103	significant(p<0.01)				TPI1	A0A288CFT0	0.00188896	0.00111	TRUE	TRUE	-3.31	1.66	-1.66	2.95468	no significant								CS	P00889	0.606989	FALSE	FALSE	0.686	-0.343	0.343	0.216819	no significant			CLIC4	A0A287ADH9	0.00861058	FALSE	FALSE
	ATP5F1C	A0A8X9AEI6	0.000678311	0.0173	TRUE	TRUE	2.4	-1.2	1.2	1.76195	significant(p<0.05)				CYFIP2	A0A287AVV3	0.00188597	0.00111	TRUE	TRUE	-5.79	2.89	-2.89	2.95468	no significant								DARS1	A0A8W4FEH7	0.103	FALSE	FALSE	1.59	-0.794	0.794	0.987165	no significant			RPL24	A0A287A286	0.0294126	FALSE	FALSE
	ATP5IF1	Q29307	0.000206523	0.00242	TRUE	TRUE	3.23	-1.61	1.61	2.61618	significant(p<0.01)				MTX2	Q2L969	0.00189246	0.00112	TRUE	TRUE	-3.66	1.83	-1.83	2.95078	no significant								DBT	A0A5G2QFH7	0.687141	FALSE	FALSE	-0.611	0.305	-0.305	0.162954	no significant			RPL7	A0A8W4FHN2	0.221152	FALSE	FALSE
	ATP5PB	A0A286ZYM6	0.0150438	0.133	FALSE	FALSE	1.88	-0.939	0.939	0.876148	no significant				UTP14A	F1RTH6	0.00193969	0.0012	TRUE	TRUE	-3.43	1.71	-1.71	2.92082	no significant								ALDH3A2	A0A287BBJ7	0.0112957	TRUE	TRUE	3.54	-1.77	1.77	1.94709	significant(p<0.05)			RAB1A	Q52NJ2	0.238196	FALSE	FALSE
	ATP5PD	A0A287B0C3	0.00106342	0.000162	TRUE	TRUE	-5.49	2.74	-2.74	3.79048	no significant				MYL3	F1SNW4	0.0019482	0.00122	TRUE	TRUE	-4.88	2.44	-2.44	2.91364	no significant								DDX39A	Q29024	0.564393	FALSE	FALSE	-0.578	0.289	-0.289	0.248418	no significant			TSFM	A0A5G2QFS9	0.0058014	FALSE	FALSE
	ATP5PO	Q2EN81	0.00178991	0.0451	TRUE	TRUE	4.33	-2.16	2.16	1.34582	significant(p<0.05)				ARHGDIA	E7EI20	0.00196167	0.00125	TRUE	TRUE	-3.31	1.66	-1.66	2.90309	no significant								HSP90AA1	O02705	0.0114906	TRUE	TRUE	2.85	-1.43	1.43	1.93966	significant(p<0.05)			RPL7A	A0A287BM53	0.283365	FALSE	FALSE
	ATP6V1A	Q29048	0.013341	0.0305	TRUE	TRUE	-4.9	2.45	-2.45	1.5157	no significant				GOT2	P00506	0.00422446	0.00684	TRUE	TRUE	2.81	-1.41	1.41	2.16494	significant(p<0.01)								DENR	F1REW9	0.992725	FALSE	FALSE	0.0083	-0.00415	0.00415	0.00317095	no significant			AK3	A0A5G2QPK4	0.105945	FALSE	FALSE
	ATP6V1E1	K9J4U3	0.0403824	0.0715	FALSE	FALSE	-3.31	1.65	-1.65	1.14569	no significant				TENM1	F1RU60	0.00202092	0.00136	TRUE	TRUE	-4.32	2.16	-2.16	2.86646	no significant								CAT	F1SGS9	0.0123274	TRUE	TRUE	4.06	-2.03	2.03	1.90913	significant(p<0.05)			PPOX	F1S197	0.0321074	FALSE	FALSE
	ATP6V1G1	Q9TSV6	0.0688897	0.199	FALSE	FALSE	1.23	-0.617	0.617	0.701147	no significant				H2AC12	A0A287B0L6	0.00207215	0.00146	TRUE	TRUE	-2.78	1.39	-1.39	2.83565	no significant								DHX9	K7GND3	0.772904	FALSE	FALSE	0.251	-0.126	0.126	0.111875	no significant			SUGCT	A0A287BTN2	0.0593827	FALSE	FALSE
	BASP1	A0A287ALA0	0.0372764	0.0681	FALSE	FALSE	-2.97	1.49	-1.49	1.16685	no significant				VIM	P02543	0.00208265	0.00148	TRUE	TRUE	-2.8	1.4	-1.4	2.82974	no significant								RPL23A	A0A286ZL51	0.0124335	TRUE	TRUE	2.84	-1.42	1.42	1.90541	significant(p<0.05)			RPL10	A0A5S6H8S8	0.111119	FALSE	FALSE
	BCAM	I3L9I6	0.00354189	0.07	FALSE	FALSE	2.34	-1.17	1.17	1.1549	no significant				GDI2	Q6Q7J2	0.0021188	0.00155	TRUE	TRUE	-3.99	2	-2	2.80967	no significant								RPL35A	A0A286ZLH8	0.0126919	TRUE	TRUE	4.63	-2.31	2.31	1.89647	significant(p<0.05)			RPS20	A1XQU9	0.154388	FALSE	FALSE
	BCAP31	F1S2A8	0.0132211	0.0302	TRUE	TRUE	-3.44	1.72	-1.72	1.51999	no significant				CTNNA1	F1RGJ2	0.00212101	0.00155	TRUE	TRUE	-4.83	2.41	-2.41	2.80967	no significant								DNAJA1	F1SE73	0.888496	FALSE	FALSE	0.207	-0.103	0.103	0.0513443	no significant			SRSF5	Q06AA0	0.00296558	FALSE	FALSE
	BCAT2	F1RL81	0.00673138	0.0145	TRUE	TRUE	-3.4	1.7	-1.7	1.83863	no significant				SPTBN1	A0A287BDN2	0.00213736	0.00158	TRUE	TRUE	-2.79	1.4	-1.4	2.80134	no significant								DNAJA2	F1RP05	0.456603	FALSE	FALSE	0.582	-0.291	0.291	0.340461	no significant			GLUD1	P42174	0.417133	FALSE	FALSE
	BCKDHA	F1RHA0	0.0144244	0.0329	TRUE	TRUE	-4.01	2	-2	1.4828	no significant				LOC100526118	A0A287AXU5	0.0021508	0.00161	TRUE	TRUE	-3.45	1.73	-1.73	2.79317	no significant								DPYSL2	F1RJT3	0.945151	FALSE	FALSE	-0.0641	0.0321	-0.0321	0.0244986	no significant			ACAT1	I3LP02	0.212192	FALSE	FALSE
	BCKDHB	F1RQL3	0.0118558	0.0275	TRUE	TRUE	-4.2	2.1	-2.1	1.56067	no significant				HADH	P00348	0.0124099	0.0286	TRUE	TRUE	2.15	-1.08	1.08	1.54363	significant(p<0.05)								DSP	F1RW75	0.946891	FALSE	FALSE	0.0948	-0.0474	0.0474	0.0236998	no significant			ACADM	P41367	0.0261455	FALSE	FALSE
	BCKDK	A0A5G2QFT3	0.00382753	0.0733	FALSE	FALSE	1.62	-0.809	0.809	1.1349	no significant				HNRNPA2B1	A0A287AW32	0.00145126	0.000515	TRUE	TRUE	5.36	-2.68	2.68	3.28819	significant(p<0.01)								DSTN	P60982	0.930107	FALSE	FALSE	-0.0849	0.0424	-0.0424	0.031467	no significant			HOGA1	F1S8X9	0.119604	FALSE	FALSE
	BDH1	F1SQX8	0.0463439	0.0776	FALSE	FALSE	-4.67	2.33	-2.33	1.11014	no significant				DMXL1	A0A286ZTL2	0.00217918	0.00166	TRUE	TRUE	-5.93	2.97	-2.97	2.77989	no significant								DTD1	F1SBH1	0.716521	FALSE	FALSE	-0.353	0.176	-0.176	0.144771	no significant			CCT7	A0A5G2RAV7	0.190102	FALSE	FALSE
	BICD2	A0A287AJT8	0.0019427	0.0478	TRUE	TRUE	2.09	-1.04	1.04	1.32057	significant(p<0.05)				HNRNPA3	F2Z5B4	0.000836468	5.82E-05	TRUE	TRUE	3.7	-1.85	1.85	4.23508	significant(p<0.01)								DYNC1I2	F1S087	0.339017	FALSE	FALSE	-0.876	0.438	-0.438	0.469778	no significant			CRAT	A0A287A2X3	0.150856	FALSE	FALSE
	BPHL	F1RWY7	0.000487431	3.44e-06	TRUE	TRUE	-4.49	2.24	-2.24	5.46344	no significant				HNRNPAB	A0A287BMB6	0.00492755	0.00898	TRUE	TRUE	3.96	-1.98	1.98	2.04672	significant(p<0.01)								DYNC1LI2	A0A287BSZ9	0.792594	FALSE	FALSE	-0.279	0.14	-0.14	0.100949	no significant			DDX21	F1SUG7	0.190246	FALSE	FALSE
	BUB3	F2Z5F3	0.00870845	0.109	FALSE	FALSE	1.71	-0.855	0.855	0.962574	no significant				RPS28	Q6QAT1	0.00225328	0.00181	TRUE	TRUE	-4.73	2.37	-2.37	2.74232	no significant								AIFM1	A0A5G2QQE8	0.0128283	TRUE	TRUE	3.94	-1.97	1.97	1.89183	significant(p<0.05)			FDPS	D0G6X4	0.109385	FALSE	FALSE
	BZW2	A0A286ZT34	0.0224099	0.0483	TRUE	TRUE	-1.39	0.697	-0.697	1.31605	no significant				ACSM3	F1RPB1	0.00226551	0.00184	TRUE	TRUE	-4.02	2.01	-2.01	2.73518	no significant								SDHA	Q0QF01	0.0128463	TRUE	TRUE	5.29	-2.65	2.65	1.89122	significant(p<0.05)			STOML2	A0A286ZSD7	0.110304	FALSE	FALSE
	C1orf68	A0A8W4FGN1	0.000705352	0.0182	TRUE	TRUE	3.62	-1.81	1.81	1.73993	significant(p<0.05)				EEF1B	P29412	0.00227778	0.00186	TRUE	TRUE	-3.18	1.59	-1.59	2.73049	no significant								EEF1A1	A0A286ZUI3	0.555823	FALSE	FALSE	-1.45	0.723	-0.723	0.255064	no significant			CCT3.1	Q29068	0.0316974	FALSE	FALSE
	C1QBP	A0A0D5BWD2	6e-05	5.36e-05	TRUE	TRUE	4.19	-2.1	2.1	4.27084	significant(p<0.01)				IP6K3	A0A287AEV2	0.00231853	0.00194	TRUE	TRUE	-3.65	1.82	-1.82	2.7122	no significant								EEF1A2	A0A5G2QGC2	0.792131	FALSE	FALSE	-0.332	0.166	-0.166	0.101203	no significant			ALDOB	A0A286ZZC9	0.012415	FALSE	FALSE
	C2orf49	A0A481CEB5	0.000702671	0.0181	TRUE	TRUE	3.36	-1.68	1.68	1.74232	significant(p<0.05)				PDK3	A0A287AHT1	0.00232642	0.00196	TRUE	TRUE	-3.41	1.71	-1.71	2.70774	no significant								XPO5	A0A8W4FH88	0.0129793	TRUE	TRUE	3.13	-1.56	1.56	1.88675	significant(p<0.05)			FBL	I3L5T3	0.139318	FALSE	FALSE
	C4H1orf226	A0A287B7A1	0.0370587	0.0679	FALSE	FALSE	-3.44	1.72	-1.72	1.16813	no significant				DDAH1	A0A287BBK0	0.00232985	0.00197	TRUE	TRUE	-3.76	1.88	-1.88	2.70553	no significant								NOLC1	F1S8T1	0.0133264	TRUE	TRUE	3.72	-1.86	1.86	1.87529	significant(p<0.05)			RPL18	Q95342	0.2645	FALSE	FALSE
	C6H19orf33	F1RKJ3	0.024228	0.0513	FALSE	FALSE	-3.29	1.64	-1.64	1.28988	no significant				DDX24	F1SCG7	0.00234198	0.00199	TRUE	TRUE	-2.82	1.41	-1.41	2.70115	no significant								EEF1G	A0A8W4FMF6	0.801141	FALSE	FALSE	0.259	-0.129	0.129	0.0962908	no significant			PLEC	A0A287A8C7	0.0702753	FALSE	FALSE
	CABLES1	F1SBB7	0.371753	0.269	FALSE	FALSE	-0.458	0.229	-0.229	0.570248	no significant				A0A287AMU3	A0A287AMU3	0.00237343	0.00205	TRUE	TRUE	-4.21	2.1	-2.1	2.68825	no significant								EEF1G.1	Q29387	0.776024	FALSE	FALSE	0.282	-0.141	0.141	0.110125	no significant			HNRNPU	A0A286ZP67	0.00924731	FALSE	FALSE
	CACYBP	F1S710	0.140959	0.132	FALSE	FALSE	-1.3	0.648	-0.648	0.879426	no significant				EPRS1	A0A286ZQW0	0.00238114	0.00207	TRUE	TRUE	-3.39	1.7	-1.7	2.68403	no significant								CCT2	D0G0C8	0.0136412	TRUE	TRUE	2.74	-1.37	1.37	1.86515	significant(p<0.05)			ATAD3A	F1RJE4	0.242831	FALSE	FALSE
	CAD	I3LLT2	0.00443203	0.0074	TRUE	TRUE	-3.37	1.69	-1.69	2.13077	no significant				TLN2	A0A287B272	0.00238062	0.00207	TRUE	TRUE	-5.15	2.58	-2.58	2.68403	no significant								EHHADH	I3LJ48	0.262646	FALSE	FALSE	1.88	-0.941	0.941	0.580629	no significant			SFPQ	A0A287A4F2	0.00695758	FALSE	FALSE
	CALD1	A0A286ZUH0	0.00409991	0.0065	TRUE	TRUE	-5.61	2.8	-2.8	2.18709	no significant				SNRPD3	F2Z4Y0	0.00238654	0.00208	TRUE	TRUE	-4.1	2.05	-2.05	2.68194	no significant								EIF2S1	A0A287A096	0.399726	FALSE	FALSE	1.15	-0.573	0.573	0.398238	no significant			ECI1	A0A287BFS1	0.234182	FALSE	FALSE
	CALM3	A0A5G2QWK6	0.00337718	0.00461	TRUE	TRUE	-4.75	2.37	-2.37	2.3363	no significant				DHCR7	I3LKI5	0.00240502	0.00212	TRUE	TRUE	-5.02	2.51	-2.51	2.67366	no significant								PECR	I3L8Q5	0.0137189	TRUE	TRUE	4.22	-2.11	2.11	1.86268	significant(p<0.05)			FDFT1	A0A286ZNE7	0.0212283	FALSE	FALSE
	CALR	P28491	0.0274825	0.16	FALSE	FALSE	2.59	-1.3	1.3	0.79588	no significant				HNRNPC	I3LK71	0.00241531	0.00214	TRUE	TRUE	5.01	-2.5	2.5	2.66959	significant(p<0.01)								EIF4A2	A0A5G2QMP7	0.26451	FALSE	FALSE	-1.36	0.68	-0.68	0.577558	no significant			ATP5PD	A0A287B0C3	0.238596	FALSE	FALSE
	CANX	A0A287AXF5	0.00507248	0.00943	TRUE	TRUE	-3.49	1.74	-1.74	2.02549	no significant				GLRX5	F1SAR5	0.00242105	0.00215	TRUE	TRUE	-3.38	1.69	-1.69	2.66756	no significant								EIF4A3	A6M931	0.26677	FALSE	FALSE	1.73	-0.865	0.865	0.573863	no significant			EEF1D	I3LT08	0.0165061	FALSE	FALSE
	CAP1	F1SMC0	0.00212992	0.051	FALSE	FALSE	2.4	-1.2	1.2	1.29243	no significant				NOP2	F1SLR6	0.0024262	0.00216	TRUE	TRUE	-3.35	1.68	-1.68	2.66555	no significant								EIF4B	A0A287AT83	0.141606	FALSE	FALSE	1.74	-0.871	0.871	0.848919	no significant			ALDOA	A0A287BFY0	0.0432542	FALSE	FALSE
	CAPG	A0A287B8B6	0.751603	0.234	FALSE	FALSE	-0.12	0.0598	-0.0598	0.630784	no significant				EHHADH	I3LJ48	0.00252064	0.00239	TRUE	TRUE	-3.49	1.74	-1.74	2.6216	no significant								EIF4EBP1	I3L6D8	0.0533084	FALSE	FALSE	1.83	-0.913	0.913	1.2732	no significant			ARCN1	A0A287AL76	0.0922433	FALSE	FALSE
	CAPRIN1	F1SGS6	0.00360793	0.00523	TRUE	TRUE	-4.38	2.19	-2.19	2.2815	no significant				ELMO2	A0A286ZKS3	0.00257503	0.00252	TRUE	TRUE	-3.62	1.81	-1.81	2.5986	no significant								EIF4EBP2	A0A5G2QUT3	0.312423	FALSE	FALSE	-1.16	0.578	-0.578	0.505257	no significant			PHB1	F2Z543	0.102835	FALSE	FALSE
	CAPZA1	A0A8W4FH92	0.962485	0.253	FALSE	FALSE	-0.026	0.013	-0.013	0.596879	no significant				Eukaryotic	F2Z505	0.00258465	0.00255	TRUE	TRUE	-3.94	1.97	-1.97	2.59346	no significant								EIF4G1	A0A287B9M9	0.369671	FALSE	FALSE	0.872	-0.436	0.436	0.432184	no significant			RPL11	Q29205	0.214323	FALSE	FALSE
	CARS2	A0A5G2QSE4	0.00836369	0.0188	TRUE	TRUE	-4.1	2.05	-2.05	1.72584	no significant				HSPA4	A0A5G2RBW3	0.00265847	0.00274	TRUE	TRUE	-3.61	1.81	-1.81	2.56225	no significant								EIF4H	A0A5G2QP32	0.133023	FALSE	FALSE	1.65	-0.826	0.826	0.876074	no significant			DPYSL2	F1RJT3	0.00830263	FALSE	FALSE
	CASK	A0A8W4F8E2	0.0855167	0.107	FALSE	FALSE	-1.63	0.814	-0.814	0.970616	no significant				RPL10L	F1SI10	0.00266032	0.00274	TRUE	TRUE	-3.79	1.89	-1.89	2.56225	no significant								EIF5A2	A0A287B356	0.0589631	FALSE	FALSE	1.85	-0.924	0.924	1.22942	no significant			LONP1	I3L7T4	0.21138	FALSE	FALSE
	CAST	P12675	0.0274496	0.056	FALSE	FALSE	-1.97	0.986	-0.986	1.25181	no significant				NAP1L4	A0A5G2QGC0	0.00270386	0.00285	TRUE	TRUE	-3.3	1.65	-1.65	2.54516	no significant								ELAC2	A0A5G2R074	0.13035	FALSE	FALSE	1.23	-0.616	0.616	0.88489	no significant			PODN	I3LEB7	0.352018	FALSE	FALSE
	CAT	F1SGS9	0.00900533	0.111	FALSE	FALSE	1.91	-0.953	0.953	0.954677	no significant				SEC22B	A0A287BEE6	0.0027453	0.00296	TRUE	TRUE	-2.73	1.37	-1.37	2.52871	no significant								ENO1	A0A287B6S5	0.0964509	FALSE	FALSE	-4.31	2.15	-2.15	1.01569	no significant			MATR3	F1RGI7	0.117413	FALSE	FALSE
	CAT	O62839	0.000458257	0.0101	TRUE	TRUE	4.28	-2.14	2.14	1.99568	significant(p<0.05)				HNRNPF	F1RG16	0.00393381	0.00606	TRUE	TRUE	3.36	-1.68	1.68	2.21753	significant(p<0.01)								EPB41L2	A0A287BFZ2	0.914793	FALSE	FALSE	-0.115	0.0573	-0.0573	0.0386771	no significant			TPI1	A0A288CFT0	0.0324427	FALSE	FALSE
	CAVIN1	A0A286ZZ97	0.00352086	0.005	TRUE	TRUE	-3.95	1.98	-1.98	2.30103	no significant				CRYZ	Q0MVN8	0.00281293	0.00313	TRUE	TRUE	-4.51	2.25	-2.25	2.50446	no significant								EEF1B	A0A5G2RD82	0.0140419	TRUE	TRUE	4.82	-2.41	2.41	1.85257	significant(p<0.05)			GSTO1	Q9N1F5	0.0697428	FALSE	FALSE
	CBX3	A0A287B0T7	0.0463065	0.0776	FALSE	FALSE	-1.4	0.7	-0.7	1.11014	no significant				LAMA5	A0A8W4FFH5	0.00281665	0.00314	TRUE	TRUE	-3.14	1.57	-1.57	2.50307	no significant								ALDH7A1	A0A287AWM0	0.0147348	TRUE	TRUE	3.03	-1.52	1.52	1.83166	significant(p<0.05)			EIF3E	A0A8W4F7Z1	0.0867241	FALSE	FALSE
	CCAR2	F1RMA3	0.022829	0.0491	TRUE	TRUE	-1.59	0.794	-0.794	1.30892	no significant				SORD	Q29318	0.00285146	0.00323	TRUE	TRUE	-4.01	2	-2	2.4908	no significant								ERH	F2Z5J5	0.44598	FALSE	FALSE	0.631	-0.316	0.316	0.350684	no significant			AHNAK	A0A287A608	0.134985	FALSE	FALSE
	CCDC86	A0A5G2RF85	0.00626006	0.0131	TRUE	TRUE	-2.28	1.14	-1.14	1.88273	no significant				CDV3	I3LUE6	0.00287339	0.00328	TRUE	TRUE	-3.66	1.83	-1.83	2.48413	no significant								NDUFA5	A0A287BAW0	0.0152187	TRUE	TRUE	3.24	-1.62	1.62	1.81762	significant(p<0.05)			RPS6	F2Z5Q6	0.228993	FALSE	FALSE
	CCT2	D0G0C8	0.606368	0.219	FALSE	FALSE	0.202	-0.101	0.101	0.659556	no significant				PDCD6IP	A0A287AH24	0.00290448	0.00336	TRUE	TRUE	-2.68	1.34	-1.34	2.47366	no significant								FDX1	P00258	0.0152437	TRUE	TRUE	3.1	-1.55	1.55	1.81691	significant(p<0.05)			RPL23	P62831	0.221628	FALSE	FALSE
	CCT3	A0A5G2Q9C7	0.000451408	0.00988	TRUE	TRUE	2.49	-1.24	1.24	2.00524	significant(p<0.01)				LONP1	I3L7T4	0.00290241	0.00336	TRUE	TRUE	-4.63	2.31	-2.31	2.47366	no significant								RPS10	F1RZ28	0.0162932	TRUE	TRUE	2.54	-1.27	1.27	1.78799	significant(p<0.05)			LOC110255332	A0A5G2R522	0.261678	FALSE	FALSE
	CCT4	F1SQN1	0.0207072	0.0453	TRUE	TRUE	-3.34	1.67	-1.67	1.3439	no significant				H3-3A	Q71LE2	0.00295034	0.00348	TRUE	TRUE	-2.51	1.25	-1.25	2.45842	no significant								EWSR1	A0A5G2RG83	0.245176	FALSE	FALSE	1.12	-0.559	0.559	0.610522	no significant			CCT4	F1SQN1	0.00831765	FALSE	FALSE
	CCT5	A0A5G2QVV0	0.10217	0.116	FALSE	FALSE	-2.79	1.4	-1.4	0.935542	no significant				HNRNPH1	A0A8W4FGT8	0.0062882	0.0132	TRUE	TRUE	2.2	-1.1	1.1	1.87943	significant(p<0.05)								PD	P29804	0.0167003	TRUE	TRUE	4.54	-2.27	2.27	1.77728	significant(p<0.05)			IMMT	A0A5G2QEH4	0.0789646	FALSE	FALSE
	CCT6A	I3L9J4	0.0389368	0.07	FALSE	FALSE	-4.21	2.1	-2.1	1.1549	no significant				U2AF2	A0A481APG3	0.00296155	0.00351	TRUE	TRUE	-3.11	1.56	-1.56	2.45469	no significant								F8S326	F8S326	0.613054	FALSE	FALSE	-0.356	0.178	-0.178	0.212501	no significant			YWHAB	A0A287BPX7	0.0322653	FALSE	FALSE
	CCT7	A0A5G2RAV7	0.351863	0.184	FALSE	FALSE	0.504	-0.252	0.252	0.735182	no significant				HNRNPK	I3LQS0	0.00161941	0.000712	TRUE	TRUE	3.55	-1.77	1.77	3.14752	significant(p<0.01)								FABP3	O02772	0.635818	FALSE	FALSE	-0.707	0.354	-0.354	0.196667	no significant			LSS	A0A8W4FI34	0.0886259	FALSE	FALSE
	CCT8	I3LCA2	0.784972	0.237	FALSE	FALSE	0.118	-0.059	0.059	0.625252	no significant				RRS1	F1RTZ0	0.00297205	0.00353	TRUE	TRUE	-4.94	2.47	-2.47	2.45223	no significant								FAM120A	A0A287AI94	0.172635	FALSE	FALSE	1.31	-0.654	0.654	0.762872	no significant			C1QBP	A0A0D5BWD2	0.179226	FALSE	FALSE
	CDC42	Q007T2	0.0106666	0.0248	TRUE	TRUE	-4.6	2.3	-2.3	1.60555	no significant				PRDX6	Q9TSX9	0.00297651	0.00354	TRUE	TRUE	-4.26	2.13	-2.13	2.451	no significant								FAM91A1	I3LR07	0.0704471	FALSE	FALSE	-2.56	1.28	-1.28	1.15214	no significant			CRYZ	Q0MVN8	0.297212	FALSE	FALSE
	CDC5L	A0A8W4FLS6	0.00715589	0.0157	TRUE	TRUE	-3.51	1.75	-1.75	1.8041	no significant				HNRNPM	F1SA50	0.00941242	0.0217	TRUE	TRUE	3.88	-1.94	1.94	1.66354	significant(p<0.05)								FARP1	A0A5G2QPS5	0.807957	FALSE	FALSE	-0.244	0.122	-0.122	0.0926117	no significant			HNRNPD	F1RVC9	0.198871	FALSE	FALSE
	CDV3	I3LUE6	0.00287339	0.00328	TRUE	TRUE	-3.66	1.83	-1.83	2.48413	no significant				HNRNPU	A0A286ZP67	0.0012213	0.000282	TRUE	TRUE	6.04	-3.02	3.02	3.54975	significant(p<0.01)								ECHS1	A0A287AA21	0.0177638	TRUE	TRUE	4.5	-2.25	2.25	1.75046	significant(p<0.05)			ABCD3	I3LI20	0.0535869	FALSE	FALSE
	CEP192	I3LR40	0.000888579	0.0237	TRUE	TRUE	2.59	-1.3	1.3	1.62525	significant(p<0.05)				WDR82	F2Z5U3	0.00302074	0.00366	TRUE	TRUE	-4.16	2.08	-2.08	2.43652	no significant								FDPS	D0G6X4	0.401315	FALSE	FALSE	-0.999	0.5	-0.5	0.396515	no significant			RDX	P26044	0.108556	FALSE	FALSE
	CFL1	P10668	0.80367	0.304	FALSE	FALSE	0.0645	-0.0323	0.0323	0.517126	no significant				IVD	A0A5G2QWP7	0.00302235	0.00366	TRUE	TRUE	-5.56	2.78	-2.78	2.43652	no significant								RPL3	Q29293	0.0189631	TRUE	TRUE	3.02	-1.51	1.51	1.72209	significant(p<0.05)			RACK1	P63246	0.111997	FALSE	FALSE
	CFL2	Q5G6V9	0.00615295	0.0128	TRUE	TRUE	-3.65	1.82	-1.82	1.89279	no significant				SF3A3	F1SV40	0.00304214	0.00371	TRUE	TRUE	-4.17	2.09	-2.09	2.43063	no significant								FDXR	A0A287ASY8	0.598679	FALSE	FALSE	0.907	-0.453	0.453	0.222806	no significant			SND1	A0A5G2QLY5	0.359283	FALSE	FALSE
	CGNL1	A0A286ZRZ8	0.000790331	0.0208	TRUE	TRUE	2.93	-1.46	1.46	1.68194	significant(p<0.05)				HNRNPUL2	A0A287APR9	0.00486799	0.00879	TRUE	TRUE	2.36	-1.18	1.18	2.05601	significant(p<0.01)								GLS	A0A287BFF4	0.0193755	TRUE	TRUE	2.81	-1.41	1.41	1.71275	significant(p<0.05)			YWHAH	F2Z4Y1	0.0191174	FALSE	FALSE
	CHCHD3	A0A286ZUS4	0.00678047	0.0146	TRUE	TRUE	-2.6	1.3	-1.3	1.83565	no significant				ANXA6	A0A5G2RBI3	0.00306829	0.00377	TRUE	TRUE	-3.95	1.97	-1.97	2.42366	no significant								FKBP5	A0A8W4FCG7	0.826925	FALSE	FALSE	-0.212	0.106	-0.106	0.0825338	no significant			NIPSNAP2	A0A286ZTN4	0.335193	FALSE	FALSE
	CHMP4B	F1S4Z2	0.0372669	0.0681	FALSE	FALSE	-3.04	1.52	-1.52	1.16685	no significant				C1QBP	A0A0D5BWD2	0.00307998	0.0038	TRUE	TRUE	-3.11	1.55	-1.55	2.42022	no significant								FLNA	A0A287AW81	0.0721926	FALSE	FALSE	1.59	-0.795	0.795	1.14151	no significant			NDUFS3	A0A286ZNN4	0.394057	FALSE	FALSE
	CHTOP	A0A287AV43	0.0308081	0.0604	FALSE	FALSE	-3.18	1.59	-1.59	1.21896	no significant				HSP90AA1	O02705	0.00308804	0.00382	TRUE	TRUE	-2.82	1.41	-1.41	2.41794	no significant								FLNB	A0A287BLE0	0.185584	FALSE	FALSE	1.43	-0.717	0.717	0.73146	no significant			MRPS27	A0A8W4FMK2	0.0356079	FALSE	FALSE
	CISD3	A0A287AZL4	0.0129493	0.0297	TRUE	TRUE	-3.67	1.83	-1.83	1.52724	no significant				OSTC	F2Z5C0	0.00309535	0.00384	TRUE	TRUE	-2.97	1.49	-1.49	2.41567	no significant								HNRNPL	A0A287AJX7	0.0201887	TRUE	TRUE	2.74	-1.37	1.37	1.69489	significant(p<0.05)			ACACA	A0A287BBE6	0.289131	FALSE	FALSE
	CKAP4	F1SPP8	0.638058	0.222	FALSE	FALSE	-0.451	0.225	-0.225	0.653647	no significant				HSPA8	A0A286ZWK2	0.00306438	0.00376	TRUE	TRUE	2.48	-1.24	1.24	2.42481	significant(p<0.01)								FUBP1	F1S9S9	0.770871	FALSE	FALSE	0.413	-0.207	0.207	0.113018	no significant			ACOT9	A0A8W4FG64	0.254997	FALSE	FALSE
	CKAP5	A0A287AK10	0.0632342	0.0925	FALSE	FALSE	-2.39	1.19	-1.19	1.03386	no significant				NME2	Q2EN76	0.00315643	0.00401	TRUE	TRUE	-3.85	1.93	-1.93	2.39686	no significant								FUS	K7GSY7	0.402932	FALSE	FALSE	-1.13	0.565	-0.565	0.394769	no significant			PARK7	Q0R678	0.109292	FALSE	FALSE
	CLIC1	A0A287B2P1	0.00559806	0.0111	TRUE	TRUE	-2.17	1.09	-1.09	1.95468	no significant				HIBADH	A0A5G2QR28	0.00326508	0.00431	TRUE	TRUE	-3.08	1.54	-1.54	2.36552	no significant								SFN	F1STR9	0.0205265	TRUE	TRUE	2.51	-1.26	1.26	1.68769	significant(p<0.05)			PPIB	A0A286ZW70	0.213269	FALSE	FALSE
	CLIC4	A0A287ADH9	0.00147084	0.0385	TRUE	TRUE	1.83	-0.917	0.917	1.41454	no significant				RPL29	Q95281	0.00327636	0.00434	TRUE	TRUE	-2.57	1.28	-1.28	2.36251	no significant								GAPDH	P00355	0.222362	FALSE	FALSE	-1.15	0.576	-0.576	0.652939	no significant			TLN1	A0A287BAK1	0.0489182	FALSE	FALSE
	CLPP	A0A286ZRL1	0.00131829	0.000375	TRUE	TRUE	-4.55	2.28	-2.28	3.42597	no significant				AP1G1	F1S3C7	0.00328155	0.00435	TRUE	TRUE	-3.06	1.53	-1.53	2.36151	no significant								CAT	O62839	0.021151	TRUE	TRUE	4.12	-2.06	2.06	1.67467	significant(p<0.05)			UBR4	F1SUQ5	0.369022	FALSE	FALSE
	CLPX	A0A287ADU8	0.0204068	0.0448	TRUE	TRUE	-2.42	1.21	-1.21	1.34872	no significant				MYO5C	A0A287ARB4	0.0033044	0.00442	TRUE	TRUE	-5.85	2.93	-2.93	2.35458	no significant								GDI2	Q6Q7J2	0.281262	FALSE	FALSE	0.903	-0.451	0.451	0.55089	no significant			HIBCH	A0A287BBF3	0.11294	FALSE	FALSE
	CLTA	A0A287A682	0.0373842	0.0682	FALSE	FALSE	-2.87	1.44	-1.44	1.16622	no significant				LMO7	A0A287AFH8	0.00334068	0.00451	TRUE	TRUE	-4.23	2.11	-2.11	2.34582	no significant								MDH1	P11708	0.022476	TRUE	TRUE	2.37	-1.19	1.19	1.64828	significant(p<0.05)			TUBB2B	A0A287AZ37	0.272006	FALSE	FALSE
	CLTC	A0A8W4FAA6	0.16345	0.139	FALSE	FALSE	-1.94	0.972	-0.972	0.856985	no significant				HARS2	A0A5G2R2B0	0.00336928	0.00459	TRUE	TRUE	-5.25	2.62	-2.62	2.33819	no significant								ALDH9A1	Q29228	0.0238893	TRUE	TRUE	3.7	-1.85	1.85	1.6218	significant(p<0.05)			ME2	A0A286ZNS2	0.29111	FALSE	FALSE
	CMPK1	Q29561	0.0264711	0.0547	FALSE	FALSE	-2.61	1.31	-1.31	1.26201	no significant				CALM3	A0A5G2QWK6	0.00337718	0.00461	TRUE	TRUE	-4.75	2.37	-2.37	2.3363	no significant								GOLGA2	I3LIX0	0.447342	FALSE	FALSE	-0.919	0.459	-0.459	0.34936	no significant			NARS1	F1S1X3	0.0449258	FALSE	FALSE
	CNBP	A0A287B975	0.00127924	0.034	TRUE	TRUE	2.72	-1.36	1.36	1.46852	significant(p<0.05)				HSPA9	A0A287ADJ2	0.000823723	5.39E-05	TRUE	TRUE	3.82	-1.91	1.91	4.26841	significant(p<0.01)								TPM3	A0A287BDL6	0.0242557	TRUE	TRUE	2.79	-1.4	1.4	1.61519	significant(p<0.05)			ALDH1A1	I3LRS5	0.0700783	FALSE	FALSE
	CNDP2	F1SNL7	0.0277096	0.0564	FALSE	FALSE	-3.49	1.75	-1.75	1.24872	no significant				WDR36	A0A286ZSG4	0.00345087	0.00481	TRUE	TRUE	-3.72	1.86	-1.86	2.31785	no significant								GPD1L	A0A5G2QYS6	0.164097	FALSE	FALSE	1.43	-0.713	0.713	0.7849	no significant			RAB14	A0A287BPB8	0.0546156	FALSE	FALSE
	CNN2	Q08094	0.00742017	0.0164	TRUE	TRUE	-2.98	1.49	-1.49	1.78516	no significant				HSPB1	Q5S1U1	0.000118209	0.00505	TRUE	TRUE	2.9	-1.45	1.45	2.29671	significant(p<0.01)								ACADL	P79274	0.0262943	TRUE	TRUE	3.66	-1.83	1.83	1.58014	significant(p<0.05)			GHITM	F1SEQ3	0.232363	FALSE	FALSE
	CNOT1	I3LIC6	0.0736393	0.0998	FALSE	FALSE	-1.75	0.874	-0.874	1.00087	no significant				MIPEP	A0A5G2RCT6	0.00346229	0.00484	TRUE	TRUE	-2.78	1.39	-1.39	2.31515	no significant								GSTA1	A0A5G2QYS5	0.575936	FALSE	FALSE	0.735	-0.367	0.367	0.239626	no significant			RPL34	Q29223	0.319574	FALSE	FALSE
	COA3	A0A8W4FMM4	0.000131068	0.000779	TRUE	TRUE	4.67	-2.34	2.34	3.10846	significant(p<0.01)				PEG10	A0A287AGL8	0.00348614	0.00491	TRUE	TRUE	-6.01	3.01	-3.01	2.30892	no significant								EPRS1	A0A286ZQW0	0.026309	TRUE	TRUE	2.24	-1.12	1.12	1.5799	significant(p<0.05)			YARS2	I3LRC4	0.379727	FALSE	FALSE
	COL4A1	A0A8W4FCC2	0.010602	0.0247	TRUE	TRUE	-4.81	2.41	-2.41	1.6073	no significant				HSPE1	F1SMZ6	0.000917009	8.85E-05	TRUE	TRUE	4.98	-2.49	2.49	4.05306	significant(p<0.01)								H1-2	A0A8W4FCQ5	0.66377	FALSE	FALSE	-0.513	0.256	-0.256	0.177983	no significant			RPL9	I3LP78	0.243522	FALSE	FALSE
	COPA	A0A5G2QHU0	0.0827881	0.105	FALSE	FALSE	-1.69	0.844	-0.844	0.978811	no significant				CAVIN1	A0A286ZZ97	0.00352086	0.005	TRUE	TRUE	-3.95	1.98	-1.98	2.30103	no significant								H1-3	A0A5G2QML3	0.48377	FALSE	FALSE	-0.492	0.246	-0.246	0.315361	no significant			EEF1G	A0A8W4FMF6	0.306169	FALSE	FALSE
	COPB1	F1S982	0.193059	0.242	FALSE	FALSE	0.394	-0.197	0.197	0.616185	no significant				IDH2	P33198	0.000979844	0.000118	TRUE	TRUE	6.13	-3.06	3.06	3.92812	significant(p<0.01)								H2AJ	A0A287B0L6	0.00675236	FALSE	FALSE	-4.7	2.35	-2.35	2.17054	no significant			GOT1	P00503	0.127134	FALSE	FALSE
	COPB2	A0A286ZPT0	0.0247819	0.0522	FALSE	FALSE	3.42	-1.71	1.71	1.28233	no significant				TLN1	A0A287BAK1	0.00356171	0.00511	TRUE	TRUE	-3.85	1.92	-1.92	2.29158	no significant								H3C1	F1RVA0	0.0849837	FALSE	FALSE	-1.5	0.752	-0.752	1.07066	no significant			HMGB1	A0A8W4F6P8	0.162028	FALSE	FALSE
	COPG1	A0A5G2QNM8	0.499794	0.282	FALSE	FALSE	-0.496	0.248	-0.248	0.549751	no significant				SKIC8	F1RKU4	0.00356214	0.00511	TRUE	TRUE	-4.25	2.12	-2.12	2.29158	no significant								ALDH18A1	F1SC47	0.0270728	TRUE	TRUE	2.78	-1.39	1.39	1.56747	significant(p<0.05)			RPS26	P49171	0.358152	FALSE	FALSE
	COPS5	A0A287A976	0.1087	0.119	FALSE	FALSE	-2.89	1.45	-1.45	0.924453	no significant				ACBD3	I3LPF1	0.00358065	0.00516	TRUE	TRUE	-4.41	2.21	-2.21	2.28735	no significant								HADHA	Q29554	0.276334	FALSE	FALSE	1.34	-0.668	0.668	0.558566	no significant			RPS3A	F2Z5C7	0.408267	FALSE	FALSE
	COQ9	A0A287AT07	0.00500661	0.00923	TRUE	TRUE	-5.38	2.69	-2.69	2.0348	no significant				IGF2BP3	A0A287AJQ1	0.0207604	0.0454	TRUE	TRUE	3.07	-1.54	1.54	1.34294	significant(p<0.05)								IMMT	A0A5G2QEH4	0.0288181	TRUE	TRUE	2.7	-1.35	1.35	1.54033	significant(p<0.05)			A0A8W4FGT8	A0A8W4FGT8	0.417586	FALSE	FALSE
	CORO1B	A0A287B9Z2	0.971467	0.254	FALSE	FALSE	0.0264	-0.0132	0.0132	0.595166	no significant				CAPRIN1	F1SGS6	0.00360793	0.00523	TRUE	TRUE	-4.38	2.19	-2.19	2.2815	no significant								HARS1	A0A5G2R2B0	0.98854	FALSE	FALSE	-0.0104	0.00521	-0.00521	0.00500568	no significant			RPL30	F2Z554	0.271817	FALSE	FALSE
	CORO2A	A0A287BHI9	0.0130571	0.0299	TRUE	TRUE	-3.61	1.8	-1.8	1.52433	no significant				MRPS22	A0A287AQT5	0.00361897	0.00526	TRUE	TRUE	-2.92	1.46	-1.46	2.27901	no significant								H1-0	A0A287BQW3	0.0320891	TRUE	TRUE	2.97	-1.49	1.49	1.49364	significant(p<0.05)			SQOR	F1SN58	0.0337068	FALSE	FALSE
	COX4I1	A0A5G2QPD2	0.0119521	0.0277	TRUE	TRUE	-3.68	1.84	-1.84	1.55752	no significant				TXNDC17	A0A286ZZM7	0.00364915	0.00534	TRUE	TRUE	-3.98	1.99	-1.99	2.27246	no significant								HMGB1	P12682	0.578722	FALSE	FALSE	0.749	-0.375	0.375	0.23753	no significant			RPL27	A1XQU5	0.342385	FALSE	FALSE
	COX5A	F1SJ34	0.053197	0.0841	FALSE	FALSE	-2.03	1.02	-1.02	1.0752	no significant				ECH1	A0A287AE42	0.00367149	0.0054	TRUE	TRUE	-2.45	1.23	-1.23	2.26761	no significant								ETHE1	F1RMV5	0.0326576	TRUE	TRUE	2.27	-1.14	1.14	1.48602	significant(p<0.05)			RPL35	Q29361	0.041507	FALSE	FALSE
	COX5B	Q5S3G4	0.18954	0.147	FALSE	FALSE	-1.47	0.735	-0.735	0.832683	no significant				ILF3	K7GL83	0.0204719	0.0449	TRUE	TRUE	2.72	-1.36	1.36	1.34775	significant(p<0.05)								HMGN1	A0A287B4S0	0.670338	FALSE	FALSE	-0.494	0.247	-0.247	0.173706	no significant			HSPA4	A0A5G2RBW3	0.23865	FALSE	FALSE
	COX6C	A0A8W4FML3	0.0108398	0.0252	TRUE	TRUE	-4.01	2.01	-2.01	1.5986	no significant				KLC4	F1RRN1	0.00714175	0.0156	TRUE	TRUE	2.39	-1.19	1.19	1.80688	significant(p<0.05)								HNRNPA1	A0A286ZPE3	0.207768	FALSE	FALSE	-1.23	0.617	-0.617	0.68242	no significant			CALR	P28491	0.305065	FALSE	FALSE
	COX7A2L	A0A287BTB8	0.474148	0.203	FALSE	FALSE	-0.613	0.306	-0.306	0.692504	no significant				RPS19	F1RGG1	0.00371294	0.0055	TRUE	TRUE	-4.06	2.03	-2.03	2.25964	no significant								HNRNPA2B1	A0A287AW32	0.139619	FALSE	FALSE	-1.22	0.61	-0.61	0.855055	no significant			ATIC	B3VMR0	0.0847827	FALSE	FALSE
	CPSF6	A0A287A5N6	0.00472235	0.00832	TRUE	TRUE	-4.47	2.24	-2.24	2.07988	no significant				LIMA1	B0KYV5	0.00373381	0.00556	TRUE	TRUE	-4.5	2.25	-2.25	2.25493	no significant								HNRNPAB	A0A287BMB6	0.0892467	FALSE	FALSE	-1.68	0.842	-0.842	1.04941	no significant			DDOST	A0A287AGM8	0.117574	FALSE	FALSE
	CPSF7	F1RKQ8	0.00646577	0.0137	TRUE	TRUE	-3.75	1.87	-1.87	1.86328	no significant				PDCD11	A0A286ZST2	0.00375718	0.00562	TRUE	TRUE	-2.84	1.42	-1.42	2.25026	no significant								HNRNPC	I3LK71	0.0331672	FALSE	FALSE	-3.33	1.66	-1.66	1.47929	no significant			RPL19	F2Z546	0.311106	FALSE	FALSE
	CPT1A	F1RY68	0.00803424	0.018	TRUE	TRUE	-4.81	2.4	-2.4	1.74473	no significant				DYNLL2	A0A5G2R8I6	0.00379593	0.00572	TRUE	TRUE	-3.19	1.59	-1.59	2.2426	no significant								HNRNPDL	A0A286ZYE7	0.0758585	FALSE	FALSE	-1.54	0.768	-0.768	1.12	no significant			KYAT3	F1S4D5	0.311546	FALSE	FALSE
	CPT2	A0A5G2R8A9	0.000545212	0.0128	TRUE	TRUE	4.54	-2.27	2.27	1.89279	significant(p<0.05)				LMNB1	F1RKM0	0.000278929	0.0446	TRUE	TRUE	2.83	-1.41	1.41	1.35067	significant(p<0.05)								HNRNPH2	I3L816	0.00485666	FALSE	FALSE	-3.47	1.73	-1.73	2.31366	no significant			RPL13	I3LSD3	0.40916	FALSE	FALSE
	CRACD	A0A287ALS3	0.000459466	2.53e-06	TRUE	TRUE	-5.79	2.89	-2.89	5.59688	no significant				LRPPRC	F1S5J1	0.0102184	0.0237	TRUE	TRUE	3.07	-1.53	1.53	1.62525	significant(p<0.05)								HNRNPH3	A0A287A6R2	0.782495	FALSE	FALSE	-0.281	0.14	-0.14	0.106518	no significant			HSP90B1	Q29092	0.0686888	FALSE	FALSE
	CRAT	A0A287A2X3	0.00705023	0.0995	FALSE	FALSE	2.95	-1.47	1.47	1.00218	no significant				TFAM	Q5D144	0.00380756	0.00575	TRUE	TRUE	-3.8	1.9	-1.9	2.24033	no significant								HNRNPK	I3LQS0	0.11585	FALSE	FALSE	-1.26	0.628	-0.628	0.936105	no significant			MRPL12	A0A287ARV8	0.32076	FALSE	FALSE
	CRIP2	A0A287A2M4	0.00709379	0.0155	TRUE	TRUE	-3.18	1.59	-1.59	1.80967	no significant				NES	I3LNY6	0.00382338	0.00579	TRUE	TRUE	-4.35	2.17	-2.17	2.23732	no significant								SDHAF2	A0A287B6S6	0.0342503	TRUE	TRUE	2.76	-1.38	1.38	1.46534	significant(p<0.05)			MCAT	K7GQG9	0.375841	FALSE	FALSE
	CRYAB	Q7M2W6	0.110976	0.12	FALSE	FALSE	-2.92	1.46	-1.46	0.920819	no significant				DHRS1	A0A287A326	0.00388302	0.00594	TRUE	TRUE	-3.62	1.81	-1.81	2.22621	no significant								HNRNPM	F1SA50	0.17173	FALSE	FALSE	1.05	-0.524	0.524	0.765154	no significant			LTA4H	F1SQR8	0.122689	FALSE	FALSE
	CRYZ	Q0MVN8	0.00281293	0.00313	TRUE	TRUE	-4.51	2.25	-2.25	2.50446	no significant				SF3A1	A0A287ACP7	0.00388552	0.00594	TRUE	TRUE	-4.58	2.29	-2.29	2.22621	no significant								HNRNPR	M3V815	0.826747	FALSE	FALSE	0.207	-0.104	0.104	0.0826275	no significant			DYNC1H1	A0A287B9W3	0.0771022	FALSE	FALSE
	CS	P00889	0.00136498	0.000423	TRUE	TRUE	3.15	-1.57	1.57	3.37366	significant(p<0.01)				FBLL1	F1RR91	0.00389	0.00595	TRUE	TRUE	-2.89	1.44	-1.44	2.22548	no significant								HNRNPU	A0A286ZP67	0.274608	FALSE	FALSE	-0.824	0.412	-0.412	0.561286	no significant			ATP5PB	A0A286ZYM6	0.458803	FALSE	FALSE
	CSRP1	A0A287APN0	0.0201949	0.146	FALSE	FALSE	1.59	-0.797	0.797	0.835647	no significant				GSR	F1RX66	0.0038915	0.00596	TRUE	TRUE	-4.08	2.04	-2.04	2.22475	no significant								HS	A0A287BQU9	0.263306	FALSE	FALSE	0.834	-0.417	0.417	0.579539	no significant			CANX	A0A287AXF5	0.0765713	FALSE	FALSE
	CTNNA1	F1RGJ2	0.00212101	0.00155	TRUE	TRUE	-4.83	2.41	-2.41	2.80967	no significant				MACROH2A1	A0A480LAQ9	0.00390943	0.006	TRUE	TRUE	-3.57	1.79	-1.79	2.22185	no significant								HSD17B10	K7GP28	0.35007	FALSE	FALSE	1.67	-0.836	0.836	0.455846	no significant			RPS16	Q29201	0.108311	FALSE	FALSE
	CTNNB1	F6QAP1	0.000907256	0.0242	TRUE	TRUE	2.11	-1.05	1.05	1.61618	significant(p<0.05)				M	A0A0E3U220	0.0050127	0.00925	TRUE	TRUE	8	-4	4	2.03386	virus protein								HSD17B4	I3LEF8	0.735495	FALSE	FALSE	0.793	-0.396	0.396	0.13342	no significant			NDUFA9	A0A287AE88	0.253307	FALSE	FALSE
	CTNND1	A0A5G2QJC4	0.0404826	0.0716	FALSE	FALSE	-3.57	1.78	-1.78	1.14509	no significant				SNRNP70	A0A287AJ85	0.00395611	0.00612	TRUE	TRUE	-3.85	1.92	-1.92	2.21325	no significant								HSDL2	A0A5G2R0Z8	0.182153	FALSE	FALSE	1.46	-0.728	0.728	0.739563	no significant			PEBP1	F1RKG8	0.458928	FALSE	FALSE
	CTSD	P00795	0.0146724	0.0334	TRUE	TRUE	-2.43	1.21	-1.21	1.47625	no significant				MAP4	A0A286ZXD9	0.0120845	0.028	TRUE	TRUE	2.22	-1.11	1.11	1.55284	significant(p<0.05)								DYNLL1	D9U8D1	0.0342876	TRUE	TRUE	2.52	-1.26	1.26	1.46486	significant(p<0.05)			LAP3	P28839	0.12451	FALSE	FALSE
	CTTN	A0A5G2QWJ7	0.00515731	0.0097	TRUE	TRUE	-4.2	2.1	-2.1	2.01323	no significant				SLC25A12	A0A5G2QY62	0.00398761	0.00619	TRUE	TRUE	-4.48	2.24	-2.24	2.20831	no significant								HSP90AB1	A0A286ZKC5	0.58865	FALSE	FALSE	-0.489	0.244	-0.244	0.230143	no significant			MRPS6	A0A5G2RAK4	0.353888	FALSE	FALSE
	CYB5B	A0A5G2QSC0	0.00122234	0.000282	TRUE	TRUE	-3.41	1.71	-1.71	3.54975	no significant				THBS1	F1SS26	0.00399015	0.0062	TRUE	TRUE	-3.5	1.75	-1.75	2.20761	no significant								HSPA4	A0A5G2RBW3	0.662354	FALSE	FALSE	0.387	-0.193	0.193	0.17891	no significant			PMPCA	A0A286ZRT5	0.436187	FALSE	FALSE
	CYB5R3	P83686	0.056283	0.0869	FALSE	FALSE	-2.42	1.21	-1.21	1.06098	no significant				NDRG1	A0A287BKE2	0.00402813	0.0063	TRUE	TRUE	-5.54	2.77	-2.77	2.20066	no significant								HSPA5	A0A287BIL8	0.544539	FALSE	FALSE	0.586	-0.293	0.293	0.263971	no significant			LOC100526118	A0A287AXU5	0.0437215	FALSE	FALSE
	CYC1	A0A287AZF9	0.0847575	0.106	FALSE	FALSE	-3.51	1.76	-1.76	0.974694	no significant				TLCD2	A0A287B9V4	0.00403172	0.00631	TRUE	TRUE	-3.47	1.73	-1.73	2.19997	no significant								HSPA6	Q04967	0.99441	FALSE	FALSE	-0.00476	0.00238	-0.00238	0.00243434	no significant			IDH3B	A0A5G2Q9X2	0.37293	FALSE	FALSE
	CYFIP2	A0A287AVV3	0.00188597	0.00111	TRUE	TRUE	-5.79	2.89	-2.89	2.95468	no significant				ACTR3	A0A8W4F9Y0	0.0040767	0.00644	TRUE	TRUE	-2.86	1.43	-1.43	2.19111	no significant								HSPA8	A0A286ZWK2	0.356739	FALSE	FALSE	-0.845	0.422	-0.422	0.447649	no significant			ACSM2B	F1RPB0	0.161648	FALSE	FALSE
	DAD1	Q29036	0.0224975	0.0485	TRUE	TRUE	-4.02	2.01	-2.01	1.31426	no significant				CALD1	A0A286ZUH0	0.00409991	0.0065	TRUE	TRUE	-5.61	2.8	-2.8	2.18709	no significant								HSPB1	Q5S1U1	0.077774	FALSE	FALSE	-1.63	0.817	-0.817	1.10917	no significant			SDHB	Q007T0	0.374365	FALSE	FALSE
	DAO	P00371	0.0216209	0.047	TRUE	TRUE	-3.74	1.87	-1.87	1.3279	no significant				PYCR3	A0A287A3W3	0.00416051	0.00667	TRUE	TRUE	-2.49	1.24	-1.24	2.17587	no significant								HSPD1	A0A8W4FMW6	0.14574	FALSE	FALSE	1.39	-0.694	0.694	0.836421	no significant			HNRNPC	I3LK71	0.0641954	FALSE	FALSE
	DARS1	A0A8W4FEH7	0.621441	0.221	FALSE	FALSE	-0.203	0.102	-0.102	0.655608	no significant				SURF4	A0A287ASN8	0.00416605	0.00668	TRUE	TRUE	-3	1.5	-1.5	2.17522	no significant								HSPE1	F1SMZ6	0.152241	FALSE	FALSE	1.51	-0.754	0.754	0.817467	no significant			RTCB	Q19PY3	0.0677712	FALSE	FALSE
	DAZAP1	A0A286ZID6	0.209971	0.152	FALSE	FALSE	0.899	-0.45	0.45	0.818156	no significant				DNM3	A0A287A869	0.00421615	0.00682	TRUE	TRUE	-5.46	2.73	-2.73	2.16622	no significant								HUWE1	F1RUH0	0.822121	FALSE	FALSE	-0.309	0.155	-0.155	0.0850644	no significant			IDH3G	A0A5G2QJF8	0.170896	FALSE	FALSE
	DBNL	F1ST81	0.000501508	0.0114	TRUE	TRUE	3.19	-1.59	1.59	1.9431	significant(p<0.05)				MATR3	F1RGI7	0.00136528	0.000424	TRUE	TRUE	3.19	-1.59	1.59	3.37263	significant(p<0.01)								IDH1	I3LDC7	0.622294	FALSE	FALSE	0.84	-0.42	0.42	0.206004	no significant			F1SSA6	F1SSA6	0.0924749	FALSE	FALSE
	DBT	A0A5G2QFH7	0.00681812	0.0147	TRUE	TRUE	-2.53	1.26	-1.26	1.83268	no significant				HIP1R	F1REX8	0.00422187	0.00684	TRUE	TRUE	-3.37	1.69	-1.69	2.16494	no significant								IDH2	P33198	0.113874	FALSE	FALSE	1.76	-0.88	0.88	0.943576	no significant			CCT8	I3LCA2	0.437403	FALSE	FALSE
	DCTN1	A0A287B8J2	0.0159856	0.0361	TRUE	TRUE	-4.38	2.19	-2.19	1.44249	no significant				MCCC1	I3LMN2	0.00143654	0.000499	TRUE	TRUE	3.76	-1.88	1.88	3.3019	significant(p<0.01)								VCP	P03974	0.0343285	TRUE	TRUE	2.12	-1.06	1.06	1.46435	significant(p<0.05)			ANXA4	P08132	0.111351	FALSE	FALSE
	DCTN2	A0A5G2QMY1	0.0102037	0.0237	TRUE	TRUE	-4.49	2.24	-2.24	1.62525	no significant				NDUFAF7	A0A5G2QDK9	0.00427059	0.00697	TRUE	TRUE	-4.29	2.14	-2.14	2.15677	no significant								ILF2	K7GS49	0.108161	FALSE	FALSE	-1.38	0.69	-0.69	0.965931	no significant			ARF1	A0A5G2RFW2	0.174928	FALSE	FALSE
	DCX	K7GL04	0.0421723	0.0734	FALSE	FALSE	-1.86	0.93	-0.93	1.1343	no significant				RDH8	F1S3H8	0.00430867	0.00707	TRUE	TRUE	-3.77	1.89	-1.89	2.15058	no significant								ILF3	K7GL83	0.478759	FALSE	FALSE	0.502	-0.251	0.251	0.319883	no significant			RPS19	F1RGG1	0.297209	FALSE	FALSE
	DDAH1	A0A287BBK0	0.00232985	0.00197	TRUE	TRUE	-3.76	1.88	-1.88	2.70553	no significant				AP3B1	F1S2G1	0.00437107	0.00724	TRUE	TRUE	-3.23	1.62	-1.62	2.14026	no significant								LAD1	I3LGT3	0.0351522	TRUE	TRUE	2.38	-1.19	1.19	1.45405	significant(p<0.05)			HMGN1	A0A287B4S0	0.185357	FALSE	FALSE
	DDB1	F1RIE2	0.0769253	0.102	FALSE	FALSE	-2.6	1.3	-1.3	0.9914	no significant				MCCC2	A0A287B773	0.00276916	0.00302	TRUE	TRUE	2.67	-1.34	1.34	2.51999	significant(p<0.01)								INF2	A0A286ZUJ0	0.13975	FALSE	FALSE	-1.37	0.684	-0.684	0.854649	no significant			IARS2	A0A480QG80	0.277167	FALSE	FALSE
	DDIAS	F1STW1	0.00965389	0.0223	TRUE	TRUE	-5.01	2.5	-2.5	1.6517	no significant				GNL3	A0A8W4F9L9	0.00439514	0.0073	TRUE	TRUE	-3.81	1.91	-1.91	2.13668	no significant								ITPRIP	F1S5N6	0.0463401	FALSE	FALSE	-3.41	1.71	-1.71	1.33404	no significant			UQCRC2	F1RPD2	0.402829	FALSE	FALSE
	DDO	F1RT00	0.0160274	0.0361	TRUE	TRUE	-4.45	2.23	-2.23	1.44249	no significant				MDH2	P00346	0.00157092	0.000653	TRUE	TRUE	3.02	-1.51	1.51	3.18509	significant(p<0.01)								JPT2	J9JIM0	0.330488	FALSE	FALSE	0.949	-0.474	0.474	0.480844	no significant			DAP3	A0A5G2QZ25	0.242979	FALSE	FALSE
	DDOST	A0A287AGM8	0.338671	0.181	FALSE	FALSE	0.447	-0.223	0.223	0.742321	no significant				NIPSNAP1	A0A287AGE2	0.00439952	0.00731	TRUE	TRUE	-5.18	2.59	-2.59	2.13608	no significant								KHSRP	A0A5G2QF76	0.617433	FALSE	FALSE	0.411	-0.205	0.205	0.20941	no significant			FAM136A	F1SLD2	0.433001	FALSE	FALSE
	DDX1	A0A8W4FQC1	0.000690778	2.1e-05	TRUE	TRUE	-4.05	2.02	-2.02	4.67778	no significant				RPL15	F2Z522	0.00442945	0.00739	TRUE	TRUE	-3.98	1.99	-1.99	2.13136	no significant								KIAA1217	A0A8X9AEX3	0.82856	FALSE	FALSE	-0.338	0.169	-0.169	0.0816761	no significant			GPD1L	A0A5G2QYS6	0.281567	FALSE	FALSE
	DDX17	F1SKQ0	0.0629951	0.0923	FALSE	FALSE	1.89	-0.944	0.944	1.0348	no significant				CAD	I3LLT2	0.00443203	0.0074	TRUE	TRUE	-3.37	1.69	-1.69	2.13077	no significant								KIF5B	F1RWC5	0.234502	FALSE	FALSE	0.95	-0.475	0.475	0.629854	no significant			PDZK1	F1SDD5	0.383044	FALSE	FALSE
	DDX18	I3L7B7	0.0395721	0.0707	FALSE	FALSE	-2.56	1.28	-1.28	1.15058	no significant				RPS27L	F2Z5B7	0.00444387	0.00743	TRUE	TRUE	-4.82	2.41	-2.41	2.12901	no significant								KLC4	F1RRN1	0.62704	FALSE	FALSE	0.636	-0.318	0.318	0.202705	no significant			NDUFV3	A0A287AWH6	0.382381	FALSE	FALSE
	DDX21	F1SUG7	0.0184093	0.0409	TRUE	TRUE	-3.79	1.9	-1.9	1.38828	no significant				TMED10	A0A286ZV95	0.00444513	0.00744	TRUE	TRUE	-4.24	2.12	-2.12	2.12843	no significant								RPL30	F2Z554	0.0352606	TRUE	TRUE	3.65	-1.82	1.82	1.45271	significant(p<0.05)			EEF1G.1	Q29387	0.0754537	FALSE	FALSE
	DDX24	F1SCG7	0.00234198	0.00199	TRUE	TRUE	-2.82	1.41	-1.41	2.70115	no significant				NAXD	A0A5G2QRH4	0.00445188	0.00745	TRUE	TRUE	-3.11	1.55	-1.55	2.12784	no significant								KRT18	A0A5G2RBD3	0.059652	FALSE	FALSE	-2.52	1.26	-1.26	1.22438	no significant			ATP2A3	P11607	0.324911	FALSE	FALSE
	DDX27	I3LIB1	0.00513468	0.00963	TRUE	TRUE	-3.31	1.66	-1.66	2.01637	no significant				XPO1	A0A286ZTK1	0.00466164	0.00813	TRUE	TRUE	-2.9	1.45	-1.45	2.08991	no significant								KRT19	A0A480J3V8	0.120909	FALSE	FALSE	-1.3	0.649	-0.649	0.91754	no significant			PMPCB	A0A5G2QH82	0.366328	FALSE	FALSE
	DDX39A	Q29024	0.00240016	0.0549	FALSE	FALSE	2.47	-1.24	1.24	1.26043	no significant				FLOT2	A0A287ALN0	0.00466681	0.00815	TRUE	TRUE	-3.5	1.75	-1.75	2.08884	no significant								KRT7	A0A287AG48	0.281032	FALSE	FALSE	-0.836	0.418	-0.418	0.551244	no significant			MRPL37	A0A287BIV6	0.263337	FALSE	FALSE
	DDX39B	Q29024	0.00299055	0.00358	TRUE	TRUE	2.86	-1.43	1.43	2.44612	significant(p<0.01)				CPSF6	A0A287A5N6	0.00472235	0.00832	TRUE	TRUE	-4.47	2.24	-2.24	2.07988	no significant								KRT8	A0A287ARG4	0.308761	FALSE	FALSE	0.738	-0.369	0.369	0.510377	no significant			RPL8	A0A5G2R4W2	0.101343	FALSE	FALSE
	DDX3X	F1RX16	0.00690916	0.015	TRUE	TRUE	2.3	-1.15	1.15	1.82391	significant(p<0.05)				HGS	A0A5G2Q9Y0	0.00472162	0.00832	TRUE	TRUE	-4.66	2.33	-2.33	2.07988	no significant								KTN1	F1SSN5	0.0510157	FALSE	FALSE	1.83	-0.916	0.916	1.2923	no significant			RPS28	Q6QAT1	0.0809733	FALSE	FALSE
	DDX5	A0A287BLH5	0.00380179	0.00573	TRUE	TRUE	3.27	-1.63	1.63	2.24185	significant(p<0.01)				PPP1R12A	A0A5G2R8E1	0.00476117	0.00845	TRUE	TRUE	-3.22	1.61	-1.61	2.07314	no significant								MTHFD1	F1SA74	0.0360204	TRUE	TRUE	2.02	-1.01	1.01	1.44345	significant(p<0.05)			RPS17	Q6QAP7	0.429006	FALSE	FALSE
	DDX6	F1SAJ5	0.77868	0.237	FALSE	FALSE	-0.215	0.108	-0.108	0.625252	no significant				MSN	A0A287AK19	0.00438928	0.00729	TRUE	TRUE	6.22	-3.11	3.11	2.13727	significant(p<0.01)								PTCD3	A0A5G2QDI2	0.0373265	TRUE	TRUE	3	-1.5	1.5	1.42798	significant(p<0.05)			SNRPD3	F2Z4Y0	0.370134	FALSE	FALSE
	DECR1	A0A5G2R5W7	0.000194233	0.00212	TRUE	TRUE	4.23	-2.12	2.12	2.67366	significant(p<0.01)				PRPF8	F1RHH8	0.00484177	0.0087	TRUE	TRUE	-4.16	2.08	-2.08	2.06048	no significant								LARP7	A0A8W4FQ41	0.34129	FALSE	FALSE	-1.59	0.797	-0.797	0.466877	no significant			FAR1	A0A287BD95	0.278218	FALSE	FALSE
	DES	P02540	3.14e-05	3.41e-06	TRUE	TRUE	-4.95	2.47	-2.47	5.46725	no significant				N	A0A0E3N3M9	9.37E-05	1.47E-14	TRUE	TRUE	8.8	-4.4	4.4	13.8327	virus protein								LARS1	A0A5G2R6F2	0.730675	FALSE	FALSE	0.261	-0.13	0.13	0.136275	no significant			MOV10	A0A287B3Q7	0.455575	FALSE	FALSE
	DHCR7	I3LKI5	0.00240502	0.00212	TRUE	TRUE	-5.02	2.51	-2.51	2.67366	no significant				RBM27	F1RM12	0.00490861	0.00892	TRUE	TRUE	-5.26	2.63	-2.63	2.04964	no significant								LASP1	A0A287A8S0	0.0700614	FALSE	FALSE	1.63	-0.813	0.813	1.15452	no significant			NDUFS2	F1S1A8	0.198594	FALSE	FALSE
	DHRS1	A0A287A326	0.00388302	0.00594	TRUE	TRUE	-3.62	1.81	-1.81	2.22621	no significant				NDUFS2	F1S1A8	0.00491813	0.00895	TRUE	TRUE	-5.24	2.62	-2.62	2.04818	no significant								LDHB	P00336	0.757666	FALSE	FALSE	-0.366	0.183	-0.183	0.120522	no significant			HDHD3	A0A287A5Y1	0.385068	FALSE	FALSE
	DHRS9	F1S1V9	0.0276598	0.0563	FALSE	FALSE	-3.41	1.7	-1.7	1.24949	no significant				NCL	A0A8W4FC34	6.34E-05	0.000656	TRUE	TRUE	3.52	-1.76	1.76	3.1831	significant(p<0.01)								LETM1	A0A8W4FB79	0.0343678	FALSE	FALSE	2	-0.999	0.999	1.46385	no significant			ALDH9A1	Q29228	0.364617	FALSE	FALSE
	DHX9	K7GND3	0.000151918	0.00119	TRUE	TRUE	3.71	-1.86	1.86	2.92445	significant(p<0.01)				MAP1B	A0A287BL20	0.00494364	0.00903	TRUE	TRUE	-4.01	2	-2	2.04431	no significant								LGALS1	Q49I35	0.159279	FALSE	FALSE	-1.51	0.755	-0.755	0.79784	no significant			TPR	A0A286ZJ74	0.417794	FALSE	FALSE
	DKC1	F1RZ24	0.0563443	0.0869	FALSE	FALSE	-2.65	1.33	-1.33	1.06098	no significant				COQ9	A0A287AT07	0.00500661	0.00923	TRUE	TRUE	-5.38	2.69	-2.69	2.0348	no significant								LGALS3	A0A5G2QFK8	0.606454	FALSE	FALSE	-0.92	0.46	-0.46	0.217202	no significant			NUP210	F1SPG4	0.24049	FALSE	FALSE
	DLAT	A0A5G2R3I6	0.000967125	0.0258	TRUE	TRUE	4.32	-2.16	2.16	1.58838	significant(p<0.05)				NONO	A0A287BK25	0.0106573	0.0248	TRUE	TRUE	2.54	-1.27	1.27	1.60555	significant(p<0.05)								LMF2	A0A287BK80	0.241424	FALSE	FALSE	1.61	-0.803	0.803	0.61722	no significant			AIFM1	A0A5G2QQE8	0.444027	FALSE	FALSE
	DLD	P09623	2.64e-05	1.48e-06	TRUE	TRUE	6.01	-3.01	3.01	5.82974	significant(p<0.01)				ANXA8	A0A5G2QE22	0.00503109	0.0093	TRUE	TRUE	-2.28	1.14	-1.14	2.03152	no significant								LMNA	Q3ZD69	0.463869	FALSE	FALSE	0.513	-0.256	0.256	0.333605	no significant			HK1	A0A5G2R0B1	0.397678	FALSE	FALSE
	DLST	A0A5G2QIZ1	0.00582415	0.0911	FALSE	FALSE	4.29	-2.15	2.15	1.04048	no significant				HSDL2	A0A5G2R0Z8	0.00502976	0.0093	TRUE	TRUE	-4.26	2.13	-2.13	2.03152	no significant								LMNB1	F1RKM0	0.0597023	FALSE	FALSE	1.75	-0.875	0.875	1.22401	no significant			RPL29	Q95281	0.345492	FALSE	FALSE
	DMD	I3LG08	0.00089912	8.13e-05	TRUE	TRUE	-4.83	2.42	-2.42	4.08991	no significant				CANX	A0A287AXF5	0.00507248	0.00943	TRUE	TRUE	-3.49	1.74	-1.74	2.02549	no significant								LMO7	A0A287AFH8	0.0656185	FALSE	FALSE	1.86	-0.932	0.932	1.18297	no significant			NOP58	A0A287AGF9	0.280047	FALSE	FALSE
	DMXL1	A0A286ZTL2	0.00217918	0.00166	TRUE	TRUE	-5.93	2.97	-2.97	2.77989	no significant				DDX27	I3LIB1	0.00513468	0.00963	TRUE	TRUE	-3.31	1.66	-1.66	2.01637	no significant								LOC100127131	Q2XVP4	0.988383	FALSE	FALSE	-0.0107	0.00535	-0.00535	0.00507478	no significant			AARS1	A0A8W4FPR2	0.424866	FALSE	FALSE
	DNAJA3	A0A287AJ91	0.049484	0.0806	FALSE	FALSE	-1.84	0.922	-0.922	1.09366	no significant				THYN1	I3LC77	0.00514381	0.00966	TRUE	TRUE	-3.79	1.89	-1.89	2.01502	no significant								LOC100522130	A0A287AAP0	0.279181	FALSE	FALSE	1.13	-0.567	0.567	0.554114	no significant			SEPTIN7	F1SIK9	0.122095	FALSE	FALSE
	DNM2	A0A287B8X7	0.0856978	0.107	FALSE	FALSE	-2.36	1.18	-1.18	0.970616	no significant				CTTN	A0A5G2QWJ7	0.00515731	0.0097	TRUE	TRUE	-4.2	2.1	-2.1	2.01323	no significant								LOC100524873	F1S3W0	0.0574635	FALSE	FALSE	1.85	-0.923	0.923	1.24061	no significant			GFM1	A0A287AM95	0.466509	FALSE	FALSE
	DNM3	A0A287A869	0.00421615	0.00682	TRUE	TRUE	-5.46	2.73	-2.73	2.16622	no significant				PALM2AKAP2	A0A286ZTZ2	0.00516848	0.00973	TRUE	TRUE	-2.38	1.19	-1.19	2.01189	no significant								LOC100526118	A0A287AXU5	0.87564	FALSE	FALSE	-0.142	0.0711	-0.0711	0.0576746	no significant			CBR3	F1SGX4	0.16291	FALSE	FALSE
	DPYSL2	F1RJT3	0.808219	0.304	FALSE	FALSE	-0.0618	0.0309	-0.0309	0.517126	no significant				RPS25	F2Z5G8	0.00519702	0.00982	TRUE	TRUE	-5.99	3	-3	2.00789	no significant								LOC100622246	A0A287BL83	0.38439	FALSE	FALSE	0.761	-0.38	0.38	0.415227	no significant			OXCT1	Q29551	0.170036	FALSE	FALSE
	DR1	A0A5G2R3R1	0.205274	0.245	FALSE	FALSE	1.15	-0.576	0.576	0.610834	no significant				H2AC6	A0A480SJY5	0.00534714	0.0103	TRUE	TRUE	-4.54	2.27	-2.27	1.98716	no significant								LOC100624149	F1SPY4	0.105219	FALSE	FALSE	1.43	-0.713	0.713	0.977907	no significant			SLIRP	A0A5G2QQ58	0.365571	FALSE	FALSE
	DSG1	Q3BDI7	0.00145535	0.0381	TRUE	TRUE	2.2	-1.1	1.1	1.41908	significant(p<0.05)				ORF1ab	A0A0E3N825	0.00788235	0.0176	TRUE	TRUE	2.17	-1.08	1.08	1.75449	virus protein								RPL34	Q29223	0.0384495	TRUE	TRUE	3.42	-1.71	1.71	1.41511	significant(p<0.05)			LMNA	Q3ZD69	0.281956	FALSE	FALSE
	DSP	F1RW75	0.286473	0.171	FALSE	FALSE	-1.14	0.568	-0.568	0.767004	no significant				TMEM19	A0A287A4W6	0.00543797	0.0106	TRUE	TRUE	-3.89	1.94	-1.94	1.97469	no significant								LOC100739163	P80031	0.00493707	FALSE	FALSE	-4.13	2.07	-2.07	2.30653	no significant			COMT	Q99028	0.376464	FALSE	FALSE
	DST	A0A286ZPP2	0.143593	0.132	FALSE	FALSE	-2.58	1.29	-1.29	0.879426	no significant				SNRNP200	K9J4V0	0.0054571	0.0106	TRUE	TRUE	-4.54	2.27	-2.27	1.97469	no significant								LOC102158400	A0A8W4FEL8	0.264325	FALSE	FALSE	-1.42	0.711	-0.711	0.577861	no significant			EIF4G1	A0A287B9M9	0.279064	FALSE	FALSE
	DYNC1H1	A0A287B9W3	0.0247384	0.0521	FALSE	FALSE	-2.9	1.45	-1.45	1.28316	no significant				PHB1	F2Z543	0.00548453	0.0107	TRUE	TRUE	-2.09	1.04	-1.04	1.97062	no significant								VIL1	F1SRY3	0.0402515	TRUE	TRUE	2.4	-1.2	1.2	1.39522	significant(p<0.05)			RAB7A	A0A286ZMP2	0.282087	FALSE	FALSE
	DYNC1I2	F1S087	0.000643682	0.0161	TRUE	TRUE	2.89	-1.44	1.44	1.79317	significant(p<0.05)				RPS4X	A0A287B771	0.00547909	0.0107	TRUE	TRUE	-2.9	1.45	-1.45	1.97062	no significant								LOC110257929	K7GSY4	0.355012	FALSE	FALSE	1.28	-0.639	0.639	0.449757	no significant			EEF1B	A0A5G2RD82	0.538749	FALSE	FALSE
	DYNLL1	D9U8D1	4.29e-05	1.31e-05	TRUE	TRUE	5.22	-2.61	2.61	4.88273	significant(p<0.01)				ACSM2B	F1RPB0	0.00546486	0.0107	TRUE	TRUE	-4.18	2.09	-2.09	1.97062	no significant								LOC110261672	A0A480K1G1	0.722574	FALSE	FALSE	0.336	-0.168	0.168	0.141118	no significant			SFN	F1STR9	0.198944	FALSE	FALSE
	DYNLL2	A0A5G2R8I6	0.000314614	0.00556	TRUE	TRUE	3.4	-1.7	1.7	2.25493	significant(p<0.01)				UGT1A6	F1SM17	0.00550588	0.0108	TRUE	TRUE	-4.39	2.19	-2.19	1.96658	no significant								EPPK1	A0A8W4FFH6	0.0413904	TRUE	TRUE	3.2	-1.6	1.6	1.3831	significant(p<0.05)			ATP5F1E	K7GS22	0.230563	FALSE	FALSE
	DYNLT5	A0A287B5U2	0.341038	0.266	FALSE	FALSE	0.586	-0.293	0.293	0.575118	no significant				PC	A0A8W4F6F0	0.00108302	0.000173	TRUE	TRUE	6.28	-3.14	3.14	3.76195	significant(p<0.01)								LONP2	F1REY1	0.397506	FALSE	FALSE	0.607	-0.304	0.304	0.400657	no significant			FLNB	A0A287BLE0	0.478161	FALSE	FALSE
	EBNA1BP2	A0A480XE79	0.00150258	0.00057	TRUE	TRUE	-4.21	2.1	-2.1	3.24413	no significant				NDUFA5	A0A287BAW0	0.00554286	0.0109	TRUE	TRUE	-3.26	1.63	-1.63	1.96257	no significant								LPCAT1	F1S029	0.775903	FALSE	FALSE	-0.315	0.157	-0.157	0.110193	no significant			ACAT2	A0A287AV07	0.276248	FALSE	FALSE
	ECH1	A0A287AE42	0.00367149	0.0054	TRUE	TRUE	-2.45	1.23	-1.23	2.26761	no significant				YTHDF3	A0A480U8W8	0.00556831	0.011	TRUE	TRUE	-2.88	1.44	-1.44	1.95861	no significant								LRPPRC	F1S5J1	0.259833	FALSE	FALSE	1.76	-0.88	0.88	0.585305	no significant			SEPTIN11	A0A8W4F7D9	0.172019	FALSE	FALSE
	ECHS1	A0A287AA21	0.00796202	0.0178	TRUE	TRUE	1.94	-0.968	0.968	1.74958	no significant				CLIC1	A0A287B2P1	0.00559806	0.0111	TRUE	TRUE	-2.17	1.09	-1.09	1.95468	no significant								EIF3H	A0A8W4FGA3	0.0414541	TRUE	TRUE	3.36	-1.68	1.68	1.38243	significant(p<0.05)			RPL12	A0A5G2QR46	0.532575	FALSE	FALSE
	ECI2	F1RWZ4	0.00119864	0.032	TRUE	TRUE	2.75	-1.37	1.37	1.49485	significant(p<0.05)				A0A287AY31	A0A287AY31	0.00562982	0.0112	TRUE	TRUE	-3.77	1.89	-1.89	1.95078	no significant								LSM12	A0A8W4FFA0	0.193094	FALSE	FALSE	-2.31	1.15	-1.15	0.714232	no significant			NUP93	A0A480PGC6	0.3414	FALSE	FALSE
	EDC4	F1S2J4	0.0799789	0.104	FALSE	FALSE	-1.62	0.812	-0.812	0.982967	no significant				RPL9	I3LP78	0.00567285	0.0113	TRUE	TRUE	-4.31	2.16	-2.16	1.94692	no significant								LSR	F1RM78	0.263946	FALSE	FALSE	-1.17	0.584	-0.584	0.578485	no significant			IDI1	I3LDY2	0.30327	FALSE	FALSE
	EEA1	A0A5G2RJ76	0.016757	0.0376	TRUE	TRUE	-4.85	2.42	-2.42	1.42481	no significant				EIF2S1	A0A287A096	0.00571925	0.0115	TRUE	TRUE	-3.83	1.91	-1.91	1.9393	no significant								LTA4H	F1SQR8	0.139235	FALSE	FALSE	1.5	-0.75	0.75	0.856252	no significant			ESD	Q9GJT2	0.256157	FALSE	FALSE
	EEF1A1	A0A286ZUI3	0.000652046	0.0164	TRUE	TRUE	2.3	-1.15	1.15	1.78516	significant(p<0.05)				NDUFB10	I3LDC3	0.00585809	0.0119	TRUE	TRUE	-3.16	1.58	-1.58	1.92445	no significant								LYAR	F1S5G4	0.968639	FALSE	FALSE	0.0669	-0.0335	0.0335	0.0138381	no significant			COQ9	A0A287AT07	0.505848	FALSE	FALSE
	EEF1A2	A0A5G2QGC2	0.0298707	2.43e-05	TRUE	TRUE	3.35	-1.92	1.44	4.61439	significant(p<0.01)				AARS2	A0A287B287	0.00589112	0.012	TRUE	TRUE	-3.99	2	-2	1.92082	no significant								LZTFL1	F1SNZ1	0.659987	FALSE	FALSE	-0.498	0.249	-0.249	0.180464	no significant			RRBP1	I3LGC2	0.370254	FALSE	FALSE
	EEF1B	P29412	0.00227778	0.00186	TRUE	TRUE	-3.18	1.59	-1.59	2.73049	no significant				RBPMS	A0A5G2Q7V7	0.00591872	0.0121	TRUE	TRUE	-3.67	1.84	-1.84	1.91721	no significant								MACROH2A1	A0A480LAQ9	0.905636	FALSE	FALSE	-0.0932	0.0466	-0.0466	0.0430466	no significant			TST	A0A287BPT5	0.529685	FALSE	FALSE
	EEF1D	I3LT08	0.104601	0.117	FALSE	FALSE	0.913	-0.457	0.457	0.931814	no significant				HMGB1	A0A8W4F6P8	0.00599574	0.0123	TRUE	TRUE	-2.03	1.02	-1.02	1.91009	no significant								MAD1L1	A0A287A1B8	0.36162	FALSE	FALSE	-0.922	0.461	-0.461	0.441748	no significant			YWHAZ	F2Z558	0.133137	FALSE	FALSE
	EEF1G	A0A8W4FMF6	0.373521	0.187	FALSE	FALSE	0.955	-0.478	0.478	0.728158	no significant				TBL2	A0A286ZX31	0.00605804	0.0125	TRUE	TRUE	-5	2.5	-2.5	1.90309	no significant								DDX1	A0A8W4FQC1	0.0414754	TRUE	TRUE	2.29	-1.15	1.15	1.38221	significant(p<0.05)			DHRS4	Q8WNV7	0.229392	FALSE	FALSE
	EEF1G.1	Q29387	0.157916	0.137	FALSE	FALSE	1.11	-0.555	0.555	0.863279	no significant				ACO1	A0A287BQT2	0.00608953	0.0126	TRUE	TRUE	-3.3	1.65	-1.65	1.89963	no significant								MAP7	A0A287B6B6	0.543188	FALSE	FALSE	-0.903	0.451	-0.451	0.26505	no significant			OLA1	A0A5G2RH83	0.475694	FALSE	FALSE
	EEF2	I3LII3	0.00217629	0.00166	TRUE	TRUE	3.82	-1.91	1.91	2.77989	significant(p<0.01)				PCBP2	A0A5G2QDP8	0.00359865	0.00521	TRUE	TRUE	2.57	-1.28	1.28	2.28316	significant(p<0.01)								MAPRE1	A0A286ZPA2	0.204373	FALSE	FALSE	1.11	-0.553	0.553	0.689577	no significant			PTBP1	Q29099	0.286177	FALSE	FALSE
	EHD1	F1RQR4	0.0136098	0.0311	TRUE	TRUE	-2.08	1.04	-1.04	1.50724	no significant				TAGLN	A0A287AZK2	0.00617347	0.0128	TRUE	TRUE	-3.19	1.59	-1.59	1.89279	no significant								MARCKSL1	A0A287B4N8	0.32049	FALSE	FALSE	1.16	-0.581	0.581	0.494186	no significant			CCT5	A0A5G2QVV0	0.466021	FALSE	FALSE
	EHHADH	I3LJ48	0.000420274	0.00893	TRUE	TRUE	2.76	-1.38	1.38	2.04915	significant(p<0.01)				CFL2	Q5G6V9	0.00615295	0.0128	TRUE	TRUE	-3.65	1.82	-1.82	1.89279	no significant								MATR3	F1RGI7	0.0796302	FALSE	FALSE	1.46	-0.731	0.731	1.09892	no significant			RUVBL2	F1RIP4	0.223639	FALSE	FALSE
	EIF2AK2	A0A287BKF1	0.0593298	0.0894	FALSE	FALSE	-2.53	1.27	-1.27	1.04866	no significant				ARPC1B	A0A286ZP33	0.00615584	0.0128	TRUE	TRUE	-4.02	2.01	-2.01	1.89279	no significant								GPT2	A0A287BGP0	0.0428571	TRUE	TRUE	3.1	-1.55	1.55	1.36798	significant(p<0.05)			STIP1	I3LNG8	0.386824	FALSE	FALSE
	EIF2B2	A0A5G2QN40	0.0001902	0.00203	TRUE	TRUE	4.91	-2.45	2.45	2.6925	significant(p<0.01)				NLN	Q02038	0.00616026	0.0128	TRUE	TRUE	-4.11	2.05	-2.05	1.89279	no significant								MCAT	K7GQG9	0.0428865	TRUE	TRUE	2.1	-1.05	1.05	1.36768	significant(p<0.05)			KPNB1	F1RWJ5	0.606655	FALSE	FALSE
	EIF2S1	A0A287A096	0.00571925	0.0115	TRUE	TRUE	-3.83	1.91	-1.91	1.9393	no significant				HIBCH	A0A287BBF3	0.00618297	0.0129	TRUE	TRUE	-3.8	1.9	-1.9	1.88941	no significant								MCM3	I3L7E5	0.827043	FALSE	FALSE	0.198	-0.099	0.099	0.082472	no significant			RPN1	Q9GMB0	0.654781	FALSE	FALSE
	EIF2S3	A0A287APW7	0.139319	0.131	FALSE	FALSE	-1.6	0.799	-0.799	0.882729	no significant				PCCA	P0DTA4	0.0165787	0.0372	TRUE	TRUE	6.38	-3.19	3.19	1.42946	significant(p<0.05)								MCM6	M3TYJ4	0.200316	FALSE	FALSE	1.03	-0.516	0.516	0.698285	no significant			RPS18	P62272	0.496939	FALSE	FALSE
	EIF3A	F1S4P6	0.406777	0.193	FALSE	FALSE	0.374	-0.187	0.187	0.714443	no significant				PPIB	A0A286ZW70	0.00622749	0.013	TRUE	TRUE	-3.44	1.72	-1.72	1.88606	no significant								HADHB	F1SDN2	0.0441682	TRUE	TRUE	2.74	-1.37	1.37	1.35489	significant(p<0.05)			PFKL	A0A287AGA4	0.490263	FALSE	FALSE
	EIF3B	M3TYC1	0.00216443	0.00164	TRUE	TRUE	3.42	-1.71	1.71	2.78516	significant(p<0.01)				HSPG2	A0A286ZHV7	0.00622067	0.013	TRUE	TRUE	-4.23	2.12	-2.12	1.88606	no significant								MDH2	P00346	0.652646	FALSE	FALSE	0.906	-0.453	0.453	0.185322	no significant			PNPT1	A0A287AMV5	0.2251	FALSE	FALSE
	EIF3D	F1SKJ5	0.0320337	0.0619	FALSE	FALSE	-3.1	1.55	-1.55	1.20831	no significant				CCDC86	A0A5G2RF85	0.00626006	0.0131	TRUE	TRUE	-2.28	1.14	-1.14	1.88273	no significant								METAP1	A0A480L5Q2	0.311332	FALSE	FALSE	1.23	-0.615	0.615	0.506776	no significant			CYC1	A0A287AZF9	0.589071	FALSE	FALSE
	EIF3E	A0A8W4F7Z1	0.0367739	0.0675	FALSE	FALSE	-2.99	1.5	-1.5	1.1707	no significant				PCCB	P79384	0.000446674	2.19E-06	TRUE	TRUE	5.23	-2.62	2.62	5.65956	significant(p<0.01)								MIPEP	A0A5G2RCT6	0.388371	FALSE	FALSE	1.36	-0.68	0.68	0.410753	no significant			PYCR2	F1S8R2	0.604503	FALSE	FALSE
	EIF3F	A0A287ARI1	0.75248	0.301	FALSE	FALSE	0.306	-0.153	0.153	0.521434	no significant				STX7	A0A5G2R847	0.00633708	0.0133	TRUE	TRUE	-3.88	1.94	-1.94	1.87615	no significant								MMUT	Q8MI68	0.524032	FALSE	FALSE	1.01	-0.503	0.503	0.280642	no significant			RPS3	Q0Z8U2	0.264704	FALSE	FALSE
	EIF3G	A0A5G2QGD0	0.278223	0.169	FALSE	FALSE	-1.1	0.548	-0.548	0.772113	no significant				RPL10A	F1RYZ5	0.00638479	0.0135	TRUE	TRUE	-2.01	1.01	-1.01	1.86967	no significant								MRPL19	A0A5G2QJX4	0.100286	FALSE	FALSE	1.88	-0.942	0.942	0.998758	no significant			RPL21	P49666	0.551204	FALSE	FALSE
	EIF3H	A0A8W4FGA3	0.00359152	0.0706	FALSE	FALSE	5.07	-2.53	2.53	1.1512	no significant				PGAM2	B5KJG2	0.00637934	0.0135	TRUE	TRUE	-5.37	2.69	-2.69	1.86967	no significant								MT-CO2	P50667	0.54099	FALSE	FALSE	0.607	-0.303	0.303	0.266811	no significant			TUFM	F1RFI1	0.14802	FALSE	FALSE
	EIF3I	A0A8W4FDZ3	0.0292132	0.0583	FALSE	FALSE	1.31	-0.653	0.653	1.23433	no significant				SORBS2	F1RZN9	0.00647828	0.0137	TRUE	TRUE	-3.17	1.59	-1.59	1.86328	no significant								MAP4	A0A286ZXD9	0.0441725	TRUE	TRUE	2.13	-1.06	1.06	1.35485	significant(p<0.05)			LOC110260088	A0A287AVR0	0.152369	FALSE	FALSE
	EIF3L	A0A287AL05	0.0731308	0.0995	FALSE	FALSE	1.43	-0.716	0.716	1.00218	no significant				CPSF7	F1RKQ8	0.00646577	0.0137	TRUE	TRUE	-3.75	1.87	-1.87	1.86328	no significant								KPNB1	F1RWJ5	0.0444279	TRUE	TRUE	2.71	-1.35	1.35	1.35234	significant(p<0.05)			RNPEP	A0A287AM26	0.527765	FALSE	FALSE
	EIF4A1	A0A5G2QMP7	0.00119274	0.0319	TRUE	TRUE	3.72	-1.86	1.86	1.49621	significant(p<0.05)				PIDD1	F1RYY9	0.00478408	0.00852	TRUE	TRUE	2.61	-1.31	1.31	2.06956	significant(p<0.01)								MVP	I3LQ79	0.182154	FALSE	FALSE	1.09	-0.545	0.545	0.739561	no significant			ACADS	P79273	0.65093	FALSE	FALSE
	EIF4A3	A6M931	2.25e-05	5.9e-07	TRUE	TRUE	6.3	-3.15	3.15	6.22915	significant(p<0.01)				SAFB	F1S7J6	0.00651193	0.0138	TRUE	TRUE	-2.59	1.29	-1.29	1.86012	no significant								MYADM	A0A5G2QYN7	0.293592	FALSE	FALSE	1.05	-0.524	0.524	0.532256	no significant			G3BP1	A0A286ZTN5	0.23068	FALSE	FALSE
	EIF4B	A0A287AT83	3.24e-05	3.83e-06	TRUE	TRUE	4.87	-2.43	2.43	5.4168	significant(p<0.01)				AP3M1	A0A287B006	0.00659022	0.0141	TRUE	TRUE	-4.04	2.02	-2.02	1.85078	no significant								RPS8	F2Z5F5	0.0460835	TRUE	TRUE	2.73	-1.37	1.37	1.33645	significant(p<0.05)			BPHL	F1RWY7	0.441314	FALSE	FALSE
	EIF4EBP1	I3L6D8	0.0103392	0.117	FALSE	FALSE	2.57	-1.29	1.29	0.931814	no significant				VCL	P26234	0.00673123	0.0145	TRUE	TRUE	-2.94	1.47	-1.47	1.83863	no significant								RPS3A	F2Z5C7	0.0467595	TRUE	TRUE	2.33	-1.17	1.17	1.33013	significant(p<0.05)			CHCHD2	F1RIU9	0.726229	FALSE	FALSE
	EIF4G1	A0A287B9M9	0.116695	0.122	FALSE	FALSE	-3.01	1.51	-1.51	0.91364	no significant				BCAT2	F1RL81	0.00673138	0.0145	TRUE	TRUE	-3.4	1.7	-1.7	1.83863	no significant								G3BP1	A0A286ZTN5	0.0468919	TRUE	TRUE	3.58	-1.79	1.79	1.3289	significant(p<0.05)			KHSRP	A0A5G2QF76	0.529544	FALSE	FALSE
	EIF4G2	F1S6V4	0.0387543	0.0698	FALSE	FALSE	-3.36	1.68	-1.68	1.15614	no significant				CHCHD3	A0A286ZUS4	0.00678047	0.0146	TRUE	TRUE	-2.6	1.3	-1.3	1.83565	no significant								MYO6	Q29122	0.102991	FALSE	FALSE	1.47	-0.736	0.736	0.987201	no significant			PGK1	F1RPH0	0.156303	FALSE	FALSE
	EIF4H	A0A5G2QP32	0.00129795	0.000355	TRUE	TRUE	-4.59	2.3	-2.3	3.44977	no significant				ADRM1	A0A287BCD1	0.00678518	0.0146	TRUE	TRUE	-3.55	1.78	-1.78	1.83565	no significant								CALR	P28491	0.0471205	TRUE	TRUE	2.67	-1.34	1.34	1.32679	significant(p<0.05)			RPS5	A0A287AKC0	0.420493	FALSE	FALSE
	EIF5A	A0A287B356	0.0551709	0.0859	FALSE	FALSE	-2.46	1.23	-1.23	1.06601	no significant				DBT	A0A5G2QFH7	0.00681812	0.0147	TRUE	TRUE	-2.53	1.26	-1.26	1.83268	no significant								NCL	A0A8W4FC34	0.26684	FALSE	FALSE	-0.97	0.485	-0.485	0.573749	no significant			RALY	A0A286ZLQ8	0.528437	FALSE	FALSE
	EIF5A2	A0A287B356	0.000237725	0.00323	TRUE	TRUE	3	-1.5	1.5	2.4908	significant(p<0.01)				TST	A0A287BPT5	0.00688812	0.0149	TRUE	TRUE	-3.58	1.79	-1.79	1.82681	no significant								NDRG1	A0A287BKE2	0.511997	FALSE	FALSE	-0.632	0.316	-0.316	0.290732	no significant			TXNDC17	A0A286ZZM7	0.568085	FALSE	FALSE
	EIF5B	F1STE8	0.0364892	0.0672	FALSE	FALSE	-3.03	1.51	-1.51	1.17263	no significant				PPIA	P62936	0.00032652	2.01E-07	TRUE	TRUE	4.75	-2.38	2.38	6.6968	significant(p<0.01)								DDX5	A0A287BLH5	0.0477677	TRUE	TRUE	3.7	-1.85	1.85	1.32087	significant(p<0.05)			ASNS	F6Q1M2	0.481291	FALSE	FALSE
	EIF6	A0A5G2R117	0.0463076	0.0776	FALSE	FALSE	-2.61	1.31	-1.31	1.11014	no significant				AHNAK2	A0A286ZXM0	0.00689385	0.015	TRUE	TRUE	-3.61	1.8	-1.8	1.82391	no significant								NDUFA7	A0A8W4F7N8	0.546724	FALSE	FALSE	1.3	-0.649	0.649	0.262232	no significant			BCKDHB	F1RQL3	0.301061	FALSE	FALSE
	ELAC2	A0A5G2R074	0.00324912	0.0664	FALSE	FALSE	2.16	-1.08	1.08	1.17783	no significant				RPN1	Q9GMB0	0.00696983	0.0152	TRUE	TRUE	-5.54	2.77	-2.77	1.81816	no significant								NDUFB9	K7GSE5	0.683749	FALSE	FALSE	0.398	-0.199	0.199	0.165103	no significant			KRT8	A0A287ARG4	0.164415	FALSE	FALSE
	ELAVL1	D3K5N7	0.000703355	2.3e-05	TRUE	TRUE	-5.82	2.91	-2.91	4.63827	no significant				TOP2B	A0A5G2R5Z1	0.00701245	0.0153	TRUE	TRUE	-5.29	2.64	-2.64	1.81531	no significant								PCCB	P79384	0.0480646	TRUE	TRUE	3.34	-1.67	1.67	1.31817	significant(p<0.05)			RPL36	A0A8W4FBD1	0.508458	FALSE	FALSE
	ELMO2	A0A286ZKS3	0.00257503	0.00252	TRUE	TRUE	-3.62	1.81	-1.81	2.5986	no significant				CRIP2	A0A287A2M4	0.00709379	0.0155	TRUE	TRUE	-3.18	1.59	-1.59	1.80967	no significant								NDUFS3	A0A286ZNN4	0.73374	FALSE	FALSE	0.66	-0.33	0.33	0.134458	no significant			NDRG1	A0A287BKE2	0.50449	FALSE	FALSE
	EMC3	F1SQC6	0.0285065	0.0574	FALSE	FALSE	-2.51	1.25	-1.25	1.24109	no significant				EPS8	A0A287BJX5	0.00707215	0.0155	TRUE	TRUE	-3.48	1.74	-1.74	1.80967	no significant								NDUFS4	A0A287AMN2	0.252944	FALSE	FALSE	1.28	-0.639	0.639	0.596976	no significant			MTARC2	F1S9I9	0.643572	FALSE	FALSE
	ENAH	A0A287AF78	0.000207019	0.00243	TRUE	TRUE	4.66	-2.33	2.33	2.61439	significant(p<0.01)				PRDX3	F1S418	0.0820546	0.0397	TRUE	TRUE	2.12	-1.27	0.846	1.40121	significant(p<0.05)								PRDX1	A0A286ZND5	0.0497081	TRUE	TRUE	3.48	-1.74	1.74	1.30357	significant(p<0.05)			ACTN4	F1RI39	0.47876	FALSE	FALSE
	ENO1	A0A287B6S5	0.00132133	0.035	TRUE	TRUE	2.91	-1.45	1.45	1.45593	significant(p<0.05)				SRSF5	A0A286ZX74	0.00717013	0.0157	TRUE	TRUE	-3.01	1.51	-1.51	1.8041	no significant								NLRX1	F1SAH1	0.362123	FALSE	FALSE	0.784	-0.392	0.392	0.441144	no significant			CAP1	F1SMC0	0.553038	FALSE	FALSE
	EPHX1	A0A2C9F385	0.0232234	0.0497	TRUE	TRUE	-3.6	1.8	-1.8	1.30364	no significant				RPL22	P67985	0.00717552	0.0157	TRUE	TRUE	-3.44	1.72	-1.72	1.8041	no significant								NOA1	A0A287A8M3	0.118196	FALSE	FALSE	1.55	-0.774	0.774	0.927396	no significant			MIPEP	A0A5G2RCT6	0.373954	FALSE	FALSE
	EPHX2	Q6Q2C2	0.06543	0.0942	FALSE	FALSE	-3	1.5	-1.5	1.02595	no significant				CDC5L	A0A8W4FLS6	0.00715589	0.0157	TRUE	TRUE	-3.51	1.75	-1.75	1.8041	no significant								CCT8	I3LCA2	0.0515777	FALSE	FALSE	2.04	-1.02	1.02	1.28754	no significant			ACTR3	A0A8W4F9Y0	0.442597	FALSE	FALSE
	EPN3	F1RT98	0.0952334	0.212	FALSE	FALSE	1.2	-0.601	0.601	0.673664	no significant				PODN	I3LEB7	0.00717006	0.0157	TRUE	TRUE	-3.86	1.93	-1.93	1.8041	no significant								NONO	A0A287BK25	0.280091	FALSE	FALSE	0.87	-0.435	0.435	0.552701	no significant			RAB2A	F1RT87	0.487094	FALSE	FALSE
	EPPK1	A0A8W4FFH6	0.00973391	0.0225	TRUE	TRUE	-2.72	1.36	-1.36	1.64782	no significant				MSN.1	P26042	0.00716194	0.0157	TRUE	TRUE	-3.97	1.99	-1.99	1.8041	no significant								NPM1	I3LUP6	0.326521	FALSE	FALSE	-0.755	0.378	-0.378	0.486089	no significant			NLN	Q02038	0.622327	FALSE	FALSE
	EPRS1	A0A286ZQW0	0.00238114	0.00207	TRUE	TRUE	-3.39	1.7	-1.7	2.68403	no significant				RPLP2	F1RYZ0	0.00728163	0.016	TRUE	TRUE	-2.46	1.23	-1.23	1.79588	no significant								NPM3	F1S8T7	0.131608	FALSE	FALSE	-1.75	0.875	-0.875	0.880717	no significant			MT-CO2	P50667	0.252635	FALSE	FALSE
	EPS8	A0A287BJX5	0.00707215	0.0155	TRUE	TRUE	-3.48	1.74	-1.74	1.80967	no significant				GTPBP4	I3LJI6	0.0072883	0.016	TRUE	TRUE	-3.16	1.58	-1.58	1.79588	no significant								NUDC	A0A287B8R2	0.0774157	FALSE	FALSE	1.65	-0.827	0.827	1.11117	no significant			GRSF1	F1RUP2	0.488009	FALSE	FALSE
	EPS8L2	A0A5G2QJE4	0.837108	0.242	FALSE	FALSE	0.102	-0.0509	0.0509	0.616185	no significant				NIPSNAP2	A0A286ZTN4	0.00725673	0.016	TRUE	TRUE	-4.04	2.02	-2.02	1.79588	no significant								NUMA1	A0A286ZN81	0.834692	FALSE	FALSE	-0.425	0.213	-0.213	0.0784735	no significant			POLDIP2	I3LMX3	0.467695	FALSE	FALSE
	ERH	F2Z5J5	9.66e-05	0.000298	TRUE	TRUE	5.14	-2.57	2.57	3.52578	significant(p<0.01)				MAGI3	A0A5G2QTS3	0.00729747	0.0161	TRUE	TRUE	-4.01	2	-2	1.79317	no significant								NUP188	A0A287BPQ1	0.527744	FALSE	FALSE	0.704	-0.352	0.352	0.277577	no significant			ATP5PO	Q2EN81	0.475036	FALSE	FALSE
	ERLIN2	A0A5G2QQ72	0.193857	0.148	FALSE	FALSE	-2.05	1.02	-1.02	0.829738	no significant				XPO5	A0A8W4FH88	0.00736077	0.0162	TRUE	TRUE	-5.12	2.56	-2.56	1.79048	no significant								NUP205	I3LC31	0.32975	FALSE	FALSE	0.844	-0.422	0.422	0.481815	no significant			TFAM	Q5D144	0.490977	FALSE	FALSE
	ESD	Q9GJT2	0.309869	0.262	FALSE	FALSE	0.284	-0.142	0.142	0.581699	no significant				MTIF2	A0A287BSD9	0.0073881	0.0163	TRUE	TRUE	-2.99	1.49	-1.49	1.78781	no significant								NUP214	A0A480QL67	0.224562	FALSE	FALSE	-1.48	0.739	-0.739	0.648664	no significant			PPIF	F1S2E3	0.378186	FALSE	FALSE
	ESRP1	A0A286ZV42	0.135605	0.13	FALSE	FALSE	-0.846	0.423	-0.423	0.886057	no significant				CNN2	Q08094	0.00742017	0.0164	TRUE	TRUE	-2.98	1.49	-1.49	1.78516	no significant								OPA1	F1SFG7	0.323647	FALSE	FALSE	1.31	-0.655	0.655	0.489928	no significant			IDH2	P33198	0.302477	FALSE	FALSE
	ESYT1	A0A5G2R0L8	0.0914496	0.11	FALSE	FALSE	-2.57	1.28	-1.28	0.958607	no significant				MRPL47	F1SGC7	0.00749362	0.0166	TRUE	TRUE	-2.55	1.28	-1.28	1.77989	no significant								OXA1L	F1S9B6	0.628482	FALSE	FALSE	0.59	-0.295	0.295	0.201707	no significant			HTRA2	A0A287A6X5	0.217639	FALSE	FALSE
	ESYT2	A0A5G2RL17	0.00279939	0.0608	FALSE	FALSE	1.89	-0.943	0.943	1.2161	no significant				KPNB1	F1RWJ5	0.00748317	0.0166	TRUE	TRUE	-3.26	1.63	-1.63	1.77989	no significant								RPL36A	P83884	0.0524083	FALSE	FALSE	2.5	-1.25	1.25	1.2806	no significant			RANBP1	A0A287BA60	0.506575	FALSE	FALSE
	ETFA	A0A286ZRJ3	0.000107071	0.000398	TRUE	TRUE	5.61	-2.81	2.81	3.40012	significant(p<0.01)				NDUFV2	A0A287BG40	0.00757024	0.0168	TRUE	TRUE	-3.05	1.52	-1.52	1.77469	no significant								P4HB	A0A5G2RDD7	0.365636	FALSE	FALSE	1.09	-0.547	0.547	0.436951	no significant			DKC1	F1RZ24	0.54909	FALSE	FALSE
	ETFB	Q6UAQ8	3.65e-05	7.04e-06	TRUE	TRUE	4.76	-2.38	2.38	5.15243	significant(p<0.01)				LARP1	F1RQC5	0.00764587	0.017	TRUE	TRUE	-3.05	1.52	-1.52	1.76955	no significant								P62802	P62802	0.0217758	FALSE	FALSE	-3.41	1.7	-1.7	1.66203	no significant			NDUFS4	A0A287AMN2	0.433913	FALSE	FALSE
	ETFDH	P55931	0.00188206	0.0468	TRUE	TRUE	1.75	-0.875	0.875	1.32975	no significant				MSI2	A0A287AG72	0.00769045	0.0171	TRUE	TRUE	-2.84	1.42	-1.42	1.767	no significant								PABPC1	F2Z557	0.15471	FALSE	FALSE	1.74	-0.871	0.871	0.810483	no significant			LGALS9	A0A287AMM9	0.557868	FALSE	FALSE
	Eukaryotic	F2Z505	0.00258465	0.00255	TRUE	TRUE	-3.94	1.97	-1.97	2.59346	no significant				ITGA6	A0A8W4FC88	0.00775365	0.0173	TRUE	TRUE	-2.14	1.07	-1.07	1.76195	no significant								PABPC4	A0A287BQ02	0.615915	FALSE	FALSE	0.473	-0.237	0.237	0.21048	no significant			RUVBL1	I3L742	0.667671	FALSE	FALSE
	EWSR1	A0A5G2RG83	0.000939574	0.025	TRUE	TRUE	3.22	-1.61	1.61	1.60206	significant(p<0.05)				PRXL2A	F1SEQ7	0.00299353	0.00359	TRUE	TRUE	3.19	-1.6	1.6	2.44491	significant(p<0.01)								PABPN1	A0A287ASR3	0.186064	FALSE	FALSE	-1.39	0.694	-0.694	0.730339	no significant			PPP1CC	P61292	0.573056	FALSE	FALSE
	EXOSC4	F1RSL0	0.00111418	0.000193	TRUE	TRUE	-3.81	1.91	-1.91	3.71444	no significant				JUP	A0A2C9F3E9	0.00779236	0.0174	TRUE	TRUE	-4.34	2.17	-2.17	1.75945	no significant								PAWR	A0A287ARB3	0.34443	FALSE	FALSE	1.25	-0.625	0.625	0.462898	no significant			VDAC1	Q9MZ16	0.604371	FALSE	FALSE
	EZR	F1SB42	8.94e-05	0.000234	TRUE	TRUE	3.81	-1.91	1.91	3.63078	significant(p<0.01)				NIT2	F1SKY2	0.0078221	0.0174	TRUE	TRUE	-5.15	2.57	-2.57	1.75945	no significant								PCBP1	A0A8W4FAT6	0.845984	FALSE	FALSE	-0.157	0.0786	-0.0786	0.072638	no significant			CKAP4	F1SPP8	0.518375	FALSE	FALSE
	F1SSA6	F1SSA6	0.0821695	0.105	FALSE	FALSE	-2.82	1.41	-1.41	0.978811	no significant				NDUFV3	A0A287AWH6	0.00785618	0.0175	TRUE	TRUE	-4.07	2.04	-2.04	1.75696	no significant								PCBP3	A0A5G2QDP8	0.506445	FALSE	FALSE	0.472	-0.236	0.236	0.295467	no significant			SDHAF2	A0A287B6S6	0.423231	FALSE	FALSE
	FABP3	O02772	0.571614	0.288	FALSE	FALSE	0.153	-0.0763	0.0763	0.540608	no significant				PSPC1	A0A286ZKW2	0.00345436	0.00482	TRUE	TRUE	3.02	-1.51	1.51	2.31695	significant(p<0.01)								PCCA	P0DTA4	0.84351	FALSE	FALSE	0.231	-0.116	0.116	0.0739097	no significant			ANXA6	A0A5G2RBI3	0.665243	FALSE	FALSE
	FAM120A	A0A287AI94	0.00806267	0.018	TRUE	TRUE	2.92	-1.46	1.46	1.74473	significant(p<0.05)				ECHS1	A0A287AA21	0.00796202	0.0178	TRUE	TRUE	1.94	-0.968	0.968	1.74958	no significant								CPS1	A0A8W4FGV2	0.0531857	FALSE	FALSE	3.2	-1.6	1.6	1.2742	no significant			EPRS1	A0A286ZQW0	0.653031	FALSE	FALSE
	FAM162A	I3LKD2	0.191836	0.148	FALSE	FALSE	-2.94	1.47	-1.47	0.829738	no significant				FBL	I3L5T3	0.00797509	0.0178	TRUE	TRUE	-6.04	3.02	-3.02	1.74958	no significant								LRRC59	A0A8W4FEN3	0.054669	FALSE	FALSE	2.28	-1.14	1.14	1.26226	no significant			ABAT	P80147	0.658072	FALSE	FALSE
	FAM98A	F1S408	0.107111	0.118	FALSE	FALSE	-1.81	0.906	-0.906	0.928118	no significant				EEF1A1	A0A286ZUI3	0.00800869	0.0179	TRUE	TRUE	1.86	-0.929	0.929	1.74715	no significant								AP2B1	A0A480V1M7	0.0577928	FALSE	FALSE	2.11	-1.05	1.05	1.23813	no significant			NDUFAF7	A0A5G2QDK9	0.339975	FALSE	FALSE
	FARP1	A0A5G2QPS5	0.00811865	0.0182	TRUE	TRUE	-3.23	1.62	-1.62	1.73993	no significant				CSRP1	A0A287APN0	0.0080192	0.0179	TRUE	TRUE	-3.13	1.56	-1.56	1.74715	no significant								PDAP1	A0A287BQ14	0.223624	FALSE	FALSE	-1.18	0.588	-0.588	0.650481	no significant			ST13	F1SRB9	0.368128	FALSE	FALSE
	FARSA	F1SD97	0.197269	0.149	FALSE	FALSE	-0.558	0.279	-0.279	0.826814	no significant				PTBP1	Q29099	0.00423763	0.00688	TRUE	TRUE	2.48	-1.24	1.24	2.16241	significant(p<0.01)								PDHX	A0A5G2QSG9	0.0580231	FALSE	FALSE	3.36	-1.68	1.68	1.2364	no significant			EIF3H	A0A8W4FGA3	0.685935	FALSE	FALSE
	FARSB	A0A5G2QMT5	0.00837508	0.0188	TRUE	TRUE	-3.37	1.69	-1.69	1.72584	no significant				CPT1A	F1RY68	0.00803424	0.018	TRUE	TRUE	-4.81	2.4	-2.4	1.74473	no significant								CKAP4	F1SPP8	0.058145	FALSE	FALSE	2.13	-1.06	1.06	1.23549	no significant			ILF2	K7GS49	0.647722	FALSE	FALSE
	FASN	I3LCW1	0.00538761	0.0879	FALSE	FALSE	4.98	-2.49	2.49	1.05601	no significant				HMGB2	P17741	0.00808215	0.0181	TRUE	TRUE	-4.34	2.17	-2.17	1.74232	no significant								PDIA3	F6QA08	0.353519	FALSE	FALSE	0.681	-0.34	0.34	0.451587	no significant			NDUFV2	A0A287BG40	0.606303	FALSE	FALSE
	FBL	I3L5T3	0.00797509	0.0178	TRUE	TRUE	-6.04	3.02	-3.02	1.74958	no significant				FARP1	A0A5G2QPS5	0.00811865	0.0182	TRUE	TRUE	-3.23	1.62	-1.62	1.73993	no significant								PDZK1	F1SDD5	0.713383	FALSE	FALSE	-0.372	0.186	-0.186	0.146677	no significant			PHGDH	A5GFY8	0.320043	FALSE	FALSE
	FBLL1	F1RR91	0.00389	0.00595	TRUE	TRUE	-2.89	1.44	-1.44	2.22548	no significant				PPP2R1A	A0A5G2QGM9	0.00813258	0.0182	TRUE	TRUE	-4.05	2.02	-2.02	1.73993	no significant								LAP3	P28839	0.0611861	FALSE	FALSE	2.77	-1.39	1.39	1.21335	no significant			TPT1	P61288	0.497218	FALSE	FALSE
	FDPS	D0G6X4	0.637863	0.222	FALSE	FALSE	-0.361	0.181	-0.181	0.653647	no significant				AIMP2	F1RFM7	0.00814427	0.0182	TRUE	TRUE	-4.63	2.32	-2.32	1.73993	no significant								PEBP1	F1RKG8	0.0622148	FALSE	FALSE	2.81	-1.4	1.4	1.20611	no significant			ATP5PF	P13618	0.76397	FALSE	FALSE
	FDXR	A0A287ASY8	0.016866	0.0378	TRUE	TRUE	-3.82	1.91	-1.91	1.42251	no significant				PCYOX1	I3L9F5	0.00820664	0.0184	TRUE	TRUE	-2.69	1.35	-1.35	1.73518	no significant								PEG10	A0A287AGL8	0.233024	FALSE	FALSE	1.15	-0.574	0.574	0.632599	no significant			CLPX	A0A287ADU8	0.757093	FALSE	FALSE
	FERMT2	A0A5G2QJL5	0.0332639	0.0633	FALSE	FALSE	-4	2	-2	1.1986	no significant				NUDC	A0A287B8R2	0.00822847	0.0184	TRUE	TRUE	-2.83	1.42	-1.42	1.73518	no significant								PEPD	A0A5G2QM19	0.995451	FALSE	FALSE	-0.00591	0.00296	-0.00296	0.00198003	no significant			SEC61B	F2Z5P0	0.502339	FALSE	FALSE
	FH	P10173	6.44e-05	7.19e-05	TRUE	TRUE	5.5	-2.75	2.75	4.14327	significant(p<0.01)				SAMM50	A0A8W4F8V8	0.00822751	0.0184	TRUE	TRUE	-4.75	2.37	-2.37	1.73518	no significant								PEX14	A0A286ZLS4	0.589962	FALSE	FALSE	-0.611	0.306	-0.306	0.229176	no significant			HSDL2	A0A5G2R0Z8	0.759367	FALSE	FALSE
	FKBP11	A0A5G2RFW2	0.0236853	0.0504	FALSE	FALSE	-2.2	1.1	-1.1	1.29757	no significant				NAP1L1	F1SGD7	0.00831905	0.0187	TRUE	TRUE	-2.29	1.14	-1.14	1.72816	no significant								PEX6	A0A480IW02	0.761543	FALSE	FALSE	-0.272	0.136	-0.136	0.118306	no significant			RPS12	P46405	0.658791	FALSE	FALSE
	FKBP1A	Q2VTP6	0.0175427	0.0391	TRUE	TRUE	-2.96	1.48	-1.48	1.40782	no significant				ATP2A2	P11607	0.00835773	0.0187	TRUE	TRUE	-2.86	1.43	-1.43	1.72816	no significant								PGK1	F1RPH0	0.945493	FALSE	FALSE	0.1	-0.0501	0.0501	0.0243418	no significant			EIF2S3	A0A287APW7	0.50596	FALSE	FALSE
	FKBP8	A0A287AWK4	0.0195579	0.0432	TRUE	TRUE	-3.63	1.81	-1.81	1.36452	no significant				POLDIP2	I3LMX3	0.00837199	0.0188	TRUE	TRUE	-3.18	1.59	-1.59	1.72584	no significant								PHB1	F2Z543	0.267101	FALSE	FALSE	1.75	-0.877	0.877	0.573325	no significant			PPA2	I3LFE8	0.618862	FALSE	FALSE
	FLNA	A0A287AW81	0.0731193	0.0995	FALSE	FALSE	0.874	-0.437	0.437	1.00218	no significant				FARSB	A0A5G2QMT5	0.00837508	0.0188	TRUE	TRUE	-3.37	1.69	-1.69	1.72584	no significant								PHB2	A0A5G2QT83	0.311946	FALSE	FALSE	0.86	-0.43	0.43	0.50592	no significant			TXN	P82460	0.436634	FALSE	FALSE
	FLNB	A0A287BLE0	0.912026	0.311	FALSE	FALSE	0.0756	-0.0378	0.0378	0.50724	no significant				WASHC5	F1RRR5	0.0083686	0.0188	TRUE	TRUE	-3.74	1.87	-1.87	1.72584	no significant								PHGDH	A5GFY8	0.465998	FALSE	FALSE	0.579	-0.29	0.29	0.331616	no significant			POR	P04175	0.39231	FALSE	FALSE
	FLNC	F1SMN5	0.0128587	0.0295	TRUE	TRUE	-3.85	1.93	-1.93	1.53018	no significant				CARS2	A0A5G2QSE4	0.00836369	0.0188	TRUE	TRUE	-4.1	2.05	-2.05	1.72584	no significant								PHLDB1	I3LI25	0.832301	FALSE	FALSE	-0.163	0.0813	-0.0813	0.0797196	no significant			BCAP31	F1S2A8	0.662142	FALSE	FALSE
	FLOT1	Q767L6	0.00141977	0.000481	TRUE	TRUE	-4.51	2.26	-2.26	3.31785	no significant				TAF15	A0A5G2RGR9	0.00838908	0.0188	TRUE	TRUE	-4.56	2.28	-2.28	1.72584	no significant								PITRM1	A0A287BCS4	0.201126	FALSE	FALSE	1.85	-0.923	0.923	0.696533	no significant			GLRX3	A0A5G2RBM6	0.385475	FALSE	FALSE
	FLOT2	A0A287ALN0	0.00466681	0.00815	TRUE	TRUE	-3.5	1.75	-1.75	2.08884	no significant				IPO5	A0A5G2RIC0	0.00848226	0.0191	TRUE	TRUE	-4.41	2.2	-2.2	1.71897	no significant								PKM	A0A286ZI36	0.0925977	FALSE	FALSE	1.38	-0.691	0.691	1.0334	no significant			COPB2	A0A286ZPT0	0.701564	FALSE	FALSE
	FRMD4A	F1RTX2	0.0015507	0.0402	TRUE	TRUE	3.68	-1.84	1.84	1.39577	significant(p<0.05)				MYLK	A0A287A9M0	0.00851792	0.0192	TRUE	TRUE	-3.95	1.97	-1.97	1.7167	no significant								RPS5	A0A287AKC0	0.064375	FALSE	FALSE	2.15	-1.08	1.08	1.19128	no significant			PITRM1	A0A287BCS4	0.720422	FALSE	FALSE
	FSCN1	C0LZL0	0.00538081	0.0878	FALSE	FALSE	2.88	-1.44	1.44	1.05651	no significant				AK3	A0A5G2QPK4	0.00856672	0.0193	TRUE	TRUE	-3.14	1.57	-1.57	1.71444	no significant								PLEKHF2	A0A287ASA9	0.274742	FALSE	FALSE	-1.8	0.902	-0.902	0.561075	no significant			EIF2S1	A0A287A096	0.682779	FALSE	FALSE
	FTSJ3	F1RSJ8	0.13926	0.131	FALSE	FALSE	-1.74	0.87	-0.87	0.882729	no significant				ATP2B4	A0A287APC7	0.00865461	0.0196	TRUE	TRUE	-3.34	1.67	-1.67	1.70774	no significant								PMPCA	A0A286ZRT5	0.0461246	FALSE	FALSE	1.92	-0.962	0.962	1.33607	no significant			RPL32	Q6QAT0	0.712087	FALSE	FALSE
	FUBP1	F1S9S9	0.00964091	0.0223	TRUE	TRUE	3.12	-1.56	1.56	1.6517	significant(p<0.05)				SUB1	A0A287AUW4	0.00867634	0.0196	TRUE	TRUE	-3.62	1.81	-1.81	1.70774	no significant								POR	P04175	0.836829	FALSE	FALSE	0.222	-0.111	0.111	0.0773634	no significant			IFIT3	F1SCY2	0.474625	FALSE	FALSE
	FUBP3	A0A5G2QHD9	0.349375	0.183	FALSE	FALSE	-0.473	0.237	-0.237	0.737549	no significant				NSFL1C	A0A5G2R8G1	0.00874276	0.0198	TRUE	TRUE	-3.54	1.77	-1.77	1.70333	no significant								PPIA	P62936	0.101356	FALSE	FALSE	-3.33	1.66	-1.66	0.99415	no significant			MTHFD1	F1SA74	0.67838	FALSE	FALSE
	FUS	K7GSY7	0.0106091	0.0247	TRUE	TRUE	2.47	-1.24	1.24	1.6073	significant(p<0.05)				CTNNB1	F6QAP1	0.00881878	0.02	TRUE	TRUE	-4.02	2.01	-2.01	1.69897	no significant								PPIF	F1S2E3	0.929441	FALSE	FALSE	-0.0606	0.0303	-0.0303	0.031778	no significant			ACAD9	I3LUR5	0.812946	FALSE	FALSE
	FXR1	I3LH62	0.417397	0.194	FALSE	FALSE	-0.399	0.199	-0.199	0.712198	no significant				RACK1	P63246	0.0158519	0.0358	TRUE	TRUE	2.61	-1.31	1.31	1.44612	significant(p<0.05)								PPP1R12A	A0A5G2R8E1	0.869848	FALSE	FALSE	-0.203	0.101	-0.101	0.0605567	no significant			ACSS3	A0A287B4R8	0.814949	FALSE	FALSE
	G3BP1	A0A286ZTN5	0.00055768	0.0132	TRUE	TRUE	5.34	-2.67	2.67	1.87943	significant(p<0.05)				ACOX1	A0A480YT82	0.00892797	0.0203	TRUE	TRUE	-2.86	1.43	-1.43	1.6925	no significant								DLAT	A0A5G2R3I6	0.0669634	FALSE	FALSE	3.81	-1.9	1.9	1.17416	no significant			TPM1	A0A5G2QG60	0.732827	FALSE	FALSE
	GALK1	A0A5G2QDU1	0.0457546	0.0771	FALSE	FALSE	-3.64	1.82	-1.82	1.11295	no significant				GNB2	F2Z4Z8	0.0089011	0.0203	TRUE	TRUE	-3.27	1.64	-1.64	1.6925	no significant								PRDX2	A0A287A690	0.0491562	FALSE	FALSE	-2.97	1.48	-1.48	1.30842	no significant			AKR1B1	P80276	0.663288	FALSE	FALSE
	GAPDH	P00355	0.00368973	0.00544	TRUE	TRUE	2.35	-1.17	1.17	2.2644	significant(p<0.01)				A0A287AJR4	A0A287AJR4	0.00894896	0.0204	TRUE	TRUE	-3.91	1.95	-1.95	1.69037	no significant								PRDX3	F1S418	0.108948	FALSE	FALSE	-1.85	0.924	-0.924	0.962779	no significant			MRPS26	F1S8A5	0.753187	FALSE	FALSE
	GARS1	F1SII4	0.0547531	0.189	FALSE	FALSE	1.09	-0.543	0.543	0.723538	no significant				RPS2	A0A287ASU4	0.00898897	0.0205	TRUE	TRUE	-2.74	1.37	-1.37	1.68825	no significant								PRDX4	F1SQ01	0.691366	FALSE	FALSE	-0.788	0.394	-0.394	0.160292	no significant			ECH1	A0A287AE42	0.760306	FALSE	FALSE
	GATD3	A0A5G2R3V5	0.00161064	0.000701	TRUE	TRUE	-3.32	1.66	-1.66	3.15428	no significant				ARPC5L	A0A5K1VDW0	0.00916096	0.021	TRUE	TRUE	-3.37	1.69	-1.69	1.67778	no significant								PRDX6	Q9TSX9	0.859851	FALSE	FALSE	-0.276	0.138	-0.138	0.0655768	no significant			ISOC2	A0A5G2QW66	0.69224	FALSE	FALSE
	GCAT	A0A5G2R5L3	0.0645765	0.0935	FALSE	FALSE	-2.82	1.41	-1.41	1.02919	no significant				SF3A2	A0A287AN25	0.00916124	0.021	TRUE	TRUE	-3.84	1.92	-1.92	1.67778	no significant								PRKCSH	F1S596	0.132933	FALSE	FALSE	-1.2	0.601	-0.601	0.876369	no significant			TNPO2	A0A287ATU4	0.685494	FALSE	FALSE
	GCDH	P81140	0.000603112	1e-05	TRUE	TRUE	-4.16	2.08	-2.08	5	no significant				PACSIN2	A0A287A178	0.00928491	0.0213	TRUE	TRUE	-3.54	1.77	-1.77	1.67162	no significant								PRPF8	F1RHH8	0.507735	FALSE	FALSE	-0.774	0.387	-0.387	0.294363	no significant			LDHB	P00336	0.456392	FALSE	FALSE
	GCLM	A0A287AA47	0.0128406	1.31e-06	TRUE	TRUE	3.41	-1.95	1.46	5.88273	significant(p<0.01)				ADAR	A0A5G2QXI1	0.00932552	0.0214	TRUE	TRUE	-3.35	1.67	-1.67	1.66959	no significant								PRPS1	F2Z572	0.00694551	FALSE	FALSE	-5.39	2.69	-2.69	2.1583	no significant			MAP4	A0A286ZXD9	0.62707	FALSE	FALSE
	GDI2	Q6Q7J2	0.0021188	0.00155	TRUE	TRUE	-3.99	2	-2	2.80967	no significant				PHB2	A0A5G2QT83	0.00934574	0.0215	TRUE	TRUE	-1.97	0.984	-0.984	1.66756	no significant								PRXL2A	F1SEQ7	0.689765	FALSE	FALSE	0.675	-0.338	0.338	0.161299	no significant			CPOX	F1SK95	0.842855	FALSE	FALSE
	GFM1	A0A287AM95	7.31e-05	0.000119	TRUE	TRUE	3.96	-1.98	1.98	3.92445	significant(p<0.01)				RALY	A0A286ZLQ8	0.00380946	0.00575	TRUE	TRUE	2.39	-1.2	1.2	2.24033	significant(p<0.01)								PSMA3	A0A5G2QWE9	0.857687	FALSE	FALSE	0.15	-0.075	0.075	0.0666713	no significant			ALDH3A2	A0A287BBJ7	0.768868	FALSE	FALSE
	GFPT1	A0A286ZUW0	0.00186408	0.00107	TRUE	TRUE	-3.68	1.84	-1.84	2.97062	no significant				SLC9A3R1	B8XH67	0.00947278	0.0218	TRUE	TRUE	-3.61	1.8	-1.8	1.66154	no significant								PSMD2	A0A480JRT9	0.944172	FALSE	FALSE	0.0609	-0.0305	0.0305	0.024949	no significant			SSB	F1S1V1	0.819729	FALSE	FALSE
	GIPC2	A0A287BNZ1	0.985511	0.255	FALSE	FALSE	0.0176	-0.00879	0.00879	0.59346	no significant				AK2	A0A5G2QNB5	0.00945375	0.0218	TRUE	TRUE	-4.37	2.19	-2.19	1.66154	no significant								PSME1	Q64L94	0.165354	FALSE	FALSE	-1.72	0.862	-0.862	0.781585	no significant			HMGN2	P80272	0.68244	FALSE	FALSE
	GLB1	I3LGI9	0.0488486	0.08	FALSE	FALSE	-1.62	0.808	-0.808	1.09691	no significant				SEC61B	F2Z5P0	0.00961633	0.0222	TRUE	TRUE	-4.66	2.33	-2.33	1.65365	no significant								PTBP1	Q29099	0.112352	FALSE	FALSE	-1.72	0.861	-0.861	0.94942	no significant			FADS1	A0A8X9AEJ5	0.67677	FALSE	FALSE
	GLRX5	F1SAR5	0.00242105	0.00215	TRUE	TRUE	-3.38	1.69	-1.69	2.66756	no significant				RBM4	A0A8W4FIS0	0.00651154	0.0138	TRUE	TRUE	2.74	-1.37	1.37	1.86012	significant(p<0.05)								ACADVL	A0A5G2R3E4	0.0671035	FALSE	FALSE	2.61	-1.31	1.31	1.17325	no significant			HADHB	F1SDN2	0.858673	FALSE	FALSE
	GLS	A0A287BFF4	0.00027183	0.00421	TRUE	TRUE	2.86	-1.43	1.43	2.37572	significant(p<0.01)				RBMXL1	K7GNV0	0.0170271	0.0381	TRUE	TRUE	2.55	-1.27	1.27	1.41908	significant(p<0.05)								COX5B	Q5S3G4	0.067986	FALSE	FALSE	3.06	-1.53	1.53	1.16758	no significant			S100A2	K7GQ95	0.663354	FALSE	FALSE
	GLUD1	P42174	0.0472236	0.000105	TRUE	TRUE	2.72	-1.56	1.17	3.97881	significant(p<0.01)				DDIAS	F1STW1	0.00965389	0.0223	TRUE	TRUE	-5.01	2.5	-2.5	1.6517	no significant								RSL1D1	A0A481ARY0	0.0687827	FALSE	FALSE	2.9	-1.45	1.45	1.16252	no significant			CDK1	A0A8W4FK46	0.585529	FALSE	FALSE
	GNAI3	Q06AS8	0.0274804	0.0561	FALSE	FALSE	-2.03	1.01	-1.01	1.25104	no significant				NDUFS3	A0A286ZNN4	0.00968505	0.0224	TRUE	TRUE	-2.73	1.36	-1.36	1.64975	no significant								LOC100624590	A0A287A1E6	0.0697463	FALSE	FALSE	3.47	-1.74	1.74	1.15648	no significant			HSP90AB1	A0A286ZKC5	0.567732	FALSE	FALSE
	GNB1	A0A287AW90	0.000828878	0.022	TRUE	TRUE	2.61	-1.31	1.31	1.65758	significant(p<0.05)				EPPK1	A0A8W4FFH6	0.00973391	0.0225	TRUE	TRUE	-2.72	1.36	-1.36	1.64782	no significant								RAB42	A0A287A5W5	0.782881	FALSE	FALSE	0.5	-0.25	0.25	0.106304	no significant			MTPN	A0A286ZSZ3	0.786074	FALSE	FALSE
	GNB2	F2Z4Z8	0.0089011	0.0203	TRUE	TRUE	-3.27	1.64	-1.64	1.6925	no significant				PAWR	A0A287ARB3	0.00972099	0.0225	TRUE	TRUE	-3.99	2	-2	1.64782	no significant								RACK1	P63246	0.307083	FALSE	FALSE	0.894	-0.447	0.447	0.512744	no significant			NDUFS1	A0A5G2RBR3	0.869913	FALSE	FALSE
	GNB4	F2Z4Z8	0.457658	0.278	FALSE	FALSE	0.379	-0.19	0.19	0.555955	no significant				RBM28	A0A5G2QJH6	0.00984374	0.0228	TRUE	TRUE	-3.62	1.81	-1.81	1.64207	no significant								RAN	A0A5G2QZY6	0.33665	FALSE	FALSE	-1.39	0.693	-0.693	0.472821	no significant			ACTR2	A0A286ZXX3	0.744902	FALSE	FALSE
	GNG12	B9TRW9	0.106023	0.118	FALSE	FALSE	-3.03	1.51	-1.51	0.928118	no significant				ATP5PB	A0A286ZYM6	0.0100253	0.0233	TRUE	TRUE	-3.04	1.52	-1.52	1.63264	no significant								RANBP1	A0A287BA60	0.173894	FALSE	FALSE	1.83	-0.913	0.913	0.759715	no significant			COA3	A0A8W4FMM4	0.673203	FALSE	FALSE
	GNL2	A0A287AKR9	0.00107718	0.00017	TRUE	TRUE	-3.4	1.7	-1.7	3.76955	no significant				SRSF7	A0A287ASZ5	0.0100803	0.0234	TRUE	TRUE	1.76	-0.878	0.878	1.63078	no significant								EEF1D	I3LT08	0.0714395	FALSE	FALSE	2.71	-1.35	1.35	1.14606	no significant			RPL5	A0A5G2R941	0.710228	FALSE	FALSE
	GNL3	A0A8W4F9L9	0.00439514	0.0073	TRUE	TRUE	-3.81	1.91	-1.91	2.13668	no significant				RDX	A0A8W4FAZ5	0.00108785	0.000176	TRUE	TRUE	3.37	-1.68	1.68	3.75449	significant(p<0.01)								RAPGEF1	F1S0W0	0.0426625	FALSE	FALSE	-3.42	1.71	-1.71	1.36995	no significant			TCP1	F1SB63	0.83391	FALSE	FALSE
	GOPC	A0A287A6H2	0.0331394	0.0632	FALSE	FALSE	-2.82	1.41	-1.41	1.19928	no significant				LACTB2	F1RU12	0.0101865	0.0237	TRUE	TRUE	-3.12	1.56	-1.56	1.62525	no significant								RARS1	F1RR89	0.131364	FALSE	FALSE	1.61	-0.804	0.804	0.881525	no significant			NDUFB11	A0A5G2R381	0.63952	FALSE	FALSE
	GOT1	P00503	0.000174841	0.00169	TRUE	TRUE	3.19	-1.59	1.59	2.77211	significant(p<0.01)				DCTN2	A0A5G2QMY1	0.0102037	0.0237	TRUE	TRUE	-4.49	2.24	-2.24	1.62525	no significant								RBM15	F1S620	0.0665464	FALSE	FALSE	-2.79	1.39	-1.39	1.17688	no significant			ELAVL1	D3K5N7	0.755566	FALSE	FALSE
	GOT2	P00506	0.00422446	0.00684	TRUE	TRUE	2.81	-1.41	1.41	2.16494	significant(p<0.01)				TRNT1	F1SFL7	0.0102185	0.0237	TRUE	TRUE	-4.97	2.49	-2.49	1.62525	no significant								RBM3	I3L5X7	0.197121	FALSE	FALSE	1.74	-0.868	0.868	0.705267	no significant			EEF1A2	A0A5G2QGC2	0.689935	FALSE	FALSE
	GPD2	A0A286ZKW5	0.000535492	0.0125	TRUE	TRUE	2.41	-1.2	1.2	1.90309	significant(p<0.05)				GOT1	P00503	0.0102623	0.0238	TRUE	TRUE	-5.1	2.55	-2.55	1.62342	no significant								RBX1	A0A287B501	0.126037	FALSE	FALSE	-1.26	0.628	-0.628	0.899502	no significant			ATP6V1G2	A0A287AKZ9	0.759435	FALSE	FALSE
	GPT2	A0A287BGP0	0.0042665	0.078	FALSE	FALSE	4.08	-2.04	2.04	1.10791	no significant				RPS9	I3LEX0	0.0104522	0.0243	TRUE	TRUE	-2.57	1.29	-1.29	1.61439	no significant								RNH1	P10775	0.531793	FALSE	FALSE	0.843	-0.421	0.421	0.274257	no significant			XPO5	A0A8W4FH88	0.769732	FALSE	FALSE
	GRHPR	F1ST73	0.00179229	0.000966	TRUE	TRUE	-4.53	2.26	-2.26	3.01502	no significant				SCFD1	A0A5G2Q9I5	0.0105344	0.0245	TRUE	TRUE	-4.49	2.24	-2.24	1.61083	no significant								ROCK2	M3TYT0	0.272907	FALSE	FALSE	1.03	-0.516	0.516	0.563986	no significant			ATAD1	F2Z5H2	0.798288	FALSE	FALSE
	GRID2	A0A8W4F6I2	0.0310972	0.0607	FALSE	FALSE	-2.18	1.09	-1.09	1.21681	no significant				HSP90B1	Q29092	0.0105918	0.0246	TRUE	TRUE	-2.63	1.32	-1.32	1.60906	no significant								RPL11	Q29205	0.821953	FALSE	FALSE	-0.233	0.117	-0.117	0.0851528	no significant			ARHGDIA	E7EI20	0.831772	FALSE	FALSE
	GRPEL1	A0A287AD92	0.0275104	0.0561	FALSE	FALSE	-5.21	2.61	-2.61	1.25104	no significant				RNH1	P10775	0.000620892	1.16E-05	TRUE	TRUE	4.03	-2.02	2.02	4.93554	significant(p<0.01)								SUC	O19069	0.0716327	FALSE	FALSE	3.77	-1.89	1.89	1.14489	no significant			FOXRED1	F1S6H4	0.678528	FALSE	FALSE
	GSDMA	F1RXA6	0.0017461	0.0442	TRUE	TRUE	2.05	-1.03	1.03	1.35458	significant(p<0.05)				MYBBP1A	A0A286ZYY8	0.0106279	0.0247	TRUE	TRUE	-2.65	1.33	-1.33	1.6073	no significant								RPL22	P67985	0.466744	FALSE	FALSE	-0.96	0.48	-0.48	0.330921	no significant			IQGAP1	F1RMJ4	0.79415	FALSE	FALSE
	GSR	F1RX66	0.0038915	0.00596	TRUE	TRUE	-4.08	2.04	-2.04	2.22475	no significant				RPL21	P49666	0.0106216	0.0247	TRUE	TRUE	-4.21	2.1	-2.1	1.6073	no significant								DLST	A0A5G2QIZ1	0.0721813	FALSE	FALSE	2.7	-1.35	1.35	1.14158	no significant			SLC25A22	F1RYY8	0.736481	FALSE	FALSE
	GSTO1	Q9N1F5	0.0346271	0.065	FALSE	FALSE	-2.01	1.01	-1.01	1.18709	no significant				COL4A1	A0A8W4FCC2	0.010602	0.0247	TRUE	TRUE	-4.81	2.41	-2.41	1.6073	no significant								RPL24	A0A287A286	0.222024	FALSE	FALSE	1.09	-0.545	0.545	0.653601	no significant			NDUFA7	A0A8W4F7N8	0.789374	FALSE	FALSE
	GSTP1	P80031	0.0333888	0.0635	FALSE	FALSE	1.93	-0.964	0.964	1.19723	no significant				RPS10	F1RZ28	0.0078192	0.0174	TRUE	TRUE	2.06	-1.03	1.03	1.75945	significant(p<0.05)								RPL27	A1XQU5	0.654931	FALSE	FALSE	-0.447	0.224	-0.224	0.183805	no significant			SUCLA2	O97580	0.869001	FALSE	FALSE
	GTPBP4	I3LJI6	0.0072883	0.016	TRUE	TRUE	-3.16	1.58	-1.58	1.79588	no significant				PPP1CB	P61292	0.0106619	0.0248	TRUE	TRUE	-3.64	1.82	-1.82	1.60555	no significant								RPL28	A0A287AJT7	0.780444	FALSE	FALSE	-0.235	0.117	-0.117	0.107658	no significant			ACOX2	F1SGH9	0.86183	FALSE	FALSE
	H1-0	A0A287BQW3	3.09e-05	3.21e-06	TRUE	TRUE	5.97	-2.99	2.99	5.49349	significant(p<0.01)				VIL1	F1SRY3	0.0106583	0.0248	TRUE	TRUE	-4.48	2.24	-2.24	1.60555	no significant								RPL29	Q95281	0.70604	FALSE	FALSE	0.574	-0.287	0.287	0.151171	no significant			SSR4	A0A5G2R7N1	0.83099	FALSE	FALSE
	H1-10	A0A8W4FQL0	0.0949575	0.112	FALSE	FALSE	-1.71	0.853	-0.853	0.950782	no significant				CDC42	Q007T2	0.0106666	0.0248	TRUE	TRUE	-4.6	2.3	-2.3	1.60555	no significant								RPL18A	A0A287APR1	0.0730807	FALSE	FALSE	2.97	-1.49	1.49	1.1362	no significant			UBA1	A0A5K1U589	0.879711	FALSE	FALSE
	H1-2	A0A8W4FCQ5	0.000887492	0.0236	TRUE	TRUE	2.13	-1.06	1.06	1.62709	significant(p<0.05)				TBL3	A0A287ADD1	0.010822	0.0252	TRUE	TRUE	-3.78	1.89	-1.89	1.5986	no significant								EZR	F1SB42	0.0736024	FALSE	FALSE	2.51	-1.25	1.25	1.13311	no significant			SNX2	A0A287BMK7	0.741337	FALSE	FALSE
	H1-3	A0A5G2QML3	0.172397	0.142	FALSE	FALSE	-2.06	1.03	-1.03	0.847712	no significant				COX6C	A0A8W4FML3	0.0108398	0.0252	TRUE	TRUE	-4.01	2.01	-2.01	1.5986	no significant								ETFA	A0A286ZRJ3	0.0740301	FALSE	FALSE	3.1	-1.55	1.55	1.13059	no significant			RPS25	F2Z5G8	0.806234	FALSE	FALSE
	H2AC12	A0A287B0L6	0.00207215	0.00146	TRUE	TRUE	-2.78	1.39	-1.39	2.83565	no significant				ADD1	A0A286ZR45	0.0108613	0.0253	TRUE	TRUE	-2.38	1.19	-1.19	1.59688	no significant								DHFR	P00377	0.0808445	FALSE	FALSE	2.35	-1.17	1.17	1.09235	no significant			SLC25A12	A0A5G2QY62	0.836676	FALSE	FALSE
	H2AC6	A0A480SJY5	0.00534714	0.0103	TRUE	TRUE	-4.54	2.27	-2.27	1.98716	no significant				PURB	A0A287A4H2	0.0109702	0.0255	TRUE	TRUE	-3.34	1.67	-1.67	1.59346	no significant								MYBBP1A	A0A286ZYY8	0.0877053	FALSE	FALSE	2.13	-1.07	1.07	1.05697	no significant			VIM	P02543	0.672531	FALSE	FALSE
	H2AJ	A0A287B0L6	0.223298	0.248	FALSE	FALSE	-0.351	0.175	-0.175	0.605548	no significant				VWA8	A0A287AMT0	0.0109582	0.0255	TRUE	TRUE	-3.69	1.84	-1.84	1.59346	no significant								MTHFD1L	A0A287ATN5	0.0882976	FALSE	FALSE	2.12	-1.06	1.06	1.05405	no significant			CSRP1	A0A287APN0	0.921184	FALSE	FALSE
	H3-3A	Q71LE2	0.00295034	0.00348	TRUE	TRUE	-2.51	1.25	-1.25	2.45842	no significant				ALDH1L2	F1SG41	0.0110411	0.0257	TRUE	TRUE	-2.76	1.38	-1.38	1.59007	no significant								RPL6	Q2YGT9	0.319648	FALSE	FALSE	1.6	-0.799	0.799	0.495328	no significant			WDR1	K9IVR7	0.816036	FALSE	FALSE
	H3C14	Q71LE2	0.00126178	0.0336	TRUE	TRUE	-1.93	0.966	-0.966	1.47366	no significant				ANXA7	I3LEY2	0.0110535	0.0257	TRUE	TRUE	-3.37	1.68	-1.68	1.59007	no significant								CCT4	F1SQN1	0.0888369	FALSE	FALSE	2.36	-1.18	1.18	1.05141	no significant			EIF3A	F1S4P6	0.858044	FALSE	FALSE
	H1-3	A0A5G2QML3	0.000298628	0.00506	TRUE	TRUE	7.44	-3.72	3.72	2.29585	significant(p<0.01)				PSMD9	A0A286ZLP7	0.0111354	0.0259	TRUE	TRUE	-2.96	1.48	-1.48	1.5867	no significant								RPS11	F2Z4Y8	0.800454	FALSE	FALSE	0.501	-0.25	0.25	0.0966635	no significant			TMPO	A0A286ZSN6	0.873501	FALSE	FALSE
	HADHA	Q29554	0.0113012	0.121	FALSE	FALSE	3.77	-1.88	1.88	0.917215	no significant				ABCC3	A0A5G2R2F8	0.0111908	0.026	TRUE	TRUE	-2.03	1.02	-1.02	1.58503	no significant								RPS19	F1RGG1	0.140839	FALSE	FALSE	1.3	-0.65	0.65	0.851276	no significant			NDUFV1	F1RVN1	0.915589	FALSE	FALSE
	HADH	P00348	0.0124099	0.0286	TRUE	TRUE	2.15	-1.08	1.08	1.54363	significant(p<0.05)				RPL36A	P83884	0.0111747	0.026	TRUE	TRUE	-3.74	1.87	-1.87	1.58503	no significant								PCK2	A0A287AES5	0.0926975	FALSE	FALSE	2.92	-1.46	1.46	1.03293	no significant			A0A287AY31	A0A287AY31	0.881296	FALSE	FALSE
	HARS2	A0A5G2R2B0	0.00336928	0.00459	TRUE	TRUE	-5.25	2.62	-2.62	2.33819	no significant				MRPS23	A0A287AEW3	0.0112039	0.0261	TRUE	TRUE	-2.53	1.26	-1.26	1.58336	no significant								RPS25	F2Z5G8	0.0662023	FALSE	FALSE	1.99	-0.997	0.997	1.17913	no significant			RAE1	A5GFN6	0.888897	FALSE	FALSE
	HADHB	F1SDN2	0.000336289	0.00626	TRUE	TRUE	3.47	-1.74	1.74	2.20343	significant(p<0.01)				RPL11	Q29205	0.011217	0.0261	TRUE	TRUE	-3.81	1.9	-1.9	1.58336	no significant								APOB	A0A287AG13	0.0977533	FALSE	FALSE	4.27	-2.13	2.13	1.00987	no significant			FUS	K7GSY7	0.745139	FALSE	FALSE
	HDLBP	A0A8W4FKC7	0.593087	0.217	FALSE	FALSE	-0.314	0.157	-0.157	0.66354	no significant				TTLL4	F1SRW9	0.011223	0.0261	TRUE	TRUE	-4.29	2.14	-2.14	1.58336	no significant								RPS3	Q0Z8U2	0.713372	FALSE	FALSE	-0.333	0.167	-0.167	0.146684	no significant			PNP	F1S8H8	0.887394	FALSE	FALSE
	HGS	A0A5G2Q9Y0	0.00472162	0.00832	TRUE	TRUE	-4.66	2.33	-2.33	2.07988	no significant				SEPTIN11	A0A8W4F7D9	0.0112841	0.0262	TRUE	TRUE	-1.67	0.835	-0.835	1.5817	no significant								SLC9A3R1	B8XH67	0.102656	FALSE	FALSE	2.07	-1.03	1.03	0.988614	no significant			PA2G4	A0A286ZYQ6	0.813944	FALSE	FALSE
	HIBADH	A0A5G2QR28	0.00218747	0.0518	FALSE	FALSE	1.93	-0.964	0.964	1.28567	no significant				ECI2	F1RWZ4	0.0112686	0.0262	TRUE	TRUE	-4.24	2.12	-2.12	1.5817	no significant								RPS4X	A0A287B771	0.704873	FALSE	FALSE	0.686	-0.343	0.343	0.151889	no significant			ACAA1	F1RRB7	0.912896	FALSE	FALSE
	HDAC6	A0A287BPX4	0.00018923	0.00201	TRUE	TRUE	4.32	-2.16	2.16	2.6968	significant(p<0.01)				RPL7A	A0A287BM53	0.0113223	0.0263	TRUE	TRUE	-4.64	2.32	-2.32	1.58004	no significant								LOC110255331	A0A286ZVQ0	0.102797	FALSE	FALSE	3.29	-1.64	1.64	0.988019	no significant			MVP	I3LQ79	0.866834	FALSE	FALSE
	HIGD1A	F1SRE7	0.0100894	0.116	FALSE	FALSE	2.28	-1.14	1.14	0.935542	no significant				CRAT	A0A287A2X3	0.0114793	0.0267	TRUE	TRUE	-5.49	2.75	-2.75	1.57349	no significant								SEPTIN7	F1SIK9	0.10526	FALSE	FALSE	2.79	-1.4	1.4	0.977736	no significant			AARS2	A0A287B287	0.85254	FALSE	FALSE
	HIP1R	F1REX8	0.00422187	0.00684	TRUE	TRUE	-3.37	1.69	-1.69	2.16494	no significant				PDHX	A0A5G2QSG9	0.0116064	0.0269	TRUE	TRUE	-4.54	2.27	-2.27	1.57025	no significant								RPSA	Q4GWZ2	0.0191704	FALSE	FALSE	-4.01	2.01	-2.01	1.71737	no significant			NUP155	A0A286ZQ50	0.922753	FALSE	FALSE
	HK1	A0A5G2R0B1	0.0216276	0.047	TRUE	TRUE	-4.47	2.23	-2.23	1.3279	no significant				NDUFAB1	A0A287AAR5	0.0116118	0.027	TRUE	TRUE	-2.03	1.01	-1.01	1.56864	no significant								RRBP1	I3LGC2	0.122829	FALSE	FALSE	1.9	-0.952	0.952	0.910699	no significant			RHOA	I3LVS7	0.926303	FALSE	FALSE
	HMGB1	A0A8W4F6P8	0.00599574	0.0123	TRUE	TRUE	-2.03	1.02	-1.02	1.91009	no significant				RSL1D1	A0A481ARY0	0.0116528	0.027	TRUE	TRUE	-3.01	1.51	-1.51	1.56864	no significant								RRP1	A0A287APE0	0.913806	FALSE	FALSE	-0.16	0.0799	-0.0799	0.0391462	no significant			COPG1	A0A5G2QNM8	0.913919	FALSE	FALSE
	HMGB1.1	P12682	0.0121107	0.028	TRUE	TRUE	-4.57	2.29	-2.29	1.55284	no significant				PWP2	A0A481CKZ1	0.0116319	0.027	TRUE	TRUE	-6.28	3.14	-3.14	1.56864	no significant								RRS1	F1RTZ0	0.169896	FALSE	FALSE	1.41	-0.704	0.704	0.769817	no significant			LOC110262272	F2Z5B7	0.930002	FALSE	FALSE
	HMGB2	P17741	0.00808215	0.0181	TRUE	TRUE	-4.34	2.17	-2.17	1.74232	no significant				PDCD6	A0A287AKU6	0.0118694	0.0275	TRUE	TRUE	-1.68	0.838	-0.838	1.56067	no significant								HMGCL	I3LIL5	0.105409	FALSE	FALSE	2.22	-1.11	1.11	0.977123	no significant			CAPN2	I3LQD3	0.826156	FALSE	FALSE
	HMGCL	I3LIL5	0.0123172	0.0284	TRUE	TRUE	-4.55	2.28	-2.28	1.54668	no significant				BCKDHB	F1RQL3	0.0118558	0.0275	TRUE	TRUE	-4.2	2.1	-2.1	1.56067	no significant								S100A2	K7GQ95	0.547735	FALSE	FALSE	0.494	-0.247	0.247	0.26143	no significant			MTHFD1L	A0A287ATN5	0.929291	FALSE	FALSE
	HMGN1	A0A287B4S0	0.0322742	0.0622	FALSE	FALSE	-3.22	1.61	-1.61	1.20621	no significant				COX4I1	A0A5G2QPD2	0.0119521	0.0277	TRUE	TRUE	-3.68	1.84	-1.84	1.55752	no significant								SARNP	A0A8W4FHL7	0.895217	FALSE	FALSE	0.111	-0.0556	0.0556	0.0480718	no significant			NDUFA5	A0A287BAW0	0.945608	FALSE	FALSE
	HMGN2	P80272	0.00091947	8.95e-05	TRUE	TRUE	-4.53	2.26	-2.26	4.04818	no significant				IDH3A	A0A480S312	0.0119702	0.0277	TRUE	TRUE	-3.72	1.86	-1.86	1.55752	no significant								AARS1	A0A8W4FPR2	0.105432	FALSE	FALSE	2.31	-1.15	1.15	0.977027	no significant			GCDH	A0A287BLJ2	0.950384	FALSE	FALSE
	HNRNPA1	A0A286ZPE3	0.955429	0.253	FALSE	FALSE	0.0208	-0.0104	0.0104	0.596879	no significant				HNRNPH1	I3L816	0.0120163	0.0278	TRUE	TRUE	1.64	-0.819	0.819	1.55596	no significant								SLC25A5	F2Z565	0.110084	FALSE	FALSE	2.26	-1.13	1.13	0.958276	no significant			NDUFS6	F1S031	0.95768	FALSE	FALSE
	HIBCH	A0A287BBF3	0.000515542	0.0119	TRUE	TRUE	2.87	-1.43	1.43	1.92445	significant(p<0.05)				ZC3H18	A0A480EHX7	0.0119969	0.0278	TRUE	TRUE	-4.75	2.37	-2.37	1.55596	no significant								SEC16A	A0A286ZV83	0.284581	FALSE	FALSE	1.36	-0.678	0.678	0.545795	no significant			DSTN	P60982	0.924688	FALSE	FALSE
	HNRNPA2B1	A0A287AW32	0.00145126	0.000515	TRUE	TRUE	5.36	-2.68	2.68	3.28819	significant(p<0.01)				LYAR	F1S5G4	0.0120598	0.0279	TRUE	TRUE	-3.27	1.64	-1.64	1.5544	no significant								SEC23A	F1SHL3	0.277661	FALSE	FALSE	-1.21	0.603	-0.603	0.556486	no significant			MMUT	Q8MI68	0.959314	FALSE	FALSE
	HNRNPA3	F2Z5B4	0.000836468	5.82e-05	TRUE	TRUE	3.7	-1.85	1.85	4.23508	significant(p<0.01)				RPL23	P62831	0.01207	0.0279	TRUE	TRUE	-3.5	1.75	-1.75	1.5544	no significant								SEPTIN11	A0A8W4F7D9	0.893808	FALSE	FALSE	0.168	-0.084	0.084	0.0487556	no significant			EIF4A2	A0A5G2QMP7	0.899099	FALSE	FALSE
	HNRNPAB	A0A287BMB6	0.00492755	0.00898	TRUE	TRUE	3.96	-1.98	1.98	2.04672	significant(p<0.01)				RPS27A	A0A287AZA7	0.000519078	4.63E-06	TRUE	TRUE	4.18	-2.09	2.09	5.33442	significant(p<0.01)								ALDH4A1	I3LNB4	0.110899	FALSE	FALSE	2.52	-1.26	1.26	0.955071	no significant			AP2B1	A0A480V1M7	0.950546	FALSE	FALSE
	HNRNPD	F1RVC9	0.0282395	0.0571	FALSE	FALSE	3.84	-1.92	1.92	1.24336	no significant				RPS3	Q0Z8U2	0.00349395	0.00493	TRUE	TRUE	2.59	-1.3	1.3	2.30715	significant(p<0.01)								SEPTIN9	A0A5G2R9R9	0.211661	FALSE	FALSE	-1.09	0.547	-0.547	0.674358	no significant			TWF1	A0A5G2QLL1	0.958206	FALSE	FALSE
	HNRNPDL	A0A286ZYE7	0.040815	0.072	FALSE	FALSE	2.86	-1.43	1.43	1.14267	no significant				HMGB1.1	P12682	0.0121107	0.028	TRUE	TRUE	-4.57	2.29	-2.29	1.55284	no significant								OXCT1	Q29551	0.113741	FALSE	FALSE	2.26	-1.13	1.13	0.944082	no significant			PPP2CB	P11493	0.948128	FALSE	FALSE
	HNRNPC	I3LK71	0.00241531	0.00214	TRUE	TRUE	5.01	-2.5	2.5	2.66959	significant(p<0.01)				RPSA	Q4GWZ2	0.00296646	0.00352	TRUE	TRUE	3.49	-1.75	1.75	2.45346	significant(p<0.01)								SERPINH1	A0A286ZRU9	0.0107371	FALSE	FALSE	-2.75	1.37	-1.37	1.96911	no significant			SLC25A11	A0A287AN76	0.957069	FALSE	FALSE
	HNRNPH1	I3L816	0.0120163	0.0278	TRUE	TRUE	1.64	-0.819	0.819	1.55596	no significant				SBDS	F1RJJ3	0.012182	0.0282	TRUE	TRUE	-2.55	1.27	-1.27	1.54975	no significant								SERPINI1	A0A5G2QE31	0.0037921	FALSE	FALSE	-4.02	2.01	-2.01	2.42112	no significant			UQCRC1	A0A287BHP7	0.987673	FALSE	FALSE
	HNRNPH2	A0A287A9H4	0.0138286	0.0316	TRUE	TRUE	-2.84	1.42	-1.42	1.50031	no significant				CFL1	P10668	0.0122569	0.0283	TRUE	TRUE	-1.63	0.814	-0.814	1.54821	no significant								SF3A2	A0A287AN25	0.972258	FALSE	FALSE	-0.0353	0.0177	-0.0177	0.0122183	no significant			GATC	A0A5G2R2H1	0.975731	FALSE	FALSE
	HNRNPH3	A0A287A6R2	0.0125917	0.029	TRUE	TRUE	-2.37	1.18	-1.18	1.5376	no significant				APEX1	A0A287BTC2	0.0122966	0.0284	TRUE	TRUE	-4.12	2.06	-2.06	1.54668	no significant								SF3A3	F1SV40	0.642351	FALSE	FALSE	-0.338	0.169	-0.169	0.192228	no significant			TMEM70	I3LPM1	0.955059	FALSE	FALSE
	HNRNPF	F1RG16	0.00393381	0.00606	TRUE	TRUE	3.36	-1.68	1.68	2.21753	significant(p<0.01)				HMGCL	I3LIL5	0.0123172	0.0284	TRUE	TRUE	-4.55	2.28	-2.28	1.54668	no significant								SF3B6	F2Z5F1	0.454967	FALSE	FALSE	-1.17	0.586	-0.586	0.34202	no significant			EPS8L2	A0A5G2QJE4	0.98402	FALSE	FALSE
	HNRNPL	A0A287AJX7	0.167401	0.14	FALSE	FALSE	1.03	-0.517	0.517	0.853872	no significant				RPL28	A0A287AJT7	0.0123058	0.0284	TRUE	TRUE	-4.82	2.41	-2.41	1.54668	no significant								RPL4	A0A5G2QSX6	0.11703	FALSE	FALSE	2.33	-1.16	1.16	0.931704	no significant			NIPSNAP3A	A0A287BGD3	0.980463	FALSE	FALSE
	HNRNPH1	A0A8W4FGT8	0.0062882	0.0132	TRUE	TRUE	2.2	-1.1	1.1	1.87943	significant(p<0.05)				BCKDK	A0A5G2QFT3	0.0123615	0.0285	TRUE	TRUE	-4.55	2.27	-2.27	1.54516	no significant								SFPQ	A0A287A4F2	0.581008	FALSE	FALSE	-0.403	0.202	-0.202	0.235818	no significant			PABPN1	A0A287ASR3	0.982754	FALSE	FALSE
	HNRNPR	M3V815	0.0341016	0.0643	FALSE	FALSE	1.19	-0.597	0.597	1.19179	no significant				RTCB	Q19PY3	0.0147194	0.0385	TRUE	TRUE	2.39	-0.668	1.72	1.41454	significant(p<0.05)								SIRT5	A0A287AF07	0.234422	FALSE	FALSE	1.24	-0.622	0.622	0.630001	no significant			YBX3	I3LQF8	0.9707	FALSE	FALSE
	HNRNPK	I3LQS0	0.00161941	0.000712	TRUE	TRUE	3.55	-1.77	1.77	3.14752	significant(p<0.01)				HSPA1B	Q6S4N2	0.0125084	0.0288	TRUE	TRUE	1.78	-0.892	0.892	1.54061	no significant								SLC25A11	A0A287AN76	0.79303	FALSE	FALSE	0.419	-0.209	0.209	0.10071	no significant			EEA1	A0A5G2RJ76	0.980017	FALSE	FALSE
	HNRNPM	F1SA50	0.00941242	0.0217	TRUE	TRUE	3.88	-1.94	1.94	1.66354	significant(p<0.05)				S	A0A0E3N634	0.00397771	0.00617	TRUE	TRUE	5.5	-2.75	2.75	2.20971	virus protein								SLC25A3	A0A287BGP7	0.364721	FALSE	FALSE	1.67	-0.837	0.837	0.438039	no significant			ACTR8	F1SH89	0.989048	FALSE	FALSE
	HNRNPU	A0A286ZP67	0.0012213	0.000282	TRUE	TRUE	6.04	-3.02	3.02	3.54975	significant(p<0.01)				HNRNPH3	A0A287A6R2	0.0125917	0.029	TRUE	TRUE	-2.37	1.18	-1.18	1.5376	no significant								HIBADH	A0A5G2QR28	0.125444	FALSE	FALSE	2.41	-1.2	1.2	0.901551	no significant			GFPT1	A0A286ZUW0	0.99333	FALSE	FALSE
	HS	Q6S4N2	0.0322039	0.167	FALSE	FALSE	2.62	-1.31	1.31	0.777284	no significant				SAR1B	Q5PYH3	0.0126243	0.029	TRUE	TRUE	-3.63	1.81	-1.81	1.5376	no significant								RPS2	A0A287ASU4	0.128634	FALSE	FALSE	2.17	-1.08	1.08	0.890645	no significant			FABP3	O02772	0.993993	FALSE	FALSE
	HNRNPUL2	A0A287APR9	0.00486799	0.00879	TRUE	TRUE	2.36	-1.18	1.18	2.05601	significant(p<0.01)				MPHOSPH10	F1SNQ9	0.0127543	0.0293	TRUE	TRUE	-3.4	1.7	-1.7	1.53313	no significant								SLC33A1	I3LE73	0.110451	FALSE	FALSE	-2.2	1.1	-1.1	0.956831	no significant			PDIA4	F1SAD9	0.990921	FALSE	FALSE
	HSD17B4	I3LEF8	0.577596	0.288	FALSE	FALSE	0.401	-0.201	0.201	0.540608	no significant				MRPL38	F1RW03	0.0128251	0.0294	TRUE	TRUE	-3.8	1.9	-1.9	1.53165	no significant								ALDH1L2	F1SG41	0.136103	FALSE	FALSE	2.01	-1.01	1.01	0.866133	no significant			DDX19A	A0A480Q3H5	0.993516	FALSE	FALSE
	HSD17B8	Q9XT00	0.163094	0.139	FALSE	FALSE	-3.52	1.76	-1.76	0.856985	no significant				FLNC	F1SMN5	0.0128587	0.0295	TRUE	TRUE	-3.85	1.93	-1.93	1.53018	no significant								VDAC2	F1S2F6	0.156116	FALSE	FALSE	2.71	-1.36	1.36	0.806554	no significant			TPM3	A0A287BDL6	0.99137	FALSE	FALSE
	HOGA1	F1S8X9	1.95e-05	2.36e-07	TRUE	TRUE	5.64	-2.82	2.82	6.62709	significant(p<0.01)				ARPC3	B5APU8	0.0129336	0.0296	TRUE	TRUE	-3.55	1.77	-1.77	1.52871	no significant								SNRPD2	A0A5G2QW92	0.0390149	FALSE	FALSE	-2	1	-1	1.40877	no significant			NDUFA13	F1S6Q1	0.991184	FALSE	FALSE
	HSD17B10	K7GP28	0.000106674	0.000394	TRUE	TRUE	3.94	-1.97	1.97	3.4045	significant(p<0.01)				CNBP	A0A287B975	0.0129404	0.0297	TRUE	TRUE	-2.48	1.24	-1.24	1.52724	no significant								SNRPE	I3LDW9	0.0474873	FALSE	FALSE	-3.65	1.83	-1.83	1.32342	no significant			TRA2B	Q06AA7	0.992497	FALSE	FALSE
	HSP90AB1	A0A286ZKC5	0.00237427	0.0546	FALSE	FALSE	4.72	-2.36	2.36	1.26281	no significant				CISD3	A0A287AZL4	0.0129493	0.0297	TRUE	TRUE	-3.67	1.83	-1.83	1.52724	no significant								SNRPN	A0A287AG39	0.00760815	FALSE	FALSE	-3.04	1.52	-1.52	2.11872	no significant			MRPS23	A0A287AEW3	0.98285	FALSE	FALSE
	HSP90B1	Q29092	0.0105918	0.0246	TRUE	TRUE	-2.63	1.32	-1.32	1.60906	no significant				LOC100158003	A0A5G2QX54	0.0129991	0.0298	TRUE	TRUE	-1.6	0.799	-0.799	1.52578	no significant								SNX1	A0A480LB97	0.564038	FALSE	FALSE	-0.651	0.326	-0.326	0.248692	no significant			TUBB4A	A0A287A217	0.973527	FALSE	FALSE
	HSPA1B	Q6S4N2	0.0125084	0.0288	TRUE	TRUE	1.78	-0.892	0.892	1.54061	no significant				PKP2	A0A5G2R2I1	0.0130252	0.0298	TRUE	TRUE	-4.74	2.37	-2.37	1.52578	no significant								SOD2	A0A287A4Z2	0.0328159	FALSE	FALSE	-2.24	1.12	-1.12	1.48392	no significant			LETM1	A0A8W4FB79	0.989751	FALSE	FALSE
	HSPA4	A0A5G2RBW3	0.00265847	0.00274	TRUE	TRUE	-3.61	1.81	-1.81	2.56225	no significant				RPL35	Q29361	0.0130656	0.0299	TRUE	TRUE	-2.51	1.25	-1.25	1.52433	no significant								SORD	A0A287AT21	0.0950184	FALSE	FALSE	1.93	-0.964	0.964	1.02219	no significant			MRPS22	A0A287AQT5	0.987225	FALSE	FALSE
	HSPA5	A0A287BIL8	0.256761	0.164	FALSE	FALSE	-1.27	0.635	-0.635	0.785156	no significant				CORO2A	A0A287BHI9	0.0130571	0.0299	TRUE	TRUE	-3.61	1.8	-1.8	1.52433	no significant								SPATA20	A0A480WWD6	0.848356	FALSE	FALSE	0.352	-0.176	0.176	0.071422	no significant			AIMP1	A0A287AKA2	0.981586	FALSE	FALSE
	HSPA6	Q04967	0.000487024	3.43e-06	TRUE	TRUE	-6.14	3.07	-3.07	5.46471	no significant				BCAP31	F1S2A8	0.0132211	0.0302	TRUE	TRUE	-3.44	1.72	-1.72	1.51999	no significant								SPCS2	F1SUP2	0.325205	FALSE	FALSE	1.24	-0.62	0.62	0.487843	no significant			RPLP0	Q29214	0.966553	FALSE	FALSE
	HSDL2	A0A5G2R0Z8	0.000178981	0.00178	TRUE	TRUE	3.73	-1.87	1.87	2.74958	significant(p<0.01)				ATP6V1A	Q29048	0.013341	0.0305	TRUE	TRUE	-4.9	2.45	-2.45	1.5157	no significant								SRSF2	Q06A98	0.275617	FALSE	FALSE	1.13	-0.564	0.564	0.559694	no significant			PRMT1	A0A287BTE0	0.974276	FALSE	FALSE
	HSP90AA1	O02705	0.000194859	0.00214	TRUE	TRUE	3.52	-1.76	1.76	2.66959	significant(p<0.01)				ILK	I3L9C8	0.0133959	0.0306	TRUE	TRUE	-4.34	2.17	-2.17	1.51428	no significant								SRSF3	F1RY92	0.200669	FALSE	FALSE	-2.02	1.01	-1.01	0.69752	no significant			P4HB	A0A5G2RDD7	0.939566	FALSE	FALSE
	HSPA8	A0A286ZWK2	9.45e-05	0.000279	TRUE	TRUE	3.74	-1.87	1.87	3.5544	significant(p<0.01)				KHSRP	A0A5G2QF76	0.0134255	0.0307	TRUE	TRUE	-2.82	1.41	-1.41	1.51286	no significant								SSB	F1S1V1	0.792859	FALSE	FALSE	0.203	-0.102	0.102	0.100804	no significant			PTGES3	F1SL99	0.980651	FALSE	FALSE
	HSPA9	A0A287ADJ2	1.85e-05	1.86e-07	TRUE	TRUE	6.99	-3.5	3.5	6.73049	significant(p<0.01)				MINK1	F1RFV9	0.0134392	0.0307	TRUE	TRUE	-2.87	1.43	-1.43	1.51286	no significant								SSBP1	A0A287ALS6	0.124676	FALSE	FALSE	1.72	-0.858	0.858	0.904217	no significant			DYNLL1	D9U8D1	0.969826	FALSE	FALSE
	HSPB1	Q5S1U1	0.000118209	0.00505	TRUE	TRUE	2.9	-1.45	1.45	2.29671	significant(p<0.01)				ACOT9	A0A8W4FG64	0.0134534	0.0308	TRUE	TRUE	-3.11	1.55	-1.55	1.51145	no significant								STMN1	Q6DUB7	0.294839	FALSE	FALSE	1.32	-0.662	0.662	0.530415	no significant			XPO1	A0A286ZTK1	0.962068	FALSE	FALSE
	HSPG2	A0A286ZHV7	0.00622067	0.013	TRUE	TRUE	-4.23	2.12	-2.12	1.88606	no significant				EHD1	F1RQR4	0.0136098	0.0311	TRUE	TRUE	-2.08	1.04	-1.04	1.50724	no significant								GLUD1	P42174	0.18499	FALSE	FALSE	2.68	-1.34	1.34	0.732852	no significant			ATP1A1	P05024	0.963751	FALSE	FALSE
	HTATSF1	I3LC46	0.0249386	0.156	FALSE	FALSE	2.93	-1.46	1.46	0.806875	no significant				PSMA4	A0A5G2QL81	0.0136734	0.0313	TRUE	TRUE	-3.5	1.75	-1.75	1.50446	no significant								STRAP	A0A480YLE4	0.468339	FALSE	FALSE	0.534	-0.267	0.267	0.329439	no significant			HSPD1	A0A8W4FMW6	0.898475	FALSE	FALSE
	IARS1	I3LAT6	0.00871487	0.109	FALSE	FALSE	1.69	-0.847	0.847	0.962574	no significant				ALDH6A1	F1S3H1	0.0137568	0.0315	TRUE	TRUE	-3.97	1.98	-1.98	1.50169	no significant								ETFB	Q6UAQ8	0.196133	FALSE	FALSE	2.25	-1.12	1.12	0.707449	no significant			ATP5F1A	P80021	0.915924	FALSE	FALSE
	HSPD1	A0A8W4FMW6	3.81e-05	8.46e-06	TRUE	TRUE	4.7	-2.35	2.35	5.07263	significant(p<0.01)				HNRNPH2	A0A287A9H4	0.0138286	0.0316	TRUE	TRUE	-2.84	1.42	-1.42	1.50031	no significant								SUCLA2	O97580	0.182796	FALSE	FALSE	1.45	-0.725	0.725	0.738033	no significant			LOC100522130	A0A287AAP0	0.90714	FALSE	FALSE
	IDH1	I3LDC7	0.166519	0.14	FALSE	FALSE	1.08	-0.54	0.54	0.853872	no significant				ALDH7A1	A0A287AWM0	0.0138666	0.0317	TRUE	TRUE	-3.41	1.7	-1.7	1.49894	no significant								PYCR1	A0A5G2R6V4	0.2033	FALSE	FALSE	2.3	-1.15	1.15	0.691862	no significant			RAB11B	Q52NJ1	0.945571	FALSE	FALSE
	HSPE1	F1SMZ6	4.54e-05	1.56e-05	TRUE	TRUE	4.56	-2.28	2.28	4.80688	significant(p<0.01)				PSMA6	F2Z5N0	0.0140076	0.032	TRUE	TRUE	-5.13	2.57	-2.57	1.49485	no significant								SUPV3L1	F1SUG1	0.689423	FALSE	FALSE	-0.676	0.338	-0.338	0.161514	no significant			BCKDHA	F1RHA0	0.944195	FALSE	FALSE
	IDH3A	A0A480S312	0.0119702	0.0277	TRUE	TRUE	-3.72	1.86	-1.86	1.55752	no significant				DYNLL1	D9U8D1	0.0140395	0.0321	TRUE	TRUE	-3.47	1.73	-1.73	1.49349	no significant								SURF6	A0A287B433	0.397124	FALSE	FALSE	1.21	-0.605	0.605	0.401074	no significant			NACA	A0A5G2R5U8	0.9445	FALSE	FALSE
	IDH3G	A0A5G2QJF8	0.0153105	0.134	FALSE	FALSE	2.72	-1.36	1.36	0.872895	no significant				S100A4	F1SFV7	0.012127	0.028	TRUE	TRUE	2.95	-1.47	1.47	1.55284	significant(p<0.05)								SYNCRIP	F2Z5D4	0.141714	FALSE	FALSE	1.52	-0.759	0.759	0.848588	no significant			YWHAQ	A0A5G2QM17	0.885434	FALSE	FALSE
	IDI1	I3LDY2	0.230001	0.158	FALSE	FALSE	-0.502	0.251	-0.251	0.801343	no significant				AIFM1	A0A5G2QQE8	0.0141699	0.0324	TRUE	TRUE	-3.88	1.94	-1.94	1.48945	no significant								TAGLN	A0A287AZK2	0.171745	FALSE	FALSE	1.28	-0.642	0.642	0.765115	no significant			RBBP7	A0A287AM30	0.971352	FALSE	FALSE
	IFIT5	F1SCY0	0.21894	0.155	FALSE	FALSE	-0.87	0.435	-0.435	0.809668	no significant				PYCR2	F1S8R2	0.0142777	0.0326	TRUE	TRUE	-3.64	1.82	-1.82	1.48678	no significant								TAGLN2	F1RJ93	0.883427	FALSE	FALSE	0.167	-0.0836	0.0836	0.0538295	no significant			DNAJA2	F1RP05	0.925685	FALSE	FALSE
	IGF2BP2	K7GKD3	0.0548347	0.0856	FALSE	FALSE	1.22	-0.611	0.611	1.06753	no significant				PGAM5	A0A286ZVG1	0.0142976	0.0326	TRUE	TRUE	-3.83	1.92	-1.92	1.48678	no significant								TCOF1	A0A5G2R8J0	0.725278	FALSE	FALSE	-0.87	0.435	-0.435	0.139496	no significant			NDUFS8	A0A286ZUN9	0.901096	FALSE	FALSE
	S	A0A0E3N634	0.000247903	0.00352	TRUE	TRUE	4.37	-2.18	2.18	2.45346	virus protein				BCKDHA	F1RHA0	0.0144244	0.0329	TRUE	TRUE	-4.01	2	-2	1.4828	no significant								TES	Q2QLE3	0.0892653	FALSE	FALSE	1.95	-0.973	0.973	1.04932	no significant			MYO6	Q29122	0.890759	FALSE	FALSE
	IGF2R	F1SB67	0.0554832	0.19	FALSE	FALSE	0.815	-0.407	0.407	0.721246	no significant				VCP	P03974	0.0146558	0.0334	TRUE	TRUE	-1.83	0.916	-0.916	1.47625	no significant								TFRC	Q8HZV3	0.300685	FALSE	FALSE	-1.02	0.508	-0.508	0.521889	no significant			STRAP	A0A480YLE4	0.84464	FALSE	FALSE
	ILF2	K7GS49	0.0527351	0.0837	FALSE	FALSE	2.94	-1.47	1.47	1.07727	no significant				CTSD	P00795	0.0146724	0.0334	TRUE	TRUE	-2.43	1.21	-1.21	1.47625	no significant								TIMM50	A0A480LC98	0.334193	FALSE	FALSE	0.804	-0.402	0.402	0.476002	no significant			ESYT1	A0A5G2R0L8	0.845582	FALSE	FALSE
	IARS2	A0A480QG80	0.00133523	0.0354	TRUE	TRUE	3.57	-1.78	1.78	1.451	significant(p<0.05)				ATP5PO	Q2EN81	0.0147979	0.0337	TRUE	TRUE	1.6	-0.8	0.8	1.47237	no significant								TJP3	A0A287AAD9	0.0908105	FALSE	FALSE	-1.49	0.743	-0.743	1.04186	no significant			EEF1A1	A0A286ZUI3	0.803413	FALSE	FALSE
	ILK	I3L9C8	0.0133959	0.0306	TRUE	TRUE	-4.34	2.17	-2.17	1.51428	no significant				TOP1	I3LHM3	0.0147961	0.0337	TRUE	TRUE	-3.27	1.64	-1.64	1.47237	no significant								TKT	A8U4R4	0.148583	FALSE	FALSE	-1.2	0.601	-0.601	0.828031	no significant			HNRNPF	F1RG16	0.859997	FALSE	FALSE
	IMMT	A0A5G2QEH4	0.026087	0.0541	FALSE	FALSE	-2.79	1.39	-1.39	1.2668	no significant				RPS26	P49171	0.0147865	0.0337	TRUE	TRUE	-3.71	1.85	-1.85	1.47237	no significant								TLN1	A0A287BAK1	0.0753628	FALSE	FALSE	2	-1	1	1.12284	no significant			SNRNP70	A0A287AJ85	0.935907	FALSE	FALSE
	IDH2	P33198	4.56e-05	1.57e-05	TRUE	TRUE	7.59	-3.79	3.79	4.8041	significant(p<0.01)				SDHA	Q0QF01	0.00544473	0.0106	TRUE	TRUE	2.41	-1.21	1.21	1.97469	significant(p<0.05)								TMEM19	A0A287A4W6	0.356641	FALSE	FALSE	1.52	-0.76	0.76	0.447769	no significant			GSR	F1RX66	0.923137	FALSE	FALSE
	IPO5	A0A5G2RIC0	0.00848226	0.0191	TRUE	TRUE	-4.41	2.2	-2.2	1.71897	no significant				NOC2L	A0A287A6S6	0.0148492	0.0338	TRUE	TRUE	-3.68	1.84	-1.84	1.47108	no significant								TMPO	A0A286ZSN6	0.882031	FALSE	FALSE	-0.327	0.163	-0.163	0.0545162	no significant			CSE1L	I3LPP4	0.865124	FALSE	FALSE
	IQGAP1	F1RMJ4	0.0404502	0.0716	FALSE	FALSE	-3.46	1.73	-1.73	1.14509	no significant				PDHA1	P29804	0.0151204	0.0344	TRUE	TRUE	1.89	-0.943	0.943	1.46344	no significant								TOR1AIP1	A0A287B642	0.761246	FALSE	FALSE	-0.366	0.183	-0.183	0.118475	no significant			MRPL11	A0A286ZMR4	0.847128	FALSE	FALSE
	ITGA6	A0A8W4FC88	0.00775365	0.0173	TRUE	TRUE	-2.14	1.07	-1.07	1.76195	no significant				PURA	A0A5G2RGK0	0.0151562	0.0344	TRUE	TRUE	-3.32	1.66	-1.66	1.46344	no significant								TPI1	A0A288CFT0	0.765301	FALSE	FALSE	0.315	-0.158	0.158	0.116168	no significant			RPS2	A0A287ASU4	0.949058	FALSE	FALSE
	ITGB1	Q9GLP0	0.0305869	0.0601	FALSE	FALSE	-2.54	1.27	-1.27	1.22113	no significant				NDUFS4	A0A287AMN2	0.0151402	0.0344	TRUE	TRUE	-3.4	1.7	-1.7	1.46344	no significant								TPM1	P42639	0.0567202	FALSE	FALSE	1.72	-0.862	0.862	1.24626	no significant			RPN2	Q9GL01	0.872647	FALSE	FALSE
	ITGB4	A0A5G2QY83	0.216445	0.154	FALSE	FALSE	-2.59	1.29	-1.29	0.812479	no significant				ACTR1A	A0A287A059	0.0151751	0.0345	TRUE	TRUE	-2.57	1.29	-1.29	1.46218	no significant								ACAA2	D0G0B3	0.212998	FALSE	FALSE	2.4	-1.2	1.2	0.671624	no significant			FKBP4	A0A5G2QVN7	0.875533	FALSE	FALSE
	ITPR3	A0A287BL11	0.0312342	0.0609	FALSE	FALSE	-4.96	2.48	-2.48	1.21538	no significant				RPL27	A1XQU5	0.0152173	0.0345	TRUE	TRUE	-3.17	1.59	-1.59	1.46218	no significant								MCCC2	A0A287B773	0.230138	FALSE	FALSE	2.16	-1.08	1.08	0.638011	no significant			SRSF3	F1RY92	0.851745	FALSE	FALSE
	IGF2BP3	A0A287AJQ1	0.0207604	0.0454	TRUE	TRUE	3.07	-1.54	1.54	1.34294	significant(p<0.05)				ALDH1A1	I3LRS5	0.0153813	0.0349	TRUE	TRUE	1.51	-0.757	0.757	1.45717	no significant								TRIM28	A0A287BNE9	0.233967	FALSE	FALSE	1.75	-0.873	0.873	0.630845	no significant			HNRNPH1	I3L816	0.727282	FALSE	FALSE
	ILF3	K7GL83	0.0204719	0.0449	TRUE	TRUE	2.72	-1.36	1.36	1.34775	significant(p<0.05)				ZNF207	A0A287AA44	0.0154039	0.0349	TRUE	TRUE	-2.17	1.08	-1.08	1.45717	no significant								TRMT61B	I3LF31	0.164687	FALSE	FALSE	-1.09	0.545	-0.545	0.783339	no significant			FDX1	P00258	0.908449	FALSE	FALSE
	KARS1	A0A287A3Q5	0.134781	0.129	FALSE	FALSE	-2.02	1.01	-1.01	0.88941	no significant				UTRN	A0A5G2QSI7	0.0155906	0.0353	TRUE	TRUE	-5.02	2.51	-2.51	1.45223	no significant								TSFM	A0A5G2QFS9	0.0922593	FALSE	FALSE	1.61	-0.803	0.803	1.03499	no significant			PSMA4	A0A5G2QL81	0.753971	FALSE	FALSE
	KDELR1	F2Z4Z3	0.0368231	0.0676	FALSE	FALSE	-4.05	2.03	-2.03	1.17005	no significant				PDLIM5	A0A287A3D2	0.0156777	0.0355	TRUE	TRUE	-2.64	1.32	-1.32	1.44977	no significant								TUBB	Q767L7	0.403627	FALSE	FALSE	-0.597	0.298	-0.298	0.394019	no significant			COX7A2L	A0A287BTB8	0.805872	FALSE	FALSE
	KDM1A	F1STX7	0.000419619	1.5e-06	TRUE	TRUE	-8.36	4.18	-4.18	5.82391	no significant				ETFDH	P55931	0.0157418	0.0356	TRUE	TRUE	-3.94	1.97	-1.97	1.44855	no significant								TUBB2B	A0A287AZ37	0.0119219	FALSE	FALSE	-2.67	1.33	-1.33	1.92366	no significant			ABHD11	F1RJM8	0.8048	FALSE	FALSE
	IP6K3	A0A287AEV2	6.04e-05	5.5e-05	TRUE	TRUE	5.08	-2.54	2.54	4.25964	significant(p<0.01)				MT-CO2	P50667	0.0157355	0.0356	TRUE	TRUE	-4.35	2.17	-2.17	1.44855	no significant								TUBB4A	A0A287A217	0.552291	FALSE	FALSE	-1.15	0.573	-0.573	0.257832	no significant			SEC23B	F1SBH2	0.739532	FALSE	FALSE
	KEAP1	Q684M4	2.64e-05	1.47e-14	TRUE	TRUE	-14.5	7.24	-7.24	13.8327	no significant				SFPQ	A0A287A4F2	0.0178638	0.0398	TRUE	TRUE	2.72	-1.36	1.36	1.40012	significant(p<0.05)								TUFM	F1RFI1	0.785615	FALSE	FALSE	-0.505	0.253	-0.253	0.10479	no significant			NUP35	A0A480QBL1	0.899903	FALSE	FALSE
	KHDRBS1	I3LP11	0.0321246	0.167	FALSE	FALSE	2.11	-1.06	1.06	0.777284	no significant				TNPO1	A0A287ATU4	0.0159105	0.0359	TRUE	TRUE	-2.77	1.39	-1.39	1.44491	no significant								TXN	P82460	0.525097	FALSE	FALSE	-1.34	0.67	-0.67	0.27976	no significant			COPA	A0A5G2QHU0	0.835446	FALSE	FALSE
	KHSRP	A0A5G2QF76	0.0134255	0.0307	TRUE	TRUE	-2.82	1.41	-1.41	1.51286	no significant				RPL13	I3LSD3	0.0159323	0.036	TRUE	TRUE	-3.68	1.84	-1.84	1.4437	no significant								UAP1L1	A0A287AAG0	0.00657182	FALSE	FALSE	-3.41	1.71	-1.71	2.18231	no significant			BCKDK	A0A5G2QFT3	0.858018	FALSE	FALSE
	KIF23	F1SIT8	0.186419	0.146	FALSE	FALSE	-2.34	1.17	-1.17	0.835647	no significant				DCTN1	A0A287B8J2	0.0159856	0.0361	TRUE	TRUE	-4.38	2.19	-2.19	1.44249	no significant								UBA52	P63053	0.206808	FALSE	FALSE	-1.15	0.576	-0.576	0.684433	no significant			ABCF1	Q767L0	0.843889	FALSE	FALSE
	KIF5B	F1RWC5	0.0748038	0.101	FALSE	FALSE	1.26	-0.632	0.632	0.995679	no significant				DDO	F1RT00	0.0160274	0.0361	TRUE	TRUE	-4.45	2.23	-2.23	1.44249	no significant								UBE2Z	I3LSU8	0.51364	FALSE	FALSE	-0.552	0.276	-0.276	0.289341	no significant			UBAP2L	A0A287A0B3	0.80424	FALSE	FALSE
	KIF5C	A0A480PZV2	0.484966	0.204	FALSE	FALSE	-0.289	0.144	-0.144	0.69037	no significant				RAB6B	A0A5G2QQB0	0.0161224	0.0363	TRUE	TRUE	-3.6	1.8	-1.8	1.44009	no significant								TRAP1	A0A286ZLB1	0.27636	FALSE	FALSE	2.12	-1.06	1.06	0.558524	no significant			LOC100624149	F1SPY4	0.796486	FALSE	FALSE
	IVD	A0A5G2QWP7	0.00093346	0.0249	TRUE	TRUE	4.73	-2.36	2.36	1.6038	significant(p<0.05)				LUC7L3	A0A287ACS0	0.0161068	0.0363	TRUE	TRUE	-3.76	1.88	-1.88	1.44009	no significant								UQCRC2	F1RPD2	0.470692	FALSE	FALSE	1.3	-0.652	0.652	0.327263	no significant			LARS1	A0A5G2R6F2	0.679372	FALSE	FALSE
	KPNA2	I3LS70	0.0585354	0.192	FALSE	FALSE	2.31	-1.15	1.15	0.716699	no significant				TMEM33	A0A286ZXJ3	0.0161421	0.0364	TRUE	TRUE	-2.95	1.48	-1.48	1.4389	no significant								UQCRFS1	F1RNZ1	0.167929	FALSE	FALSE	1.99	-0.997	0.997	0.774875	no significant			ACLY	F1S0N2	0.852558	FALSE	FALSE
	KPNB1	F1RWJ5	0.00748317	0.0166	TRUE	TRUE	-3.26	1.63	-1.63	1.77989	no significant				SDHB	Q007T0	0.016168	0.0364	TRUE	TRUE	-3.71	1.86	-1.86	1.4389	no significant								USO1	F1RYU9	0.221213	FALSE	FALSE	1.2	-0.598	0.598	0.65519	no significant			RBM3	I3L5X7	0.828544	FALSE	FALSE
	JUP	Q8WNW3	0.000441564	0.00959	TRUE	TRUE	3.11	-1.56	1.56	2.01818	significant(p<0.01)				SRSF1	Q3YLA6	0.0123754	0.00731	TRUE	TRUE	2.72	-1.7	1.02	2.13608	significant(p<0.01)								USP5	A0A5G2QPU0	0.508891	FALSE	FALSE	-0.589	0.294	-0.294	0.293375	no significant			EFTUD2	F1RQZ9	0.721954	FALSE	FALSE
	KDM4A	I3LVJ1	0.000232457	0.00308	TRUE	TRUE	2.95	-1.48	1.48	2.51145	significant(p<0.01)				SET	F1RR69	0.0166561	0.0374	TRUE	TRUE	-3.27	1.64	-1.64	1.42713	no significant								VAMP3	A0A287BEC7	0.813128	FALSE	FALSE	-0.274	0.137	-0.137	0.0898413	no significant			LOC100127131	Q2XVP4	0.593432	FALSE	FALSE
	KTN1	F1SSN5	0.08907	0.109	FALSE	FALSE	-2.59	1.29	-1.29	0.962574	no significant				NDUFV1	F1RVN1	0.0166635	0.0374	TRUE	TRUE	-3.72	1.86	-1.86	1.42713	no significant								VAPA	A0A5G2RB73	0.19391	FALSE	FALSE	1.45	-0.726	0.726	0.712399	no significant			DHFR	P00377	0.733326	FALSE	FALSE
	LACTB2	F1RU12	0.0101865	0.0237	TRUE	TRUE	-3.12	1.56	-1.56	1.62525	no significant				PPAN	F1S3I2	0.0167387	0.0375	TRUE	TRUE	-3.68	1.84	-1.84	1.42597	no significant								FH	P10173	0.2772	FALSE	FALSE	2.19	-1.09	1.09	0.557206	no significant			RARS1	F1RR89	0.670107	FALSE	FALSE
	LAD1	I3LGT3	0.00147246	0.000538	TRUE	TRUE	-4.25	2.12	-2.12	3.26922	no significant				TAGLN2	F1RJ93	0.0167089	0.0375	TRUE	TRUE	-4.08	2.04	-2.04	1.42597	no significant								VARS2	Q767M3	0.243738	FALSE	FALSE	0.916	-0.458	0.458	0.613076	no significant			ACTN1	I3LLY3	0.746287	FALSE	FALSE
	LAMA5	A0A8W4FFH5	0.00281665	0.00314	TRUE	TRUE	-3.14	1.57	-1.57	2.50307	no significant				EEA1	A0A5G2RJ76	0.016757	0.0376	TRUE	TRUE	-4.85	2.42	-2.42	1.42481	no significant								VCL	P26234	0.138116	FALSE	FALSE	1.56	-0.781	0.781	0.859756	no significant			CNDP2	F1SNL7	0.838092	FALSE	FALSE
	LAMC1	F1S663	0.00612739	0.0932	FALSE	FALSE	3.08	-1.54	1.54	1.03058	no significant				FDXR	A0A287ASY8	0.016866	0.0378	TRUE	TRUE	-3.82	1.91	-1.91	1.42251	no significant								SUCLG2	A0A287BA45	0.282374	FALSE	FALSE	2.42	-1.21	1.21	0.549176	no significant			MRPL38	F1RW03	0.63715	FALSE	FALSE
	LANCL1	A0A286ZXU8	0.0703623	0.0977	FALSE	FALSE	-2.87	1.43	-1.43	1.01011	no significant				ACO2.1	P16276	0.0169486	0.0379	TRUE	TRUE	1.93	-0.965	0.965	1.42136	no significant								PDHB	A0A5G2QSU5	0.310652	FALSE	FALSE	2.73	-1.36	1.36	0.507726	no significant			FDXR	A0A287ASY8	0.827642	FALSE	FALSE
	LAP3	P28839	0.102188	0.116	FALSE	FALSE	-2.78	1.39	-1.39	0.935542	no significant				TSFM	A0A5G2QFS9	0.0169226	0.0379	TRUE	TRUE	-2.86	1.43	-1.43	1.42136	no significant								GOT2	P00506	0.317476	FALSE	FALSE	2.69	-1.35	1.35	0.498289	no significant			GNB3	A0A287AW90	0.692534	FALSE	FALSE
	LARP1	F1RQC5	0.00764587	0.017	TRUE	TRUE	-3.05	1.52	-1.52	1.76955	no significant				SRSF3	F1RY92	0.00218454	0.00168	TRUE	TRUE	4.01	-2	2	2.77469	significant(p<0.01)								VIM	P02543	0.674974	FALSE	FALSE	0.312	-0.156	0.156	0.170713	no significant			VCL	P26234	0.585224	FALSE	FALSE
	LASP1	A0A287A8S0	0.900145	0.248	FALSE	FALSE	0.109	-0.0543	0.0543	0.605548	no significant				SUCLG2	A0A287BA45	0.00616187	0.0128	TRUE	TRUE	2.29	-1.15	1.15	1.89279	significant(p<0.05)								VWA8	A0A287AMT0	0.594033	FALSE	FALSE	0.601	-0.301	0.301	0.226189	no significant			SPR	A0A480ZCU6	0.772065	FALSE	FALSE
	KLC4	F1RRN1	0.00714175	0.0156	TRUE	TRUE	2.39	-1.19	1.19	1.80688	significant(p<0.05)				RPL3	Q29293	0.0172249	0.0385	TRUE	TRUE	-1.79	0.893	-0.893	1.41454	no significant								WDR1	K9IVR7	0.141151	FALSE	FALSE	1.34	-0.671	0.671	0.850316	no significant			HSPE1	F1SMZ6	0.539508	FALSE	FALSE
	KYAT3	F1S4D5	0.000898901	0.0239	TRUE	TRUE	2.1	-1.05	1.05	1.6216	significant(p<0.05)				MYL12A	F2Z5V6	0.0172876	0.0386	TRUE	TRUE	-4.05	2.02	-2.02	1.41341	no significant								XPO1	A0A286ZTK1	0.660215	FALSE	FALSE	0.347	-0.174	0.174	0.180315	no significant			TPMT	F1RUH7	0.610381	FALSE	FALSE
	LETM1	A0A8W4FB79	0.0367218	0.0675	FALSE	FALSE	-2.51	1.25	-1.25	1.1707	no significant				RPS8	F2Z5F5	0.0174194	0.0389	TRUE	TRUE	-3.33	1.67	-1.67	1.41005	no significant								RAB10	A0A5G2QAT3	0.334376	FALSE	FALSE	3.14	-1.57	1.57	0.475765	no significant			NCL	A0A8W4FC34	0.548856	FALSE	FALSE
	LGALS1	Q49I35	0.107254	0.118	FALSE	FALSE	-1.97	0.983	-0.983	0.928118	no significant				LPP	I3LUY1	0.0174688	0.039	TRUE	TRUE	-3.08	1.54	-1.54	1.40894	no significant								YBX1	A0A8W4FPA2	0.359642	FALSE	FALSE	-0.661	0.33	-0.33	0.444129	no significant			NOP56	F1S895	0.837446	FALSE	FALSE
	LDHA	P00339	0.000404455	0.00845	TRUE	TRUE	3.03	-1.51	1.51	2.07314	significant(p<0.01)				FKBP1A	Q2VTP6	0.0175427	0.0391	TRUE	TRUE	-2.96	1.48	-1.48	1.40782	no significant								YTHDF1	A0A480U8W8	0.878112	FALSE	FALSE	-0.149	0.0745	-0.0745	0.05645	no significant			SDSL	F1RKC9	0.628319	FALSE	FALSE
	LGALS9	A0A287AMM9	0.197383	0.149	FALSE	FALSE	-1.77	0.887	-0.887	0.826814	no significant				ARCN1	A0A287AL76	0.0176812	0.0394	TRUE	TRUE	-3.1	1.55	-1.55	1.4045	no significant								YWHAB	A0A287BPX7	0.494698	FALSE	FALSE	0.985	-0.493	0.493	0.30566	no significant			PSMD11	F1RKW8	0.686235	FALSE	FALSE
	LIMA1	B0KYV5	0.00373381	0.00556	TRUE	TRUE	-4.5	2.25	-2.25	2.25493	no significant				ACTN4	F1RI39	0.0177208	0.0395	TRUE	TRUE	-3.19	1.6	-1.6	1.4034	no significant								YWHAE	A0A287A2R9	0.960192	FALSE	FALSE	0.0432	-0.0216	0.0216	0.017642	no significant			PDIA6	A0A5G2R6R2	0.673448	FALSE	FALSE
	LIN7C	A0A8W4FB90	0.0431187	0.0744	FALSE	FALSE	-1.32	0.658	-0.658	1.12843	no significant				SYNCRIP	F2Z5D4	0.00555285	0.0109	TRUE	TRUE	3.69	-1.85	1.85	1.96257	significant(p<0.05)								YWHAG	F2Z4Z1	0.756188	FALSE	FALSE	0.222	-0.111	0.111	0.12137	no significant			G6PD	A0A287BSL9	0.680486	FALSE	FALSE
	LMNA	Q3ZD69	0.116696	0.122	FALSE	FALSE	0.978	-0.489	0.489	0.91364	no significant				TUBB	Q767L7	0.00157428	0.000657	TRUE	TRUE	3.02	-1.51	1.51	3.18243	significant(p<0.01)								YWHAH	F2Z4Y1	0.701396	FALSE	FALSE	-0.351	0.176	-0.176	0.154037	no significant			CAPNS1	P04574	0.703773	FALSE	FALSE
	LDHB	P00336	9.3e-05	0.000266	TRUE	TRUE	3.74	-1.87	1.87	3.57512	significant(p<0.01)				MCU	A0A5G2QQW0	0.018079	0.0402	TRUE	TRUE	-2.35	1.18	-1.18	1.39577	no significant								YWHAQ	A0A5G2QM17	0.382624	FALSE	FALSE	0.637	-0.319	0.319	0.417228	no significant			ARHGAP27	F1RR27	0.821338	FALSE	FALSE
	LMNB2	A0A287ADV8	0.0282852	0.161	FALSE	FALSE	2.15	-1.08	1.08	0.793174	no significant				PPL	F1RK90	0.0180964	0.0403	TRUE	TRUE	-2.5	1.25	-1.25	1.39469	no significant								YWHAZ	F2Z558	0.420743	FALSE	FALSE	0.64	-0.32	0.32	0.375983	no significant			STMN1	Q6DUB7	0.646628	FALSE	FALSE
	LMO7	A0A287AFH8	0.00334068	0.00451	TRUE	TRUE	-4.23	2.11	-2.11	2.34582	no significant				ACADS	A0A287AP64	0.0182623	0.0406	TRUE	TRUE	-4.34	2.17	-2.17	1.39147	no significant																				FXN	A0A5G2R3Z0	0.580879	FALSE	FALSE
	LDHD	I3LDY5	5.56e-05	3.94e-05	TRUE	TRUE	5.13	-2.56	2.56	4.4045	significant(p<0.01)				DDX21	F1SUG7	0.0184093	0.0409	TRUE	TRUE	-3.79	1.9	-1.9	1.38828	no significant																				PRDX2	A0A287A690	0.52023	FALSE	FALSE
	LOC100158003	A0A5G2QX54	0.0129991	0.0298	TRUE	TRUE	-1.6	0.799	-0.799	1.52578	no significant				ACP1	P81693	0.0184698	0.041	TRUE	TRUE	-2.89	1.45	-1.45	1.38722	no significant																				CALD1	A0A286ZUH0	0.664116	FALSE	FALSE
	LOC100158115	A0A5G2R522	0.0185246	0.0411	TRUE	TRUE	-3.91	1.95	-1.95	1.38616	no significant				LOC100158115	A0A5G2R522	0.0185246	0.0411	TRUE	TRUE	-3.91	1.95	-1.95	1.38616	no significant																				TPP2	A0A287AL38	0.578234	FALSE	FALSE
	LGALS3	A0A5G2QFK8	0.0013892	0.0366	TRUE	TRUE	3.07	-1.53	1.53	1.43652	significant(p<0.05)				ATAD3A	F1RJE4	0.0187583	0.0416	TRUE	TRUE	-2.18	1.09	-1.09	1.38091	no significant																				DNAJA3	A0A287AJ91	0.574342	FALSE	FALSE
	LOC100522130	A0A287AAP0	0.187854	0.146	FALSE	FALSE	-0.938	0.469	-0.469	0.835647	no significant				RPN2	Q9GL01	0.0188465	0.0418	TRUE	TRUE	-2.63	1.32	-1.32	1.37882	no significant																				TOP2B	A0A5G2R5Z1	0.548359	FALSE	FALSE
	LOC100524873	F1S3W0	0.403023	0.192	FALSE	FALSE	-0.923	0.462	-0.462	0.716699	no significant				RPS17	Q6QAP7	0.018939	0.042	TRUE	TRUE	-3.04	1.52	-1.52	1.37675	no significant																				SAFB2	F1S7J6	0.615598	FALSE	FALSE
	LOC100526118	A0A287AXU5	0.0142628	0.131	FALSE	FALSE	1.41	-0.707	0.707	0.882729	no significant				TMED2	A0A8W4FFC7	0.019176	0.0424	TRUE	TRUE	-2.1	1.05	-1.05	1.37263	no significant																				STAT1	Q764M5	0.801949	FALSE	FALSE
	LOC100622246	A0A287BL83	0.0320567	0.0619	FALSE	FALSE	1.82	-0.908	0.908	1.20831	no significant				OGDH	F1SSH8	0.0195149	0.0431	TRUE	TRUE	-4.81	2.4	-2.4	1.36552	no significant																				TARDBP	I3LNA4	0.632565	FALSE	FALSE
	LOC100624590	F1RX16	0.851224	0.307	FALSE	FALSE	-0.0693	0.0346	-0.0346	0.512862	no significant				ALDH2	Q2XQV4	0.0195769	0.0432	TRUE	TRUE	1.44	-0.721	0.721	1.36452	no significant																				NDUFA2	A0A8W4FFM7	0.507969	FALSE	FALSE
	LOC106507363	A0A8W4FFM7	0.00101079	0.000133	TRUE	TRUE	-4.47	2.23	-2.23	3.87615	no significant				FKBP8	A0A287AWK4	0.0195579	0.0432	TRUE	TRUE	-3.63	1.81	-1.81	1.36452	no significant																				YWHAE	A0A287A2R9	0.764227	FALSE	FALSE
	LMNB1	F1RKM0	0.000230441	0.00303	TRUE	TRUE	4.63	-2.32	2.32	2.51856	significant(p<0.01)				ALDH9A1	Q29228	0.0197696	0.0436	TRUE	TRUE	-4.39	2.2	-2.2	1.36051	no significant																				HSPB1	Q5S1U1	0.430347	FALSE	FALSE
	LOC110255332	A0A287BCT2	0.119521	0.124	FALSE	FALSE	0.714	-0.357	0.357	0.906578	no significant				MTHFD2	F1SLH0	0.0198354	0.0437	TRUE	TRUE	-3.12	1.56	-1.56	1.35952	no significant																				CHCHD3	A0A286ZUS4	0.656859	FALSE	FALSE
	LPP	I3LUY1	0.000380015	0.00768	TRUE	TRUE	2.77	-1.39	1.39	2.11464	significant(p<0.01)				RPL35A	A0A286ZLH8	0.0198762	0.0438	TRUE	TRUE	-2.37	1.18	-1.18	1.35853	no significant																				AP1G1	F1S3C7	0.685748	FALSE	FALSE
	LOC110260088	A0A287AVR0	0.656667	0.224	FALSE	FALSE	-0.483	0.242	-0.242	0.649752	no significant				RPL17	A0A287B386	0.0199401	0.0439	TRUE	TRUE	-2.43	1.21	-1.21	1.35754	no significant																				KARS1	A0A287A3Q5	0.760521	FALSE	FALSE
	LOC110262272	F2Z5B7	0.186346	0.24	FALSE	FALSE	1.69	-0.844	0.844	0.619789	no significant				API5	A0A5G2QXV7	0.019937	0.0439	TRUE	TRUE	-2.87	1.44	-1.44	1.35754	no significant																				LGALS1	Q49I35	0.585377	FALSE	FALSE
	LONP1	I3L7T4	0.00290241	0.00336	TRUE	TRUE	-4.63	2.31	-2.31	2.47366	no significant				TUBB4B	A0A287A217	0.0125709	0.0289	TRUE	TRUE	3.08	-1.54	1.54	1.5391	significant(p<0.05)																				RPL28	A0A287AJT7	0.733895	FALSE	FALSE
	LOXL2	A0A287AM88	0.0475823	0.0788	FALSE	FALSE	-2.57	1.29	-1.29	1.10347	no significant				CLPX	A0A287ADU8	0.0204068	0.0448	TRUE	TRUE	-2.42	1.21	-1.21	1.34872	no significant																				EIF5A2	A0A287B356	0.825768	FALSE	FALSE
	LRPPRC	F1S5J1	4.29e-05	1.31e-05	TRUE	TRUE	5.49	-2.75	2.75	4.88273	significant(p<0.01)				TUFM	F1RFI1	0.00342652	0.00475	TRUE	TRUE	2.55	-1.28	1.28	2.32331	significant(p<0.01)																				KRT7	A0A287AG48	0.41051	FALSE	FALSE
	LRRC59	A0A8W4FEN3	0.0917077	0.11	FALSE	FALSE	-3.13	1.56	-1.56	0.958607	no significant				REXO4	I3L751	0.020471	0.0449	TRUE	TRUE	-4.15	2.08	-2.08	1.34775	no significant																				PFN2	I3L660	0.562915	FALSE	FALSE
	LSR	F1RM78	0.000937327	0.025	TRUE	TRUE	2.33	-1.16	1.16	1.60206	significant(p<0.05)				RPL37A	A0A287AME4	0.0206452	0.0452	TRUE	TRUE	-3.02	1.51	-1.51	1.34486	no significant																				LOC100622246	A0A287BL83	0.783004	FALSE	FALSE
	LUC7L	A0A5G2QA69	0.0014419	0.0378	TRUE	TRUE	3.07	-1.54	1.54	1.42251	significant(p<0.05)				CAT	F1SGS9	0.020675	0.0453	TRUE	TRUE	-3.08	1.54	-1.54	1.3439	no significant																				DARS1	A0A8W4FEH7	0.547617	FALSE	FALSE
	LUC7L3	A0A287ACS0	0.0161068	0.0363	TRUE	TRUE	-3.76	1.88	-1.88	1.44009	no significant				CCT4	F1SQN1	0.0207072	0.0453	TRUE	TRUE	-3.34	1.67	-1.67	1.3439	no significant																				RBM39	A0A287BAQ0	0.576347	FALSE	FALSE
	LUZP1	I3LNF8	0.12999	0.128	FALSE	FALSE	-1.48	0.739	-0.739	0.89279	no significant				YWHAZ	F2Z558	0.0381601	0.0202	TRUE	TRUE	2.05	-1.07	0.981	1.69465	significant(p<0.05)																				PLS1	A0A287BI79	0.49967	FALSE	FALSE
	LYAR	F1S5G4	0.0120598	0.0279	TRUE	TRUE	-3.27	1.64	-1.64	1.5544	no significant				DAO	P00371	0.0216209	0.047	TRUE	TRUE	-3.74	1.87	-1.87	1.3279	no significant																				PYCR3	A0A287A3W3	0.427117	FALSE	FALSE
	MACROH2A1	A0A480LAQ9	0.000512816	0.0118	TRUE	TRUE	3.38	-1.69	1.69	1.92812	significant(p<0.05)				HK1	A0A5G2R0B1	0.0216276	0.047	TRUE	TRUE	-4.47	2.23	-2.23	1.3279	no significant																				EIF4A3	A6M931	0.710007	FALSE	FALSE
	MAP4	A0A286ZXD9	0.0120845	0.028	TRUE	TRUE	2.22	-1.11	1.11	1.55284	significant(p<0.05)				GPD2	A0A286ZKW5	0.0216831	0.0471	TRUE	TRUE	-3.08	1.54	-1.54	1.32698	no significant																				MCM3	I3L7E5	0.602254	FALSE	FALSE
	MAGI3	A0A5G2QTS3	0.00729747	0.0161	TRUE	TRUE	-4.01	2	-2	1.79317	no significant				ARPC5	A0A8X9AEQ6	0.0219776	0.0476	TRUE	TRUE	-1.75	0.876	-0.876	1.32239	no significant																				PPIA	P62936	0.448942	FALSE	FALSE
	MAGOH	F1S766	0.000979076	0.000117	TRUE	TRUE	-3.96	1.98	-1.98	3.93181	no significant				AK4	B1NI70	0.0223511	0.0482	TRUE	TRUE	-3.62	1.81	-1.81	1.31695	no significant																				EZR	F1SB42	0.345645	FALSE	FALSE
	MAP1B	A0A287BL20	0.00494364	0.00903	TRUE	TRUE	-4.01	2	-2	2.04431	no significant				BZW2	A0A286ZT34	0.0224099	0.0483	TRUE	TRUE	-1.39	0.697	-0.697	1.31605	no significant																				DHX30	F1SLI4	0.581	FALSE	FALSE
	MAPK1	A0A480NH74	5.29e-05	3.14e-05	TRUE	TRUE	4.53	-2.26	2.26	4.50307	significant(p<0.01)				DAD1	Q29036	0.0224975	0.0485	TRUE	TRUE	-4.02	2.01	-2.01	1.31426	no significant																				GCAT	A0A5G2R5L3	0.546135	FALSE	FALSE
	MATR3	F1RGI7	0.00136528	0.000424	TRUE	TRUE	3.19	-1.59	1.59	3.37263	significant(p<0.01)				MYEF2	A0A287BM58	0.0225716	0.0486	TRUE	TRUE	1.99	-0.997	0.997	1.31336	no significant																				UQCRB	A0A286ZPR8	0.675297	FALSE	FALSE
	MCCC1	I3LMN2	8.13e-05	0.000172	TRUE	TRUE	7.27	-3.64	3.64	3.76447	significant(p<0.01)				PHLDB2	I3LQP2	0.0225336	0.0486	TRUE	TRUE	-4.21	2.11	-2.11	1.31336	no significant																				ABCB8	A0A5G2RHS3	0.430542	FALSE	FALSE
	MBOAT7	F1RNH0	0.00130046	0.000357	TRUE	TRUE	-3.3	1.65	-1.65	3.44733	no significant				RPL32	Q6QAT0	0.0226225	0.0487	TRUE	TRUE	-3.27	1.64	-1.64	1.31247	no significant																				MAIP1	A0A286ZYM2	0.400474	FALSE	FALSE
	MCAT	K7GQG9	0.0145404	0.131	FALSE	FALSE	1.83	-0.914	0.914	0.882729	no significant				AGRN	A0A286ZS39	0.0226418	0.0487	TRUE	TRUE	-3.4	1.7	-1.7	1.31247	no significant																				MRPL19	A0A5G2QJX4	0.616526	FALSE	FALSE
	MCCC2	A0A287B773	0.000164536	0.00146	TRUE	TRUE	5.84	-2.92	2.92	2.83565	significant(p<0.01)				RAB2A	F1RT87	0.0226124	0.0487	TRUE	TRUE	-4.31	2.16	-2.16	1.31247	no significant																				HSPA5	A0A287BIL8	0.281671	FALSE	FALSE
	MDH2	P00346	0.00157092	0.000653	TRUE	TRUE	3.02	-1.51	1.51	3.18509	significant(p<0.01)				MCM3	I3L7E5	0.0227162	0.0489	TRUE	TRUE	-2.36	1.18	-1.18	1.31069	no significant																				HNRNPA1	A0A286ZPE3	0.333507	FALSE	FALSE
	MCM3	I3L7E5	0.0227162	0.0489	TRUE	TRUE	-2.36	1.18	-1.18	1.31069	no significant				CCAR2	F1RMA3	0.022829	0.0491	TRUE	TRUE	-1.59	0.794	-0.794	1.30892	no significant																				ANXA2	P19620	0.311861	FALSE	FALSE
	MCU	A0A5G2QQW0	0.018079	0.0402	TRUE	TRUE	-2.35	1.18	-1.18	1.39577	no significant				SUMO2	P61958	0.0231494	0.0496	TRUE	TRUE	-2.24	1.12	-1.12	1.30452	no significant																				MCM2	A0A5G2Q7I1	0.399603	FALSE	FALSE
	MDH1	P11708	0.924297	0.25	FALSE	FALSE	-0.0691	0.0346	-0.0346	0.60206	no significant				EPHX1	A0A2C9F385	0.0232234	0.0497	TRUE	TRUE	-3.6	1.8	-1.8	1.30364	no significant																				ADSL	A0A8W4F877	0.45161	FALSE	FALSE
	METAP1	A0A480L5Q2	0.00112992	0.0303	TRUE	TRUE	4.19	-2.1	2.1	1.51856	significant(p<0.05)				RPL6	Q2YGT9	0.0234653	0.0501	FALSE	FALSE	-1.32	0.659	-0.659	1.30016	no significant																				TARS2	A0A480WLU7	0.525813	FALSE	FALSE
	ME2	A0A286ZNS2	0.00661339	0.0965	FALSE	FALSE	1.75	-0.877	0.877	1.01547	no significant				TPM1	P42639	0.0235925	0.0503	FALSE	FALSE	-4.6	2.3	-2.3	1.29843	no significant																				TAGLN	A0A287AZK2	0.548577	FALSE	FALSE
	ME3	F1STS4	0.174262	0.238	FALSE	FALSE	0.641	-0.321	0.321	0.623423	no significant				FKBP11	A0A5G2RFW2	0.0236853	0.0504	FALSE	FALSE	-2.2	1.1	-1.1	1.29757	no significant																				DBT	A0A5G2QFH7	0.667762	FALSE	FALSE
	MSN	A0A287AK19	0.00044987	0.00984	TRUE	TRUE	2.5	-1.25	1.25	2.007	significant(p<0.01)				NS7	A0A0E3KV22	0.0237729	0.0506	FALSE	FALSE	-3.23	1.62	-1.62	1.29585	no significant																				CHTOP	A0A287AV43	0.348487	FALSE	FALSE
	MGST3	Q2EN77	0.0331575	0.168	FALSE	FALSE	1.86	-0.931	0.931	0.774691	no significant				PEBP1	F1RKG8	0.0238505	0.0507	FALSE	FALSE	-1.31	0.656	-0.656	1.29499	no significant																				BCAT2	F1RL81	0.578585	FALSE	FALSE
	MIA2	A0A287A6D5	0.00161712	0.000709	TRUE	TRUE	-3.53	1.76	-1.76	3.14935	no significant				ACAT1	I3LP02	0.0238961	0.0508	FALSE	FALSE	2.16	-1.08	1.08	1.29414	no significant																				LASP1	A0A287A8S0	0.604393	FALSE	FALSE
	MINK1	F1RFV9	0.0134392	0.0307	TRUE	TRUE	-2.87	1.43	-1.43	1.51286	no significant				C6H19orf33	F1RKJ3	0.024228	0.0513	FALSE	FALSE	-3.29	1.64	-1.64	1.28988	no significant																				HAGH	A0A5G2QP05	0.31635	FALSE	FALSE
	MIPEP	A0A5G2RCT6	0.00346229	0.00484	TRUE	TRUE	-2.78	1.39	-1.39	2.31515	no significant				SRSF6	Q06AA0	0.0242914	0.0514	FALSE	FALSE	1.77	-0.885	0.885	1.28904	no significant																				SORBS2	F1RZN9	0.577161	FALSE	FALSE
	MMUT	Q8MI68	0.141325	0.229	FALSE	FALSE	1.43	-0.715	0.715	0.640165	no significant				SRSF2	Q06A98	0.0243413	0.0515	FALSE	FALSE	-3.72	1.86	-1.86	1.28819	no significant																				MCM7	A0A286ZJM4	0.437058	FALSE	FALSE
	MOV10	A0A287B3Q7	0.247702	0.162	FALSE	FALSE	0.902	-0.451	0.451	0.790485	no significant				TPD52	F1RX99	0.0244409	0.0516	FALSE	FALSE	-3.04	1.52	-1.52	1.28735	no significant																				GOLGA2	I3LIX0	0.550278	FALSE	FALSE
	MPHOSPH10	F1SNQ9	0.0127543	0.0293	TRUE	TRUE	-3.4	1.7	-1.7	1.53313	no significant				DYNC1H1	A0A287B9W3	0.0247384	0.0521	FALSE	FALSE	-2.9	1.45	-1.45	1.28316	no significant																				CMPK1	Q29561	0.350247	FALSE	FALSE
	MRPL12	A0A287ARV8	0.0388219	0.0698	FALSE	FALSE	-3.73	1.86	-1.86	1.15614	no significant				COPB2	A0A286ZPT0	0.0247819	0.0522	FALSE	FALSE	3.42	-1.71	1.71	1.28233	no significant																				NDUFB5	F1SGC6	0.652506	FALSE	FALSE
	MRPL38	F1RW03	0.0128251	0.0294	TRUE	TRUE	-3.8	1.9	-1.9	1.53165	no significant				ALDH5A1	F1RUE3	0.0248255	0.0522	FALSE	FALSE	-3.56	1.78	-1.78	1.28233	no significant																				CTNNA1	F1RGJ2	0.505639	FALSE	FALSE
	MRPL47	F1SGC7	0.00749362	0.0166	TRUE	TRUE	-2.55	1.28	-1.28	1.77989	no significant				ATP5IF1	Q29307	0.0249461	0.0524	FALSE	FALSE	2.06	-1.03	1.03	1.28067	no significant																				CROT	A0A287B7Y5	0.449677	FALSE	FALSE
	MRPS2	F1S001	0.0315788	0.0613	FALSE	FALSE	-3.45	1.73	-1.73	1.21254	no significant				MYL6	P60662	0.0252924	0.0529	FALSE	FALSE	-1.88	0.939	-0.939	1.27654	no significant																				RANBP2	I3LLK1	0.524611	FALSE	FALSE
	MRPS22	A0A287AQT5	0.00361897	0.00526	TRUE	TRUE	-2.92	1.46	-1.46	2.27901	no significant				PSIP1	A0A287BE52	0.0253746	0.0531	FALSE	FALSE	-3.35	1.68	-1.68	1.27491	no significant																				CDC37	Q684M6	0.258167	FALSE	FALSE
	MRPS23	A0A287AEW3	0.0112039	0.0261	TRUE	TRUE	-2.53	1.26	-1.26	1.58336	no significant				PCMT1	P80895	0.0254841	0.0532	FALSE	FALSE	-3.78	1.89	-1.89	1.27409	no significant																				HDHD5	F1SHR6	0.63732	FALSE	FALSE
	MRPS35	A0A287AJK6	0.0701946	0.0975	FALSE	FALSE	-1.22	0.608	-0.608	1.011	no significant				CGNL1	A0A286ZRZ8	0.0260194	0.054	FALSE	FALSE	-3.08	1.54	-1.54	1.26761	no significant																				HSD17B8	Q9XT00	0.457832	FALSE	FALSE
	MRPS9	I3LU08	0.0018277	0.00102	TRUE	TRUE	-3.59	1.79	-1.79	2.9914	no significant				RPS18	P62272	0.0261022	0.0541	FALSE	FALSE	2.37	-1.19	1.19	1.2668	no significant																				APIP	A0A5G2R267	0.509193	FALSE	FALSE
	MSI2	A0A287AG72	0.00769045	0.0171	TRUE	TRUE	-2.84	1.42	-1.42	1.767	no significant				IMMT	A0A5G2QEH4	0.026087	0.0541	FALSE	FALSE	-2.79	1.39	-1.39	1.2668	no significant																				ADK	A0A5G2R0F5	0.454043	FALSE	FALSE
	MYBBP1A	A0A286ZYY8	0.000160106	0.00137	TRUE	TRUE	4.99	-2.5	2.5	2.86328	significant(p<0.01)				PECR	I3L8Q5	0.0263535	0.0545	FALSE	FALSE	-3.08	1.54	-1.54	1.2636	no significant																				MRRF	F1SLQ7	0.27784	FALSE	FALSE
	MSN.1	P26042	0.00716194	0.0157	TRUE	TRUE	-3.97	1.99	-1.99	1.8041	no significant				CMPK1	Q29561	0.0264711	0.0547	FALSE	FALSE	-2.61	1.31	-1.31	1.26201	no significant																				EEF1E1	A0A286ZWJ2	0.239096	FALSE	FALSE
	MT-ATP6	Q35915	0.0299085	0.0592	FALSE	FALSE	1.29	-0.646	0.646	1.22768	no significant				PDIA4	F1SAD9	0.0266715	0.0549	FALSE	FALSE	-1.58	0.791	-0.791	1.26043	no significant																				PAICS	A0A287AI68	0.311029	FALSE	FALSE
	MT-ATP8	Q35914	0.0327264	0.0627	FALSE	FALSE	-1.22	0.612	-0.612	1.20273	no significant				NOLC1	F1S8T1	0.0267774	0.0551	FALSE	FALSE	-3.19	1.6	-1.6	1.25885	no significant																				VWA8	A0A287AMT0	0.429407	FALSE	FALSE
	MTCH2	A0A8W4FM73	0.041761	0.0729	FALSE	FALSE	-2.8	1.4	-1.4	1.13727	no significant				NADK2	A0A287BBX3	0.0267617	0.0551	FALSE	FALSE	-3.81	1.9	-1.9	1.25885	no significant																				MTCH2	A0A8W4FM73	0.408628	FALSE	FALSE
	MT-CO2	P50667	0.0157355	0.0356	TRUE	TRUE	-4.35	2.17	-2.17	1.44855	no significant				SNX5	F1SBI1	0.026876	0.0552	FALSE	FALSE	-3.86	1.93	-1.93	1.25806	no significant																				ETFDH	P55931	0.427395	FALSE	FALSE
	MT-CO3	Q35916	0.291034	0.172	FALSE	FALSE	-1.07	0.536	-0.536	0.764472	no significant				PGD	A0A5G2QR34	0.0268383	0.0552	FALSE	FALSE	-3.91	1.95	-1.95	1.25806	no significant																				ACOT13	F1RUE0	0.552491	FALSE	FALSE
	MTDH	A0A5G2R0N5	0.145608	0.133	FALSE	FALSE	-1.38	0.692	-0.692	0.876148	no significant				PDLIM7	A0A8W4FLI0	0.0268999	0.0553	FALSE	FALSE	-3.62	1.81	-1.81	1.25727	no significant																				ATPAF2	I3LAB4	0.42958	FALSE	FALSE
	MTHFD1	F1SA74	0.005045	0.0851	FALSE	FALSE	1.43	-0.714	0.714	1.07007	no significant				DLD	P09623	0.02723	0.0557	FALSE	FALSE	1.25	-0.627	0.627	1.25414	no significant																				ATP6V1A	A0A287B673	0.608379	FALSE	FALSE
	MTHFD1L	A0A287ATN5	0.226009	0.157	FALSE	FALSE	-0.567	0.283	-0.283	0.8041	no significant				CAST	P12675	0.0274496	0.056	FALSE	FALSE	-1.97	0.986	-0.986	1.25181	no significant																				SURF6	A0A287B433	0.258633	FALSE	FALSE
	MTHFD2	F1SLH0	0.0198354	0.0437	TRUE	TRUE	-3.12	1.56	-1.56	1.35952	no significant				PICALM	A0A5G2RAI6	0.0274473	0.056	FALSE	FALSE	-2.24	1.12	-1.12	1.25181	no significant																				D2HGDH	A0A5G2R4W1	0.282799	FALSE	FALSE
	MTIF2	A0A287BSD9	0.0073881	0.0163	TRUE	TRUE	-2.99	1.49	-1.49	1.78781	no significant				GNAI3	Q06AS8	0.0274804	0.0561	FALSE	FALSE	-2.03	1.01	-1.01	1.25104	no significant																				TUBB	Q767L7	0.164192	FALSE	FALSE
	MT-ND4	O79881	0.0570101	0.0875	FALSE	FALSE	-1.71	0.855	-0.855	1.05799	no significant				GRPEL1	A0A287AD92	0.0275104	0.0561	FALSE	FALSE	-5.21	2.61	-2.61	1.25104	no significant																				MAP1B	A0A287BL20	0.434857	FALSE	FALSE
	MTPN	A0A286ZSZ3	0.0676217	0.0957	FALSE	FALSE	-3.1	1.55	-1.55	1.01909	no significant				DHX9	K7GND3	0.0276147	0.0562	FALSE	FALSE	2.04	-1.02	1.02	1.25026	no significant																				AKR1A1	P50578	0.157377	FALSE	FALSE
	MTRFR	F1RFL3	0.0530775	0.084	FALSE	FALSE	-3.83	1.91	-1.91	1.07572	no significant				RPS12	P46405	0.0276412	0.0563	FALSE	FALSE	-3.16	1.58	-1.58	1.24949	no significant																				NDUFS7	A0A5G2R526	0.27917	FALSE	FALSE
	MTX2	Q2L969	0.00189246	0.00112	TRUE	TRUE	-3.66	1.83	-1.83	2.95078	no significant				DHRS9	F1S1V9	0.0276598	0.0563	FALSE	FALSE	-3.41	1.7	-1.7	1.24949	no significant																				NDUFB4	A0A287BPW8	0.529975	FALSE	FALSE
	MVP	I3LQ79	0.216577	0.154	FALSE	FALSE	-1.27	0.636	-0.636	0.812479	no significant				CNDP2	F1SNL7	0.0277096	0.0564	FALSE	FALSE	-3.49	1.75	-1.75	1.24872	no significant																				MACROH2A1	A0A480LAQ9	0.532747	FALSE	FALSE
	MYADM	A0A5G2QYN7	0.00627305	0.0941	FALSE	FALSE	1.37	-0.684	0.684	1.02641	no significant				ACAD9	I3LUR5	0.0277978	0.0565	FALSE	FALSE	-4.06	2.03	-2.03	1.24795	no significant																				DNAJA1	F1SE73	0.531882	FALSE	FALSE
	MYEF2	A0A287BM58	0.000465927	0.0103	TRUE	TRUE	3.26	-1.63	1.63	1.98716	significant(p<0.05)				AP2A2	A0A5G2R890	0.0279621	0.0567	FALSE	FALSE	-2.91	1.45	-1.45	1.24642	no significant																				SUOX	F1SPH2	0.18041	FALSE	FALSE
	MYO6	Q29122	0.000455002	0.00999	TRUE	TRUE	2.61	-1.3	1.3	2.00043	significant(p<0.01)				HNRNPD	F1RVC9	0.0282395	0.0571	FALSE	FALSE	3.84	-1.92	1.92	1.24336	no significant																				PRPF19	A0A8W4FPS6	0.620602	FALSE	FALSE
	MYH13	Q9TV63	4.57e-05	1.59e-05	TRUE	TRUE	-5.73	2.87	-2.87	4.7986	no significant				PARK7	Q0R678	0.0284673	0.0574	FALSE	FALSE	-2.14	1.07	-1.07	1.24109	no significant																				MRPS7	A0A286ZJ25	0.408923	FALSE	FALSE
	MYH14	I3LIE3	0.14475	0.133	FALSE	FALSE	-1.25	0.626	-0.626	0.876148	no significant				EMC3	F1SQC6	0.0285065	0.0574	FALSE	FALSE	-2.51	1.25	-1.25	1.24109	no significant																				GDI2	Q6Q7J2	0.202271	FALSE	FALSE
	MYH2	Q9TV63	0.060647	0.0905	FALSE	FALSE	-3.88	1.94	-1.94	1.04335	no significant				NAT10	F1SGS7	0.0285575	0.0575	FALSE	FALSE	-1.43	0.716	-0.716	1.24033	no significant																				RPA1	A0A5G2QMX3	0.31285	FALSE	FALSE
	MYH7	P79293	8.35e-05	0.000187	TRUE	TRUE	-6.16	3.08	-3.08	3.72816	no significant				H1-0	A0A287BQW3	0.0289806	0.0581	FALSE	FALSE	-4.46	2.23	-2.23	1.23582	no significant																				TRMT10C	F1SL15	0.244019	FALSE	FALSE
	MYH9	A0A8W4FCU2	0.568336	0.215	FALSE	FALSE	0.218	-0.109	0.109	0.667562	no significant				EIF3I	A0A8W4FDZ3	0.0292132	0.0583	FALSE	FALSE	1.31	-0.653	0.653	1.23433	no significant																				NPM1	I3LUP6	0.307717	FALSE	FALSE
	MYL12A	F2Z5V6	0.0172876	0.0386	TRUE	TRUE	-4.05	2.02	-2.02	1.41341	no significant				SSR3	I3LGD6	0.0292684	0.0584	FALSE	FALSE	-3.6	1.8	-1.8	1.23359	no significant																				KIF5B	F1RWC5	0.287087	FALSE	FALSE
	MYL3	F1SNW4	0.0019482	0.00122	TRUE	TRUE	-4.88	2.44	-2.44	2.91364	no significant				ACTN1	I3LLY3	0.0294358	0.0586	FALSE	FALSE	-1.84	0.918	-0.918	1.2321	no significant																				MRPS17	F1RIU0	0.227971	FALSE	FALSE
	MYL6	P60662	0.00228007	0.0532	FALSE	FALSE	2.64	-1.32	1.32	1.27409	no significant				NGLY1	F1RS44	0.0294632	0.0587	FALSE	FALSE	-2.57	1.29	-1.29	1.23136	no significant																				PSAT1	F1SIJ9	0.347714	FALSE	FALSE
	MYLK	A0A287A9M0	0.00851792	0.0192	TRUE	TRUE	-3.95	1.97	-1.97	1.7167	no significant				DLST	A0A5G2QIZ1	0.0297784	0.0591	FALSE	FALSE	1.51	-0.755	0.755	1.22841	no significant																				EWSR1	A0A5G2RG83	0.602758	FALSE	FALSE
	MYO1C	A0A480I6L4	0.000538027	5.48e-06	TRUE	TRUE	-4.21	2.1	-2.1	5.26122	no significant				CEP192	I3LR40	0.0298149	0.0591	FALSE	FALSE	-3.27	1.64	-1.64	1.22841	no significant																				TSTD1	F1S179	0.410325	FALSE	FALSE
	MYO5C	A0A287ARB4	0.0033044	0.00442	TRUE	TRUE	-5.85	2.93	-2.93	2.35458	no significant				MT-ATP6	Q35915	0.0299085	0.0592	FALSE	FALSE	1.29	-0.646	0.646	1.22768	no significant																				MIX23	I3LE14	0.225236	FALSE	FALSE
	NADK2	A0A287BBX3	0.000197147	0.00219	TRUE	TRUE	4.24	-2.12	2.12	2.65956	significant(p<0.01)				RINT1	I3LPN4	0.029905	0.0592	FALSE	FALSE	-2.82	1.41	-1.41	1.22768	no significant																				PSMA6	F2Z5N0	0.237213	FALSE	FALSE
	MYO7B	F1RQH5	0.0750729	0.101	FALSE	FALSE	-2.76	1.38	-1.38	0.995679	no significant				PABPC1	F2Z557	0.0300253	0.0594	FALSE	FALSE	3.26	-1.63	1.63	1.22621	no significant																				CNBP	A0A287B975	0.218721	FALSE	FALSE
	MYOF	A0A287AHC3	0.52913	0.284	FALSE	FALSE	-0.399	0.2	-0.2	0.546682	no significant				SNX2	A0A287BMK7	0.0303888	0.0598	FALSE	FALSE	-3.99	2	-2	1.2233	no significant																				RPLP2	F1RYZ0	0.354947	FALSE	FALSE
	NAP1L4	A0A5G2QGC0	0.00176822	0.0446	TRUE	TRUE	2.03	-1.02	1.02	1.35067	significant(p<0.05)				ITGB1	Q9GLP0	0.0305869	0.0601	FALSE	FALSE	-2.54	1.27	-1.27	1.22113	no significant																				MRPS35	A0A287AJK6	0.131318	FALSE	FALSE
	NACA	A0A5G2R5U8	0.366441	0.186	FALSE	FALSE	-0.659	0.33	-0.33	0.730487	no significant				CHTOP	A0A287AV43	0.0308081	0.0604	FALSE	FALSE	-3.18	1.59	-1.59	1.21896	no significant																				GMPS	I3LJ73	0.44052	FALSE	FALSE
	NCL	A0A8W4FC34	6.34e-05	0.000656	TRUE	TRUE	3.52	-1.76	1.76	3.1831	significant(p<0.01)				GRID2	A0A8W4F6I2	0.0310972	0.0607	FALSE	FALSE	-2.18	1.09	-1.09	1.21681	no significant																				SIRT3	A0A5G2R1I1	0.413464	FALSE	FALSE
	NAP1L1	F1SGD7	0.00831905	0.0187	TRUE	TRUE	-2.29	1.14	-1.14	1.72816	no significant				SERPINH1	A0A286ZRU9	0.0312515	0.0609	FALSE	FALSE	-2.98	1.49	-1.49	1.21538	no significant																				RAB13	F1RFW5	0.269645	FALSE	FALSE
	NDUFS1	A0A5G2RBR3	2.83e-05	2.1e-06	TRUE	TRUE	5.03	-2.51	2.51	5.67778	significant(p<0.01)				ITPR3	A0A287BL11	0.0312342	0.0609	FALSE	FALSE	-4.96	2.48	-2.48	1.21538	no significant																				PDCD6IP	A0A287AH24	0.138023	FALSE	FALSE
	NARS1	F1S1X3	0.00148037	0.000546	TRUE	TRUE	-3.49	1.75	-1.75	3.26281	no significant				ACADVL	A0A5G2R3E4	0.031397	0.0611	FALSE	FALSE	-3.58	1.79	-1.79	1.21396	no significant																				PRKCSH	F1S596	0.248003	FALSE	FALSE
	NAT10	F1SGS7	0.0285575	0.0575	FALSE	FALSE	-1.43	0.716	-0.716	1.24033	no significant				MRPS2	F1S001	0.0315788	0.0613	FALSE	FALSE	-3.45	1.73	-1.73	1.21254	no significant																				akr	Q2TJA5	0.339412	FALSE	FALSE
	NAXD	A0A5G2QRH4	0.00445188	0.00745	TRUE	TRUE	-3.11	1.55	-1.55	2.12784	no significant				AGXT2	A0A286ZST3	0.0319427	0.0618	FALSE	FALSE	-3.75	1.87	-1.87	1.20901	no significant																				VARS1	A0A287BPW4	0.455064	FALSE	FALSE
	NCCRP1	I3LR13	0.0868307	0.208	FALSE	FALSE	1.46	-0.73	0.73	0.681937	no significant				LOC100622246	A0A287BL83	0.0320567	0.0619	FALSE	FALSE	1.82	-0.908	0.908	1.20831	no significant																				SEC24C	F1SU53	0.226933	FALSE	FALSE
	NIPSNAP1	A0A287AGE2	0.000374618	0.00751	TRUE	TRUE	3.12	-1.56	1.56	2.12436	significant(p<0.01)				EIF3D	F1SKJ5	0.0320337	0.0619	FALSE	FALSE	-3.1	1.55	-1.55	1.20831	no significant																				MICU1	A0A286ZLA2	0.275656	FALSE	FALSE
	NCOA5	F1SC53	0.0805085	0.205	FALSE	FALSE	0.596	-0.298	0.298	0.688246	no significant				TKFC	A0A480IXS3	0.0321754	0.062	FALSE	FALSE	-3.25	1.62	-1.62	1.20761	no significant																				DYNC1I2	F1S087	0.168242	FALSE	FALSE
	NDRG1	A0A287BKE2	0.00402813	0.0063	TRUE	TRUE	-5.54	2.77	-2.77	2.20066	no significant				HMGN1	A0A287B4S0	0.0322742	0.0622	FALSE	FALSE	-3.22	1.61	-1.61	1.20621	no significant																				MRPS2	F1S001	0.239412	FALSE	FALSE
	NDUFA10	A0A8W4FPJ5	0.633539	0.222	FALSE	FALSE	0.362	-0.181	0.181	0.653647	no significant				ABCB7	A0A286ZXE4	0.0323142	0.0622	FALSE	FALSE	-3.58	1.79	-1.79	1.20621	no significant																				REXO2	A0A286ZIZ9	0.344652	FALSE	FALSE
	NDUFA4	I3LJI1	0.00096304	0.00011	TRUE	TRUE	-4.43	2.21	-2.21	3.95861	no significant				MT-ATP8	Q35914	0.0327264	0.0627	FALSE	FALSE	-1.22	0.612	-0.612	1.20273	no significant																				VIL1	F1SRY3	0.311299	FALSE	FALSE
	NDUFA5	A0A287BAW0	0.00910105	0.111	FALSE	FALSE	1.89	-0.944	0.944	0.954677	no significant				DECR1	A0A5G2R5W7	0.0330607	0.0631	FALSE	FALSE	1.36	-0.678	0.678	1.19997	no significant																				OAT	A0A287BBB4	0.190715	FALSE	FALSE
	NDUFAB1	A0A287AAR5	0.0116118	0.027	TRUE	TRUE	-2.03	1.01	-1.01	1.56864	no significant				SLC37A4	A0A287BS88	0.0331447	0.0632	FALSE	FALSE	-1.63	0.817	-0.817	1.19928	no significant																				MT-ATP6	Q35915	0.459221	FALSE	FALSE
	NDUFAF7	A0A5G2QDK9	0.00427059	0.00697	TRUE	TRUE	-4.29	2.14	-2.14	2.15677	no significant				GOPC	A0A287A6H2	0.0331394	0.0632	FALSE	FALSE	-2.82	1.41	-1.41	1.19928	no significant																				MYOF	A0A287AHC3	0.400348	FALSE	FALSE
	NDUFB10	I3LDC3	0.00585809	0.0119	TRUE	TRUE	-3.16	1.58	-1.58	1.92445	no significant				RPL36	A0A8W4FBD1	0.0332785	0.0633	FALSE	FALSE	-2.83	1.42	-1.42	1.1986	no significant																				PDE12	F1SGK9	0.347471	FALSE	FALSE
	NDUFB11	A0A5G2R381	0.381104	0.189	FALSE	FALSE	-1.4	0.7	-0.7	0.723538	no significant				FERMT2	A0A5G2QJL5	0.0332639	0.0633	FALSE	FALSE	-4	2	-2	1.1986	no significant																				NADK2	A0A287BBX3	0.27384	FALSE	FALSE
	NLE1	I3LTI2	0.000223231	0.00284	TRUE	TRUE	3.67	-1.83	1.83	2.54668	significant(p<0.01)				GSTP1	P80031	0.0333888	0.0635	FALSE	FALSE	1.93	-0.964	0.964	1.19723	no significant																				AFG3L2	A0A8W4F7C8	0.613357	FALSE	FALSE
	NDUFS2	F1S1A8	0.00491813	0.00895	TRUE	TRUE	-5.24	2.62	-2.62	2.04818	no significant				SLC25A6	A0A5G2RDZ2	0.0334538	0.0635	FALSE	FALSE	1.2	-0.598	0.598	1.19723	no significant																				NUP205	I3LC31	0.291367	FALSE	FALSE
	NDUFS3	A0A286ZNN4	0.00968505	0.0224	TRUE	TRUE	-2.73	1.36	-1.36	1.64975	no significant				NOP56	F1S895	0.0335556	0.0636	FALSE	FALSE	-3.47	1.73	-1.73	1.19654	no significant																				XPNPEP3	A0A286ZP46	0.246361	FALSE	FALSE
	NDUFS4	A0A287AMN2	0.0151402	0.0344	TRUE	TRUE	-3.4	1.7	-1.7	1.46344	no significant				UQCRFS1	F1RNZ1	0.0337922	0.0639	FALSE	FALSE	-4.29	2.14	-2.14	1.1945	no significant																				GAPDH	P00355	0.0707013	FALSE	FALSE
	NDUFS8	A0A286ZUN9	0.177422	0.144	FALSE	FALSE	-2.7	1.35	-1.35	0.841638	no significant				HNRNPR	M3V815	0.0341016	0.0643	FALSE	FALSE	1.19	-0.597	0.597	1.19179	no significant																				PIK3AP1	A0A286ZSM8	0.381722	FALSE	FALSE
	NDUFV1	F1RVN1	0.185249	0.24	FALSE	FALSE	2.01	-1	1	0.619789	no significant				VDAC3	Q29380	0.0341398	0.0644	FALSE	FALSE	-2.96	1.48	-1.48	1.19111	no significant																				OXA1L	F1S9B6	0.0708608	FALSE	FALSE
	NDUFV2	A0A287BG40	0.00319435	0.0658	FALSE	FALSE	2.58	-1.29	1.29	1.18177	no significant				MYADM	A0A5G2QYN7	0.0345805	0.0649	FALSE	FALSE	1.36	-0.681	0.681	1.18776	no significant																				MRPS9	I3LU08	0.191659	FALSE	FALSE
	NDUFV3	A0A287AWH6	0.00785618	0.0175	TRUE	TRUE	-4.07	2.04	-2.04	1.75696	no significant				GSTO1	Q9N1F5	0.0346271	0.065	FALSE	FALSE	-2.01	1.01	-1.01	1.18709	no significant																				ALYREF	A0A5G2R218	0.255914	FALSE	FALSE
	NES	I3LNY6	0.00382338	0.00579	TRUE	TRUE	-4.35	2.17	-2.17	2.23732	no significant				RETSAT	F1SVB2	0.0357427	0.0663	FALSE	FALSE	-4.3	2.15	-2.15	1.17849	no significant																				TOP1	I3LHM3	0.414439	FALSE	FALSE
	NGLY1	F1RS44	0.0294632	0.0587	FALSE	FALSE	-2.57	1.29	-1.29	1.23136	no significant				RBM39	A0A287BAQ0	0.0360823	0.0667	FALSE	FALSE	-2.74	1.37	-1.37	1.17587	no significant																				PDAP1	A0A287BQ14	0.114336	FALSE	FALSE
	NIFK	A0A8W4FF29	0.0969925	0.113	FALSE	FALSE	-1.48	0.738	-0.738	0.946922	no significant				EIF5B	F1STE8	0.0364892	0.0672	FALSE	FALSE	-3.03	1.51	-1.51	1.17263	no significant																				ACADVL	A0A5G2R3E4	0.514434	FALSE	FALSE
	M	A0A0E3U220	0.0050127	0.00925	TRUE	TRUE	8	-4	4	2.03386	virus protein				LETM1	A0A8W4FB79	0.0367218	0.0675	FALSE	FALSE	-2.51	1.25	-1.25	1.1707	no significant																				TARS1	F1SP18	0.0880671	FALSE	FALSE
	NIPSNAP2	A0A286ZTN4	0.00725673	0.016	TRUE	TRUE	-4.04	2.02	-2.02	1.79588	no significant				EIF3E	A0A8W4F7Z1	0.0367739	0.0675	FALSE	FALSE	-2.99	1.5	-1.5	1.1707	no significant																				SAP18	A0A480ULF1	0.224968	FALSE	FALSE
	NIT2	F1SKY2	0.0078221	0.0174	TRUE	TRUE	-5.15	2.57	-2.57	1.75945	no significant				KDELR1	F2Z4Z3	0.0368231	0.0676	FALSE	FALSE	-4.05	2.03	-2.03	1.17005	no significant																				TAF15	A0A5G2RGR9	0.307836	FALSE	FALSE
	NNT	A0A287AQG1	6.21e-05	6.14e-05	TRUE	TRUE	4.36	-2.18	2.18	4.21183	significant(p<0.01)				C4H1orf226	A0A287B7A1	0.0370587	0.0679	FALSE	FALSE	-3.44	1.72	-1.72	1.16813	no significant																				TCOF1	A0A5G2R8J0	0.371844	FALSE	FALSE
	NLN	Q02038	0.00616026	0.0128	TRUE	TRUE	-4.11	2.05	-2.05	1.89279	no significant				KYAT3	F1S4D5	0.0370724	0.0679	FALSE	FALSE	-3.8	1.9	-1.9	1.16813	no significant																				LMF2	A0A287BK80	0.338541	FALSE	FALSE
	NME1	Q2EN76	0.0964748	0.212	FALSE	FALSE	0.681	-0.341	0.341	0.673664	no significant				BASP1	A0A287ALA0	0.0372764	0.0681	FALSE	FALSE	-2.97	1.49	-1.49	1.16685	no significant																				UBA52	P63053	0.125012	FALSE	FALSE
	NME2	Q2EN76	0.00315643	0.00401	TRUE	TRUE	-3.85	1.93	-1.93	2.39686	no significant				CHMP4B	F1S4Z2	0.0372669	0.0681	FALSE	FALSE	-3.04	1.52	-1.52	1.16685	no significant																				TENM1	F1RU60	0.300161	FALSE	FALSE
	NMT1	F1RR06	0.215088	0.154	FALSE	FALSE	-2.66	1.33	-1.33	0.812479	no significant				CLTA	A0A287A682	0.0373842	0.0682	FALSE	FALSE	-2.87	1.44	-1.44	1.16622	no significant																				MRPS5	A0A5G2R9J8	0.360994	FALSE	FALSE
	NONO	A0A287BK25	0.0106573	0.0248	TRUE	TRUE	2.54	-1.27	1.27	1.60555	significant(p<0.05)				TUBA1B	Q2XVP4	0.0378973	0.0688	FALSE	FALSE	1.52	-0.758	0.758	1.16241	no significant																				TKT	A8U4R4	0.131303	FALSE	FALSE
	NOC2L	A0A287A6S6	0.0148492	0.0338	TRUE	TRUE	-3.68	1.84	-1.84	1.47108	no significant				DYNC1I2	F1S087	0.0380414	0.069	FALSE	FALSE	-3.77	1.88	-1.88	1.16115	no significant																				HSPA8	A0A286ZWK2	0.0706389	FALSE	FALSE
	NOLC1	F1S8T1	0.0127571	0.126	FALSE	FALSE	3.37	-1.69	1.69	0.899629	no significant				EIF4G2	F1S6V4	0.0387543	0.0698	FALSE	FALSE	-3.36	1.68	-1.68	1.15614	no significant																				SEC31A	A0A5G2QUP2	0.321982	FALSE	FALSE
	NOP14	F1S8P8	0.00125106	0.0333	TRUE	TRUE	2.38	-1.19	1.19	1.47756	significant(p<0.05)				MRPL12	A0A287ARV8	0.0388219	0.0698	FALSE	FALSE	-3.73	1.86	-1.86	1.15614	no significant																				MRPL47	F1SGC7	0.057243	FALSE	FALSE
	NOP53	A0A8W4FHG1	3.35e-05	4.56e-06	TRUE	TRUE	5.38	-2.69	2.69	5.34104	significant(p<0.01)				PHGDH	A5GFY8	0.0389462	0.07	FALSE	FALSE	1.78	-0.889	0.889	1.1549	no significant																				NDUFB9	K7GSE5	0.127267	FALSE	FALSE
	NOP2	F1SLR6	0.0024262	0.00216	TRUE	TRUE	-3.35	1.68	-1.68	2.66555	no significant				CCT6A	I3L9J4	0.0389368	0.07	FALSE	FALSE	-4.21	2.1	-2.1	1.1549	no significant																				SEC61A1	A0A287AYT7	0.408261	FALSE	FALSE
	NSUN5	A0A480RAA0	0.00053558	0.0125	TRUE	TRUE	3.02	-1.51	1.51	1.90309	significant(p<0.05)				ARF6	Q007T5	0.0393776	0.0704	FALSE	FALSE	-3.63	1.82	-1.82	1.15243	no significant																				ASPH	A0A287AT82	0.221113	FALSE	FALSE
	NOP56	F1S895	0.0335556	0.0636	FALSE	FALSE	-3.47	1.73	-1.73	1.19654	no significant				SNRPD2	A0A5G2QW92	0.0396029	0.0707	FALSE	FALSE	-2.13	1.06	-1.06	1.15058	no significant																				CCT2	D0G0C8	0.0777912	FALSE	FALSE
	NOP58	A0A287AGF9	0.000502025	3.96e-06	TRUE	TRUE	-5.34	2.67	-2.67	5.4023	no significant				DDX18	I3L7B7	0.0395721	0.0707	FALSE	FALSE	-2.56	1.28	-1.28	1.15058	no significant																				DNPEP	A0A287ALM0	0.282257	FALSE	FALSE
	NPM1	I3LUP6	0.000187024	7.06e-10	TRUE	TRUE	-7.17	3.58	-3.58	9.1512	no significant				YWHAE	A0A287A2R9	0.0398866	0.071	FALSE	FALSE	-1.11	0.556	-0.556	1.14874	no significant																				CLIC1	A0A287B2P1	0.0940957	FALSE	FALSE
	NS7	A0A0E3KV22	0.0237729	0.0506	FALSE	FALSE	-3.23	1.62	-1.62	1.29585	no significant				RPL12	A0A5G2QR46	0.0399943	0.0711	FALSE	FALSE	-2.21	1.11	-1.11	1.14813	no significant																				NFU1	A0A5G2QZ54	0.475979	FALSE	FALSE
	NSFL1C	A0A5G2R8G1	0.00874276	0.0198	TRUE	TRUE	-3.54	1.77	-1.77	1.70333	no significant				ATP6V1E1	K9J4U3	0.0403824	0.0715	FALSE	FALSE	-3.31	1.65	-1.65	1.14569	no significant																				FBLL1	F1RR91	0.51669	FALSE	FALSE
	OAT	A0A287BBB4	0.00017906	0.00179	TRUE	TRUE	5.39	-2.69	2.69	2.74715	significant(p<0.01)				UBA1	A0A5K1U589	0.0403466	0.0715	FALSE	FALSE	-3.67	1.83	-1.83	1.14569	no significant																				ACSM3	F1RPB1	0.365424	FALSE	FALSE
	NT5DC2	F1SIV9	0.0267221	0.159	FALSE	FALSE	1.37	-0.686	0.686	0.798603	no significant				IQGAP1	F1RMJ4	0.0404502	0.0716	FALSE	FALSE	-3.46	1.73	-1.73	1.14509	no significant																				ACTG1	Q6QAQ1	0.0483133	FALSE	FALSE
	NUDC	A0A287B8R2	0.00822847	0.0184	TRUE	TRUE	-2.83	1.42	-1.42	1.73518	no significant				CTNND1	A0A5G2QJC4	0.0404826	0.0716	FALSE	FALSE	-3.57	1.78	-1.78	1.14509	no significant																				SNX5	F1SBI1	0.200497	FALSE	FALSE
	NUMA1	A0A286ZN81	0.151669	0.135	FALSE	FALSE	-2.93	1.47	-1.47	0.869666	no significant				HNRNPDL	A0A286ZYE7	0.040815	0.072	FALSE	FALSE	2.86	-1.43	1.43	1.14267	no significant																				EIF5B	F1STE8	0.057253	FALSE	FALSE
	OARD1	F1RVM0	0.00561458	0.0896	FALSE	FALSE	1.5	-0.751	0.751	1.04769	no significant				RAB11B	F2Z5J9	0.040976	0.0721	FALSE	FALSE	-2.19	1.09	-1.09	1.14206	no significant																				SNRPB2	Q06A96	0.0904294	FALSE	FALSE
	OGDH	F1SSH8	0.000863656	0.023	TRUE	TRUE	2.56	-1.28	1.28	1.63827	significant(p<0.05)				SND1	A0A5G2QLY5	0.0410329	0.0722	FALSE	FALSE	2.18	-1.09	1.09	1.14146	no significant																				HAX1	F1RGL0	0.165189	FALSE	FALSE
	OXCT1	Q29551	0.000289889	0.00478	TRUE	TRUE	3.53	-1.77	1.77	2.32057	significant(p<0.01)				SEPTIN2	A0A287BJ05	0.0415757	0.0727	FALSE	FALSE	-3.9	1.95	-1.95	1.13847	no significant																				TXNL1	F1S1X9	0.127038	FALSE	FALSE
	OLA1	A0A5G2RH83	0.343028	0.182	FALSE	FALSE	-0.47	0.235	-0.235	0.739929	no significant				RPL14	A1XQU3	0.0415805	0.0727	FALSE	FALSE	-4.23	2.12	-2.12	1.13847	no significant																				ACAD11	F1SNT1	0.0576387	FALSE	FALSE
	P4HB	A0A5G2RDD7	0.00114042	0.0305	TRUE	TRUE	2.84	-1.42	1.42	1.5157	significant(p<0.05)				MTCH2	A0A8W4FM73	0.041761	0.0729	FALSE	FALSE	-2.8	1.4	-1.4	1.13727	no significant																				TMEM109	A0A5G2RAI4	0.206988	FALSE	FALSE
	OSBPL9	A0A287APQ9	0.0148294	0.132	FALSE	FALSE	1.74	-0.872	0.872	0.879426	no significant				RPL7	A0A8W4FHN2	0.0417448	0.0729	FALSE	FALSE	-4.07	2.03	-2.03	1.13727	no significant																				AP1B1	F1RFI2	0.116168	FALSE	FALSE
	OSTC	F2Z5C0	0.00309535	0.00384	TRUE	TRUE	-2.97	1.49	-1.49	2.41567	no significant				AIMP1	A0A287AKA2	0.0419053	0.0731	FALSE	FALSE	-2.27	1.13	-1.13	1.13608	no significant																				DCTN2	A0A5G2QMY1	0.2264	FALSE	FALSE
	PC	A0A8W4F6F0	1.96e-05	2.39e-07	TRUE	TRUE	7.81	-3.9	3.9	6.6216	significant(p<0.01)				DCX	K7GL04	0.0421723	0.0734	FALSE	FALSE	-1.86	0.93	-0.93	1.1343	no significant																				RHOC	A0A8W4FKM4	0.0466002	FALSE	FALSE
	OXSM	F1RS43	0.000826492	5.49e-05	TRUE	TRUE	-4.43	2.21	-2.21	4.26043	no significant				LIN7C	A0A8W4FB90	0.0431187	0.0744	FALSE	FALSE	-1.32	0.658	-0.658	1.12843	no significant																				CBX3	A0A287B0T7	0.223513	FALSE	FALSE
	P02554	P02554	0.000616577	1.12e-05	TRUE	TRUE	-3.98	1.99	-1.99	4.95078	no significant				RPS24	A0A5G2R1Y0	0.0438378	0.0751	FALSE	FALSE	-1.45	0.725	-0.725	1.12436	no significant																				OXSM	F1RS43	0.0544476	FALSE	FALSE
	PCBP2	A0A5G2QDP8	0.00359865	0.00521	TRUE	TRUE	2.57	-1.28	1.28	2.28316	significant(p<0.01)				AHNAK	A0A287A608	0.043985	0.0753	FALSE	FALSE	-3	1.5	-1.5	1.12321	no significant																				PDIA3	F6QA08	0.180948	FALSE	FALSE
	P62802	P62802	0.000852289	6.37e-05	TRUE	TRUE	-3.6	1.8	-1.8	4.19586	no significant				TKT	A8U4R4	0.044566	0.0759	FALSE	FALSE	1.56	-0.78	0.78	1.11976	no significant																				CDV3	I3LUE6	0.218112	FALSE	FALSE
	PA2G4	A0A286ZYQ6	0.109395	0.119	FALSE	FALSE	-0.869	0.434	-0.434	0.924453	no significant				UTP3	I3LGD1	0.0446643	0.076	FALSE	FALSE	-1.85	0.926	-0.926	1.11919	no significant																				LAD1	I3LGT3	0.220369	FALSE	FALSE
	PABPC1	F2Z557	0.0300253	0.0594	FALSE	FALSE	3.26	-1.63	1.63	1.22621	no significant				TNS1	A0A5G2R986	0.0448344	0.0761	FALSE	FALSE	-3.63	1.82	-1.82	1.11862	no significant																				VAPB	A5GFS8	0.215209	FALSE	FALSE
	PABPC4	A0A287BQ02	0.125617	0.126	FALSE	FALSE	1.08	-0.539	0.539	0.899629	no significant				LOC110255331	A0A286ZVQ0	0.0451886	0.0765	FALSE	FALSE	2.01	-1.01	1.01	1.11634	no significant																				MYADM	A0A5G2QYN7	0.0370255	FALSE	FALSE
	PACSIN2	A0A287A178	0.00928491	0.0213	TRUE	TRUE	-3.54	1.77	-1.77	1.67162	no significant				LGALS3	A0A5G2QFK8	0.0453262	0.0766	FALSE	FALSE	1.05	-0.524	0.524	1.11577	no significant																				GPD2	A0A286ZKW5	0.300591	FALSE	FALSE
	PAICS	A0A287AI68	0.0293198	0.163	FALSE	FALSE	1.68	-0.839	0.839	0.787812	no significant				GALK1	A0A5G2QDU1	0.0457546	0.0771	FALSE	FALSE	-3.64	1.82	-1.82	1.11295	no significant																				RPS15A	A0A287ADE6	0.0642519	FALSE	FALSE
	PALM2AKAP2	A0A286ZTZ2	0.00516848	0.00973	TRUE	TRUE	-2.38	1.19	-1.19	2.01189	no significant				STAT3	Q19S50	0.0457975	0.0771	FALSE	FALSE	-4.11	2.06	-2.06	1.11295	no significant																				USP5	A0A5G2QPU0	0.0482721	FALSE	FALSE
	PALMD	F1S554	0.00161342	0.000704	TRUE	TRUE	-3.8	1.9	-1.9	3.15243	no significant				CBX3	A0A287B0T7	0.0463065	0.0776	FALSE	FALSE	-1.4	0.7	-0.7	1.11014	no significant																				NSUN2	A0A5G2QSP5	0.395874	FALSE	FALSE
	PAPSS1	M3VH94	0.000996603	0.000126	TRUE	TRUE	-4.13	2.07	-2.07	3.89963	no significant				EIF6	A0A5G2R117	0.0463076	0.0776	FALSE	FALSE	-2.61	1.31	-1.31	1.11014	no significant																				HNRNPA2B1	A0A287AW32	0.108915	FALSE	FALSE
	PARK7	Q0R678	0.0284673	0.0574	FALSE	FALSE	-2.14	1.07	-1.07	1.24109	no significant				WDR75	F1RXV9	0.0462587	0.0776	FALSE	FALSE	-3.3	1.65	-1.65	1.11014	no significant																				TIMM50	A0A480LC98	0.154383	FALSE	FALSE
	PARP1	I3LDH3	0.432805	0.197	FALSE	FALSE	-1.19	0.593	-0.593	0.705534	no significant				BDH1	F1SQX8	0.0463439	0.0776	FALSE	FALSE	-4.67	2.33	-2.33	1.11014	no significant																				MTPAP	F1RWE3	0.0940579	FALSE	FALSE
	PAWR	A0A287ARB3	0.00972099	0.0225	TRUE	TRUE	-3.99	2	-2	1.64782	no significant				SOD2	A0A287A4Z2	0.0467612	0.078	FALSE	FALSE	-1.97	0.985	-0.985	1.10791	no significant																				PFDN1	A0A287BED1	0.104701	FALSE	FALSE
	PBXIP1	F1RGP4	0.165093	0.14	FALSE	FALSE	-2.01	1.01	-1.01	0.853872	no significant				ALDOA	A0A287BFY0	0.0468333	0.0781	FALSE	FALSE	2.44	-1.22	1.22	1.10735	no significant																				CACYBP	F1S710	0.209969	FALSE	FALSE
	PCCA	P0DTA4	2.37e-05	7.65e-07	TRUE	TRUE	7.98	-3.99	3.99	6.11634	significant(p<0.01)				LOXL2	A0A287AM88	0.0475823	0.0788	FALSE	FALSE	-2.57	1.29	-1.29	1.10347	no significant																				YWHAG	F2Z4Z1	0.0778486	FALSE	FALSE
	PCBP1	A0A8W4FAT6	0.0733464	0.0996	FALSE	FALSE	2.03	-1.01	1.01	1.00174	no significant				SLC25A5	F2Z565	0.0479227	0.0792	FALSE	FALSE	-2.6	1.3	-1.3	1.10127	no significant																				PHB2	A0A5G2QT83	0.201889	FALSE	FALSE
	PCCB	P79384	0.000446674	2.19e-06	TRUE	TRUE	5.23	-2.62	2.62	5.65956	significant(p<0.01)				ABCC4	A0A287BBR6	0.0479593	0.0792	FALSE	FALSE	-3.16	1.58	-1.58	1.10127	no significant																				SF3B3	I3LSJ4	0.195756	FALSE	FALSE
	PCBP3	A0A5G2QDP8	0.0135275	0.128	FALSE	FALSE	1.21	-0.606	0.606	0.89279	no significant				GLS	A0A287BFF4	0.0484305	0.0796	FALSE	FALSE	-1.42	0.711	-0.711	1.09909	no significant																				FASTKD2	F1SHC9	0.126489	FALSE	FALSE
	PCK2	A0A287AES5	0.000959188	0.0256	TRUE	TRUE	3.72	-1.86	1.86	1.59176	significant(p<0.05)				GLB1	I3LGI9	0.0488486	0.08	FALSE	FALSE	-1.62	0.808	-0.808	1.09691	no significant																				KRT19	A0A480J3V8	0.0515862	FALSE	FALSE
	PD	P29804	4.11e-05	1.13e-05	TRUE	TRUE	4.58	-2.29	2.29	4.94692	significant(p<0.01)				PYGM	A0A287BC34	0.0488418	0.08	FALSE	FALSE	-3.58	1.79	-1.79	1.09691	no significant																				FECH	A0A287B3T2	0.0831193	FALSE	FALSE
	PDHX	A0A5G2QSG9	0.000418004	0.00886	TRUE	TRUE	3.48	-1.74	1.74	2.05257	significant(p<0.01)				QDPR	Q8MJ30	0.0492412	0.0804	FALSE	FALSE	-3.35	1.67	-1.67	1.09474	no significant																				DTD1	F1SBH1	0.205979	FALSE	FALSE
	PCMT1	P80895	0.0254841	0.0532	FALSE	FALSE	-3.78	1.89	-1.89	1.27409	no significant				DNAJA3	A0A287AJ91	0.049484	0.0806	FALSE	FALSE	-1.84	0.922	-0.922	1.09366	no significant																				NDUFA10	A0A8W4FPJ5	0.183444	FALSE	FALSE
	PCYOX1	I3L9F5	0.00820664	0.0184	TRUE	TRUE	-2.69	1.35	-1.35	1.73518	no significant				SEC16A	A0A286ZV83	0.0503952	0.0815	FALSE	FALSE	-3.76	1.88	-1.88	1.08884	no significant																				YBX1	A0A8W4FPA2	0.235527	FALSE	FALSE
	PDK3	A0A287AHT1	0.000408491	0.00857	TRUE	TRUE	4.03	-2.01	2.01	2.06702	significant(p<0.01)				ILF2	K7GS49	0.0527351	0.0837	FALSE	FALSE	2.94	-1.47	1.47	1.07727	no significant																				YARS1	I3L804	0.127861	FALSE	FALSE
	PDCD11	A0A286ZST2	0.00375718	0.00562	TRUE	TRUE	-2.84	1.42	-1.42	2.25026	no significant				MTRFR	F1RFL3	0.0530775	0.084	FALSE	FALSE	-3.83	1.91	-1.91	1.07572	no significant																				PGAM5	A0A286ZVG1	0.378366	FALSE	FALSE
	PDCD6	A0A287AKU6	0.0118694	0.0275	TRUE	TRUE	-1.68	0.838	-0.838	1.56067	no significant				COX5A	F1SJ34	0.053197	0.0841	FALSE	FALSE	-2.03	1.02	-1.02	1.0752	no significant																				TES	Q2QLE3	0.221894	FALSE	FALSE
	PDCD6IP	A0A287AH24	0.00290448	0.00336	TRUE	TRUE	-2.68	1.34	-1.34	2.47366	no significant				SUCLG1	O19069	0.0546504	0.0854	FALSE	FALSE	1.72	-0.859	0.859	1.06854	no significant																				SEPTIN9	A0A5G2R9R9	0.0304684	FALSE	FALSE
	PDHA1	P29804	0.0151204	0.0344	TRUE	TRUE	1.89	-0.943	0.943	1.46344	no significant				MCAT	K7GQG9	0.0546199	0.0854	FALSE	FALSE	-2.17	1.09	-1.09	1.06854	no significant																				H1-2	A0A8W4FCQ5	0.0500003	FALSE	FALSE
	PDHB	A0A5G2QSU5	0.00227523	0.0532	FALSE	FALSE	3.66	-1.83	1.83	1.27409	no significant				IGF2BP2	K7GKD3	0.0548347	0.0856	FALSE	FALSE	1.22	-0.611	0.611	1.06753	no significant																				MRPL46	F1SRT0	0.12429	FALSE	FALSE
	PHB2	A0A5G2QT83	0.000153553	0.00123	TRUE	TRUE	3.55	-1.78	1.78	2.91009	significant(p<0.01)				EIF5A	A0A287B356	0.0551709	0.0859	FALSE	FALSE	-2.46	1.23	-1.23	1.06601	no significant																				METAP1	A0A480L5Q2	0.043468	FALSE	FALSE
	PDIA3	F6QA08	0.00141363	0.000475	TRUE	TRUE	-4	2	-2	3.32331	no significant				YWHAB	A0A287BPX7	0.0555563	0.0862	FALSE	FALSE	-1.35	0.676	-0.676	1.06449	no significant																				ANXA7	I3LEY2	0.444102	FALSE	FALSE
	PDIA4	F1SAD9	0.0266715	0.0549	FALSE	FALSE	-1.58	0.791	-0.791	1.26043	no significant				RANBP1	A0A287BA60	0.0555076	0.0862	FALSE	FALSE	-3.1	1.55	-1.55	1.06449	no significant																				SF3A3	F1SV40	0.0256131	FALSE	FALSE
	PIDD1	F1RYY9	0.000263128	0.00395	TRUE	TRUE	5.98	-2.99	2.99	2.4034	significant(p<0.01)				CYB5R3	P83686	0.056283	0.0869	FALSE	FALSE	-2.42	1.21	-1.21	1.06098	no significant																				TMEM19	A0A287A4W6	0.122324	FALSE	FALSE
	PDLIM1	F1SC51	0.000461362	2.58e-06	TRUE	TRUE	-4.85	2.42	-2.42	5.58838	no significant				DKC1	F1RZ24	0.0563443	0.0869	FALSE	FALSE	-2.65	1.33	-1.33	1.06098	no significant																				APEX1	A0A287BTC2	0.141865	FALSE	FALSE
	PDLIM5	A0A287A3D2	0.00568755	0.0901	FALSE	FALSE	1.37	-0.684	0.684	1.04528	no significant				SRSF9	F1RJJ0	0.0564938	0.0871	FALSE	FALSE	-4.64	2.32	-2.32	1.05998	no significant																				SPCS2	F1SUP2	0.15093	FALSE	FALSE
	PDLIM7	A0A8W4FLI0	0.0268999	0.0553	FALSE	FALSE	-3.62	1.81	-1.81	1.25727	no significant				MT-ND4	O79881	0.0570101	0.0875	FALSE	FALSE	-1.71	0.855	-0.855	1.05799	no significant																				RTN4IP1	A0A5G2QQI5	0.210381	FALSE	FALSE
	PDZK1	F1SDD5	0.00140224	0.0369	TRUE	TRUE	1.87	-0.935	0.935	1.43297	no significant				FLNB	A0A287BLE0	0.0579957	0.0883	FALSE	FALSE	-2.52	1.26	-1.26	1.05404	no significant																				A0A287A4Q2	A0A287A4Q2	0.166116	FALSE	FALSE
	PEBP1	F1RKG8	0.0238505	0.0507	FALSE	FALSE	-1.31	0.656	-0.656	1.29499	no significant				TMOD3	A0A5G2R425	0.0583176	0.0886	FALSE	FALSE	-3.03	1.51	-1.51	1.05257	no significant																				JPT2	J9JIM0	0.0850999	FALSE	FALSE
	PECR	I3L8Q5	0.00988682	0.115	FALSE	FALSE	2.2	-1.1	1.1	0.939302	no significant				HSD17B10	K7GP28	0.0585108	0.0888	FALSE	FALSE	-2.24	1.12	-1.12	1.05159	no significant																				PSMA3	A0A5G2QWE9	0.16804	FALSE	FALSE
	PEG10	A0A287AGL8	0.00348614	0.00491	TRUE	TRUE	-6.01	3.01	-3.01	2.30892	no significant				ACTB	Q6QAQ1	0.058951	0.0891	FALSE	FALSE	-0.95	0.475	-0.475	1.05012	no significant																				NUMA1	A0A286ZN81	0.072634	FALSE	FALSE
	PES1	F1RPE5	0.0582065	0.192	FALSE	FALSE	1.8	-0.9	0.9	0.716699	no significant				A0A8W4FBW8	A0A8W4FBW8	0.0589898	0.0892	FALSE	FALSE	-1.75	0.873	-0.873	1.04964	no significant																				SYVN1	P62863	0.0504538	FALSE	FALSE
	PFKFB2	A0A287A3X9	0.813312	0.305	FALSE	FALSE	0.0881	-0.044	0.044	0.5157	no significant				EIF2AK2	A0A287BKF1	0.0593298	0.0894	FALSE	FALSE	-2.53	1.27	-1.27	1.04866	no significant																				DHRS7B	A0A287A1V9	0.0799183	FALSE	FALSE
	PFKL	A0A287AGA4	0.179912	0.144	FALSE	FALSE	-1.03	0.513	-0.513	0.841638	no significant				YBX3	I3LQF8	0.0607096	0.0905	FALSE	FALSE	-1.62	0.811	-0.811	1.04335	no significant																				DAD1	Q29036	0.0443039	FALSE	FALSE
	PGAM2	B5KJG2	0.00637934	0.0135	TRUE	TRUE	-5.37	2.69	-2.69	1.86967	no significant				MYH2	Q9TV63	0.060647	0.0905	FALSE	FALSE	-3.88	1.94	-1.94	1.04335	no significant																				ATP5F1B	K7GLT8	0.0483369	FALSE	FALSE
	PGAM5	A0A286ZVG1	0.0142976	0.0326	TRUE	TRUE	-3.83	1.92	-1.92	1.48678	no significant				S100A1	K7GQ50	0.0607394	0.0906	FALSE	FALSE	-3.15	1.57	-1.57	1.04287	no significant																				VPS25	A0A287AAM6	0.26202	FALSE	FALSE
	PGD	A0A5G2QR34	0.0268383	0.0552	FALSE	FALSE	-3.91	1.95	-1.95	1.25806	no significant				ACAD8	A0A8W4FBI6	0.0621252	0.0917	FALSE	FALSE	-2.52	1.26	-1.26	1.03763	no significant																				RBX1	A0A287B501	0.0597918	FALSE	FALSE
	PGK1	F1RPH0	0.148129	0.231	FALSE	FALSE	0.804	-0.402	0.402	0.636388	no significant				UFM1	M3UZ42	0.0622451	0.0918	FALSE	FALSE	-2.45	1.23	-1.23	1.03716	no significant																				MTHFD2	F1SLH0	0.047564	FALSE	FALSE
	PHB1	F2Z543	0.00548453	0.0107	TRUE	TRUE	-2.09	1.04	-1.04	1.97062	no significant				UQCRB	A0A286ZPR8	0.0624155	0.0919	FALSE	FALSE	-2.55	1.28	-1.28	1.03668	no significant																				ENO1	A0A287B6S5	0.0138097	FALSE	FALSE
	PMPCA	A0A286ZRT5	0.000716975	0.0185	TRUE	TRUE	2.62	-1.31	1.31	1.73283	significant(p<0.05)				RRBP1	I3LGC2	0.0627327	0.0921	FALSE	FALSE	-1.54	0.77	-0.77	1.03574	no significant																				EIF4B	A0A287AT83	0.116266	FALSE	FALSE
	PHGDH	A5GFY8	0.0389462	0.07	FALSE	FALSE	1.78	-0.889	0.889	1.1549	no significant				PSMC5	P62197	0.0628524	0.0922	FALSE	FALSE	-4.17	2.09	-2.09	1.03527	no significant																				PABPC4	A0A287BQ02	0.201824	FALSE	FALSE
	PHLDB2	I3LQP2	0.0225336	0.0486	TRUE	TRUE	-4.21	2.11	-2.11	1.31336	no significant				DDX17	F1SKQ0	0.0629951	0.0923	FALSE	FALSE	1.89	-0.944	0.944	1.0348	no significant																				KTN1	F1SSN5	0.094534	FALSE	FALSE
	PICALM	A0A5G2RAI6	0.0274473	0.056	FALSE	FALSE	-2.24	1.12	-1.12	1.25181	no significant				CKAP5	A0A287AK10	0.0632342	0.0925	FALSE	FALSE	-2.39	1.19	-1.19	1.03386	no significant																				XRN2	A0A286ZPU3	0.0281194	FALSE	FALSE
	PNPT1	A0A287AMV5	0.00047805	0.0107	TRUE	TRUE	2.73	-1.37	1.37	1.97062	significant(p<0.05)				ADK	A0A5G2R0F5	0.0641541	0.0932	FALSE	FALSE	-2.22	1.11	-1.11	1.03058	no significant																				MAGOH	F1SQ44	0.0534622	FALSE	FALSE
	PIK3AP1	A0A286ZSM8	0.187421	0.146	FALSE	FALSE	-0.621	0.311	-0.311	0.835647	no significant				ABHD11	F1RJM8	0.0644391	0.0934	FALSE	FALSE	-1.88	0.938	-0.938	1.02965	no significant																				ARF4	A0A287A1M9	0.133286	FALSE	FALSE
	PITRM1	A0A287BCS4	0.0781362	0.203	FALSE	FALSE	1.36	-0.681	0.681	0.692504	no significant				GCAT	A0A5G2R5L3	0.0645765	0.0935	FALSE	FALSE	-2.82	1.41	-1.41	1.02919	no significant																				BTF3	A0A287BJ88	0.0179234	FALSE	FALSE
	PKM	A0A286ZI36	0.357922	0.185	FALSE	FALSE	-0.366	0.183	-0.183	0.732828	no significant				EPHX2	Q6Q2C2	0.06543	0.0942	FALSE	FALSE	-3	1.5	-1.5	1.02595	no significant																				EIF2S2	F1S4Y8	0.0998618	FALSE	FALSE
	PKP2	A0A5G2R2I1	0.0130252	0.0298	TRUE	TRUE	-4.74	2.37	-2.37	1.52578	no significant				RNPEP	A0A287AM26	0.0661424	0.0947	FALSE	FALSE	-1.86	0.931	-0.931	1.02365	no significant																				FAM162A	I3LKD2	0.160649	FALSE	FALSE
	PKP4	A0A287AIV8	0.12697	0.127	FALSE	FALSE	-1.98	0.99	-0.99	0.896196	no significant				STAT1	Q764M5	0.0665229	0.095	FALSE	FALSE	-2.65	1.32	-1.32	1.02228	no significant																				NIPSNAP1	A0A287AGE2	0.398313	FALSE	FALSE
	PLEC	A0A287A8C7	0.014474	0.131	FALSE	FALSE	-4.38	2.19	-2.19	0.882729	no significant				RUVBL2	F1RIP4	0.0674118	0.0956	FALSE	FALSE	-2.89	1.45	-1.45	1.01954	no significant																				RARS2	F1S0F9	0.0271848	FALSE	FALSE
	PPIA	P62936	0.00032652	2.01e-07	TRUE	TRUE	4.75	-2.38	2.38	6.6968	significant(p<0.01)				MTPN	A0A286ZSZ3	0.0676217	0.0957	FALSE	FALSE	-3.1	1.55	-1.55	1.01909	no significant																				GCSH	A0A287BA24	0.01915	FALSE	FALSE
	PMPCB	A0A5G2QH82	0.609215	0.219	FALSE	FALSE	0.32	-0.16	0.16	0.659556	no significant				LDHB	P00336	0.0683309	0.0962	FALSE	FALSE	2.19	-1.09	1.09	1.01682	no significant																				H3C1	F1RVA0	0.0281949	FALSE	FALSE
	PNN	A0A286ZVE3	0.00147812	0.0386	TRUE	TRUE	2	-1	1	1.41341	no significant				PRDX1	A0A286ZND5	0.068481	0.0964	FALSE	FALSE	-2.87	1.43	-1.43	1.01592	no significant																				SUN2	A0A8W4FNM2	0.0289772	FALSE	FALSE
	PPP1R21	A0A480EGQ0	0.000521349	0.012	TRUE	TRUE	2.63	-1.31	1.31	1.92082	significant(p<0.05)				TFRC	Q8HZV3	0.0685537	0.0964	FALSE	FALSE	-3.56	1.78	-1.78	1.01592	no significant																				PPM1G	A0A287BJ42	0.0445163	FALSE	FALSE
	PODN	I3LEB7	0.00717006	0.0157	TRUE	TRUE	-3.86	1.93	-1.93	1.8041	no significant				ARPC2	F1SS01	0.0698001	0.0973	FALSE	FALSE	-2.14	1.07	-1.07	1.01189	no significant																				MARCKSL1	A0A287B4N8	0.0187834	FALSE	FALSE
	POF1B	F1S1P8	0.0441701	0.18	FALSE	FALSE	0.822	-0.411	0.411	0.744727	no significant				MRPS35	A0A287AJK6	0.0701946	0.0975	FALSE	FALSE	-1.22	0.608	-0.608	1.011	no significant																				DDRGK1	A0A287BPF3	0.0211314	FALSE	FALSE
	POLDIP2	I3LMX3	0.00444474	0.0797	FALSE	FALSE	2.47	-1.23	1.23	1.09854	no significant				LANCL1	A0A286ZXU8	0.0703623	0.0977	FALSE	FALSE	-2.87	1.43	-1.43	1.01011	no significant																				PSMD4	A0A288CG47	0.022648	FALSE	FALSE
	PPAN	F1S3I2	0.0167387	0.0375	TRUE	TRUE	-3.68	1.84	-1.84	1.42597	no significant				TIA1	I3LRX5	0.0707305	0.0979	FALSE	FALSE	-2.56	1.28	-1.28	1.00922	no significant																				SFXN2	F1S852	0.0423401	FALSE	FALSE
	PRDX1	A0A286ZND5	0.000429042	0.00921	TRUE	TRUE	2.67	-1.34	1.34	2.03574	significant(p<0.01)				TCOF1	A0A5G2R8J0	0.070842	0.098	FALSE	FALSE	-2.22	1.11	-1.11	1.00877	no significant																				CNN2	Q08094	0.0782149	FALSE	FALSE
	PPIB	A0A286ZW70	0.00622749	0.013	TRUE	TRUE	-3.44	1.72	-1.72	1.88606	no significant				TRA2B	Q06AA7	0.0728034	0.0993	FALSE	FALSE	0.935	-0.468	0.468	1.00305	no significant																				SF3B2	F1RU38	0.0196625	FALSE	FALSE
	PPIF	F1S2E3	0.829634	0.242	FALSE	FALSE	-0.31	0.155	-0.155	0.616185	no significant				NDUFS1	A0A5G2RBR3	0.0729802	0.0994	FALSE	FALSE	0.894	-0.447	0.447	1.00261	no significant																				RAB8A	F2Z5I8	0.0309086	FALSE	FALSE
	PPL	F1RK90	0.0180964	0.0403	TRUE	TRUE	-2.5	1.25	-1.25	1.39469	no significant				EIF3L	A0A287AL05	0.0731308	0.0995	FALSE	FALSE	1.43	-0.716	0.716	1.00218	no significant																				PEPD	A0A5G2QM19	0.0284353	FALSE	FALSE
	PPP1CB	P61292	0.0106619	0.0248	TRUE	TRUE	-3.64	1.82	-1.82	1.60555	no significant				FLNA	A0A287AW81	0.0731193	0.0995	FALSE	FALSE	0.874	-0.437	0.437	1.00218	no significant																				CDC42	A0A8W4FI56	0.0336093	FALSE	FALSE
	PPP1R12A	A0A5G2R8E1	0.00476117	0.00845	TRUE	TRUE	-3.22	1.61	-1.61	2.07314	no significant				SUCLA2	A0A287AR48	0.0731902	0.0995	FALSE	FALSE	-1.24	0.618	-0.618	1.00218	no significant																				HNRNPR	M3V815	0.105438	FALSE	FALSE
	PRDX3	F1S418	8.05e-05	0.000167	TRUE	TRUE	4.1	-2.05	2.05	3.77728	significant(p<0.01)				PCBP1	A0A8W4FAT6	0.0733464	0.0996	FALSE	FALSE	2.03	-1.01	1.01	1.00174	no significant																				PSMC2	F1SB53	0.0328159	FALSE	FALSE
	PPP2R1A	A0A5G2QGM9	0.00813258	0.0182	TRUE	TRUE	-4.05	2.02	-2.02	1.73993	no significant				CNOT1	I3LIC6	0.0736393	0.0998	FALSE	FALSE	-1.75	0.874	-0.874	1.00087	no significant																				SPATA20	A0A480WWD6	0.0691014	FALSE	FALSE
	PRPF8	F1RHH8	4.52e-05	1.53e-05	TRUE	TRUE	4.47	-2.24	2.24	4.81531	significant(p<0.01)				AP2M1	A0A286ZU22	0.0738858	0.1	FALSE	FALSE	-2.87	1.43	-1.43	1	no significant																				ACOT6	A0A5G2QKD6	0.0475509	FALSE	FALSE
	PRDX2	A0A287A690	0.614322	0.22	FALSE	FALSE	0.763	-0.382	0.382	0.657577	no significant				EIF4A1	A0A5G2QMP7	0.0747204	0.101	FALSE	FALSE	2.05	-1.03	1.03	0.995679	no significant																				DECR2	A0A287BS11	0.0500941	FALSE	FALSE
	PRXL2A	F1SEQ7	0.00299353	0.00359	TRUE	TRUE	3.19	-1.6	1.6	2.44491	significant(p<0.01)				C1orf68	A0A8W4FGN1	0.0758843	0.101	FALSE	FALSE	1.64	-0.818	0.818	0.995679	no significant																				TIMM21	A0A287BDA0	0.0699796	FALSE	FALSE
	PRDX4	F1SQ01	0.180654	0.144	FALSE	FALSE	-1.3	0.652	-0.652	0.841638	no significant				KIF5B	F1RWC5	0.0748038	0.101	FALSE	FALSE	1.26	-0.632	0.632	0.995679	no significant																				CAPRIN1	F1SGS6	0.0817217	FALSE	FALSE
	PRDX6	Q9TSX9	0.00297651	0.00354	TRUE	TRUE	-4.26	2.13	-2.13	2.451	no significant				SERBP1	F1S827	0.0762542	0.101	FALSE	FALSE	-1.54	0.77	-0.77	0.995679	no significant																				USO1	F1RYU9	0.0644082	FALSE	FALSE
	PRMT1	A0A287BTE0	0.169231	0.141	FALSE	FALSE	-2.02	1.01	-1.01	0.850781	no significant				MYO7B	F1RQH5	0.0750729	0.101	FALSE	FALSE	-2.76	1.38	-1.38	0.995679	no significant																				TAGLN2	F1RJ93	0.00864376	FALSE	FALSE
	PSPC1	A0A286ZKW2	0.00345436	0.00482	TRUE	TRUE	3.02	-1.51	1.51	2.31695	significant(p<0.01)				DDB1	F1RIE2	0.0769253	0.102	FALSE	FALSE	-2.6	1.3	-1.3	0.9914	no significant																				SIRT5	A0A287AF07	0.0408754	FALSE	FALSE
	PTBP1	Q29099	0.00423763	0.00688	TRUE	TRUE	2.48	-1.24	1.24	2.16241	significant(p<0.01)				A0A8W4FJS7	A0A8W4FJS7	0.0799727	0.104	FALSE	FALSE	-0.998	0.499	-0.499	0.982967	no significant																				PRODH2	F1RLH1	0.0866376	FALSE	FALSE
	PSIP1	A0A287BE52	0.0253746	0.0531	FALSE	FALSE	-3.35	1.68	-1.68	1.27491	no significant				EDC4	F1S2J4	0.0799789	0.104	FALSE	FALSE	-1.62	0.812	-0.812	0.982967	no significant																				ANXA5	F2Z5C1	0.00750976	FALSE	FALSE
	PSMA4	A0A5G2QL81	0.0136734	0.0313	TRUE	TRUE	-3.5	1.75	-1.75	1.50446	no significant				SNX1	A0A480LB97	0.0802223	0.104	FALSE	FALSE	-1.72	0.859	-0.859	0.982967	no significant																				P62802	P62802	0.0244767	FALSE	FALSE
	PSMA6	F2Z5N0	0.0140076	0.032	TRUE	TRUE	-5.13	2.57	-2.57	1.49485	no significant				SRP72	F1RTV6	0.0803717	0.104	FALSE	FALSE	-2.52	1.26	-1.26	0.982967	no significant																				COPS4	A7Y521	0.0744654	FALSE	FALSE
	PSMC5	P62197	0.00144658	0.0379	TRUE	TRUE	1.9	-0.949	0.949	1.42136	no significant				MGST3	Q2EN77	0.0803013	0.104	FALSE	FALSE	-2.7	1.35	-1.35	0.982967	no significant																				SLC25A3	A0A287BGP7	0.261704	FALSE	FALSE
	PSMD1	F1SMW9	0.00267527	0.0591	FALSE	FALSE	2.71	-1.36	1.36	1.22841	no significant				A0A8W4FR32	A0A8W4FR32	0.0804983	0.104	FALSE	FALSE	-2.78	1.39	-1.39	0.982967	no significant																				MTIF2	A0A287BSD9	0.0890572	FALSE	FALSE
	PSMD9	A0A286ZLP7	0.0111354	0.0259	TRUE	TRUE	-2.96	1.48	-1.48	1.5867	no significant				COPA	A0A5G2QHU0	0.0827881	0.105	FALSE	FALSE	-1.69	0.844	-0.844	0.978811	no significant																				NFS1	B6UV57	0.165278	FALSE	FALSE
	PTCD3	A0A5G2QDI2	0.00156639	0.0405	TRUE	TRUE	2.95	-1.48	1.48	1.39254	significant(p<0.05)				F1SSA6	F1SSA6	0.0821695	0.105	FALSE	FALSE	-2.82	1.41	-1.41	0.978811	no significant																				S100A6	Q2EN75	0.00733384	FALSE	FALSE
	PYCR1	A0A5G2R6V4	0.000365537	0.00721	TRUE	TRUE	2.95	-1.48	1.48	2.14206	significant(p<0.01)				RPS13	F6Q5P0	0.0835268	0.106	FALSE	FALSE	0.853	-0.427	0.427	0.974694	no significant																				ACY1	P37111	0.0135411	FALSE	FALSE
	PTBP3	A0A288CFU5	0.362158	0.185	FALSE	FALSE	-0.893	0.447	-0.447	0.732828	no significant				ACAA2	D0G0B3	0.084675	0.106	FALSE	FALSE	-0.958	0.479	-0.479	0.974694	no significant																				HNRNPK	I3LQS0	0.039136	FALSE	FALSE
	PYCR2	F1S8R2	0.00107984	0.0289	TRUE	TRUE	4.92	-2.46	2.46	1.5391	significant(p<0.05)				CLIC4	A0A287ADH9	0.0830409	0.106	FALSE	FALSE	-3.3	1.65	-1.65	0.974694	no significant																				ATP6V1H	Q9TVC1	0.0409399	FALSE	FALSE
	PTMA	A0A287AEQ0	0.0123022	0.124	FALSE	FALSE	2.55	-1.27	1.27	0.906578	no significant				CYC1	A0A287AZF9	0.0847575	0.106	FALSE	FALSE	-3.51	1.76	-1.76	0.974694	no significant																				YTHDF1	A0A480U8W8	0.0371749	FALSE	FALSE
	PURA	A0A5G2RGK0	0.0151562	0.0344	TRUE	TRUE	-3.32	1.66	-1.66	1.46344	no significant				HADHB	F1SDN2	0.0849613	0.107	FALSE	FALSE	2.12	-1.06	1.06	0.970616	no significant																				PCCA	P0DTA4	0.523757	FALSE	FALSE
	PURB	A0A287A4H2	0.0109702	0.0255	TRUE	TRUE	-3.34	1.67	-1.67	1.59346	no significant				CASK	A0A8W4F8E2	0.0855167	0.107	FALSE	FALSE	-1.63	0.814	-0.814	0.970616	no significant																				FMO3	I3LS94	0.0269197	FALSE	FALSE
	PWP2	A0A481CKZ1	0.0116319	0.027	TRUE	TRUE	-6.28	3.14	-3.14	1.56864	no significant				DNM2	A0A287B8X7	0.0856978	0.107	FALSE	FALSE	-2.36	1.18	-1.18	0.970616	no significant																				ALDH1L2	F1SG41	0.185184	FALSE	FALSE
	RAB10	A0A5G2QAT3	0.00100858	0.0269	TRUE	TRUE	2.07	-1.03	1.03	1.57025	significant(p<0.05)				SCAMP3	F1RLJ4	0.0862221	0.107	FALSE	FALSE	-2.58	1.29	-1.29	0.970616	no significant																				LPCAT3	I3LS35	0.0212721	FALSE	FALSE
	ORF1ab	A0A0E3N825	0.00788235	0.0176	TRUE	TRUE	2.17	-1.08	1.08	1.75449	virus protein				RARS1	F1RR89	0.0862293	0.107	FALSE	FALSE	-2.91	1.45	-1.45	0.970616	no significant																				ROCK2	M3TYT0	0.0344017	FALSE	FALSE
	PYCR3	A0A287A3W3	0.00416051	0.00667	TRUE	TRUE	-2.49	1.24	-1.24	2.17587	no significant				KTN1	F1SSN5	0.08907	0.109	FALSE	FALSE	-2.59	1.29	-1.29	0.962574	no significant																				SKP1	A0A287ARU4	0.0656745	FALSE	FALSE
	PYGM	A0A287BC34	0.0488418	0.08	FALSE	FALSE	-3.58	1.79	-1.79	1.09691	no significant				ESYT1	A0A5G2R0L8	0.0914496	0.11	FALSE	FALSE	-2.57	1.28	-1.28	0.958607	no significant																				ABCB7	A0A286ZXE4	0.0101651	FALSE	FALSE
	QARS1	M3TYW5	0.936157	0.251	FALSE	FALSE	-0.066	0.033	-0.033	0.600326	no significant				DBNL	F1ST81	0.0910836	0.11	FALSE	FALSE	-2.84	1.42	-1.42	0.958607	no significant																				ETF1	F2Z505	0.030676	FALSE	FALSE
	QDPR	Q8MJ30	0.0492412	0.0804	FALSE	FALSE	-3.35	1.67	-1.67	1.09474	no significant				LRRC59	A0A8W4FEN3	0.0917077	0.11	FALSE	FALSE	-3.13	1.56	-1.56	0.958607	no significant																				EIF3D	F1SKJ5	0.0615181	FALSE	FALSE
	RAB1A	Q52NJ2	0.000302077	0.00516	TRUE	TRUE	3.1	-1.55	1.55	2.28735	significant(p<0.01)				SLC25A24	F6Q4L6	0.0921054	0.111	FALSE	FALSE	-2.47	1.24	-1.24	0.954677	no significant																				SMIM12	A0A8W4FEK3	0.0868325	FALSE	FALSE
	RAB11B	F2Z5J9	0.040976	0.0721	FALSE	FALSE	-2.19	1.09	-1.09	1.14206	no significant				H1-10	A0A8W4FQL0	0.0949575	0.112	FALSE	FALSE	-1.71	0.853	-0.853	0.950782	no significant																				CAST	P12675	0.192046	FALSE	FALSE
	RAB3D	A0A287BLN4	0.000185065	0.00192	TRUE	TRUE	3.5	-1.75	1.75	2.7167	significant(p<0.01)				TES	Q2QLE3	0.0952209	0.112	FALSE	FALSE	-3.12	1.56	-1.56	0.950782	no significant																				SLC30A7	B6V6V4	0.00795568	FALSE	FALSE
	RAB2A	F1RT87	0.0226124	0.0487	TRUE	TRUE	-4.31	2.16	-2.16	1.31247	no significant				FRMD4A	F1RTX2	0.0964954	0.113	FALSE	FALSE	0.924	-0.462	0.462	0.946922	no significant																				PPID	F1RTY6	0.0986494	FALSE	FALSE
	RACK1	P63246	0.000741645	0.0193	TRUE	TRUE	2.49	-1.25	1.25	1.71444	significant(p<0.05)				RAB10	A0A5G2QAT3	0.097032	0.113	FALSE	FALSE	-1.44	0.718	-0.718	0.946922	no significant																				SRSF2	Q06A98	0.149215	FALSE	FALSE
	RAB5A	Q06AU6	0.00139483	0.000455	TRUE	TRUE	-6.75	3.37	-3.37	3.34199	no significant				NIFK	A0A8W4FF29	0.0969925	0.113	FALSE	FALSE	-1.48	0.738	-0.738	0.946922	no significant																				ANXA1	F1SJB5	0.00541116	FALSE	FALSE
	RAB6B	A0A5G2QQB0	0.0161224	0.0363	TRUE	TRUE	-3.6	1.8	-1.8	1.44009	no significant				RAB1A	Q52NJ2	0.0973459	0.113	FALSE	FALSE	-3.56	1.78	-1.78	0.946922	no significant																				NOA1	A0A287A8M3	0.0292146	FALSE	FALSE
	RAC3	A0A287ATV4	0.000594247	9.34e-06	TRUE	TRUE	-5.45	2.73	-2.73	5.02965	no significant				DLAT	A0A5G2R3I6	0.0997055	0.115	FALSE	FALSE	1.9	-0.949	0.949	0.939302	no significant																				FARSA	F1SD97	0.352331	FALSE	FALSE
	RALY	A0A286ZLQ8	0.00380946	0.00575	TRUE	TRUE	2.39	-1.2	1.2	2.24033	significant(p<0.01)				STT3B	F1RRF2	0.100112	0.115	FALSE	FALSE	-2.02	1.01	-1.01	0.939302	no significant																				CDC5L	A0A8W4FLS6	0.0111722	FALSE	FALSE
	RAN	A0A5G2QZY6	0.00010062	0.000336	TRUE	TRUE	4.3	-2.15	2.15	3.47366	significant(p<0.01)				TUBB2B	A0A287AZ37	0.101089	0.115	FALSE	FALSE	-3.24	1.62	-1.62	0.939302	no significant																				H2AJ	A0A287B0L6	0.0649518	FALSE	FALSE
	RBM3	I3L5X7	0.00031658	0.00562	TRUE	TRUE	4.73	-2.37	2.37	2.25026	significant(p<0.01)				ETFA	A0A286ZRJ3	0.103033	0.116	FALSE	FALSE	3.15	-1.57	1.57	0.935542	no significant																				NGLY1	F1RS44	0.0996007	FALSE	FALSE
	RANBP1	A0A287BA60	0.0555076	0.0862	FALSE	FALSE	-3.1	1.55	-1.55	1.06449	no significant				SHMT2	A0A287BKR2	0.103433	0.116	FALSE	FALSE	1.95	-0.973	0.973	0.935542	no significant																				TJP1	A0A287BF71	0.0594791	FALSE	FALSE
	RAP1A	F2Z5K3	0.000576864	8.03e-06	TRUE	TRUE	-6.17	3.09	-3.09	5.09528	no significant				RO60	A0A287B6J4	0.102827	0.116	FALSE	FALSE	1.33	-0.666	0.666	0.935542	no significant																				PFKP	A0A287AB45	0.0150238	FALSE	FALSE
	RARS1	F1RR89	0.0862293	0.107	FALSE	FALSE	-2.91	1.45	-1.45	0.970616	no significant				UFC1	F2Z530	0.102023	0.116	FALSE	FALSE	-2.12	1.06	-1.06	0.935542	no significant																				GSTA1	A0A5G2QYS5	0.0161721	FALSE	FALSE
	RARS2	F1S0F9	0.280725	0.17	FALSE	FALSE	-0.447	0.223	-0.223	0.769551	no significant				LAP3	P28839	0.102188	0.116	FALSE	FALSE	-2.78	1.39	-1.39	0.935542	no significant																				FAM98A	F1S408	0.0188094	FALSE	FALSE
	RBM14	A0A287B401	0.151733	0.135	FALSE	FALSE	0.636	-0.318	0.318	0.869666	no significant				CCT5	A0A5G2QVV0	0.10217	0.116	FALSE	FALSE	-2.79	1.4	-1.4	0.935542	no significant																				CYP2C33	A0A5G2RIP1	0.0314199	FALSE	FALSE
	RBM27	F1RM12	0.00490861	0.00892	TRUE	TRUE	-5.26	2.63	-2.63	2.04964	no significant				EEF1D	I3LT08	0.104601	0.117	FALSE	FALSE	0.913	-0.457	0.457	0.931814	no significant																				DMAC2L	A0A286ZRY7	0.00838082	FALSE	FALSE
	RBM28	A0A5G2QJH6	0.00984374	0.0228	TRUE	TRUE	-3.62	1.81	-1.81	1.64207	no significant				COPG1	A0A5G2QNM8	0.105004	0.117	FALSE	FALSE	-0.825	0.412	-0.412	0.931814	no significant																				GNB2	F2Z4Z8	0.0356095	FALSE	FALSE
	RBM4	A0A8W4FIS0	0.00651154	0.0138	TRUE	TRUE	2.74	-1.37	1.37	1.86012	significant(p<0.05)				CCT3	A0A5G2Q9C7	0.106218	0.118	FALSE	FALSE	-1.21	0.603	-0.603	0.928118	no significant																				SARS1	A0A287BJI6	0.177345	FALSE	FALSE
	RBM39	A0A287BAQ0	0.0360823	0.0667	FALSE	FALSE	-2.74	1.37	-1.37	1.17587	no significant				MYOF	A0A287AHC3	0.107356	0.118	FALSE	FALSE	-1.59	0.793	-0.793	0.928118	no significant																				FARS2	A0A287B0P0	0.0303199	FALSE	FALSE
	RBMXL1	K7GNV0	0.000144658	0.00104	TRUE	TRUE	6.37	-3.18	3.18	2.98297	significant(p<0.01)				FAM98A	F1S408	0.107111	0.118	FALSE	FALSE	-1.81	0.906	-0.906	0.928118	no significant																				PPP1R12A	A0A5G2R8E1	0.0782076	FALSE	FALSE
	RBM47	A0A286ZZW6	0.995393	0.256	FALSE	FALSE	-0.00699	0.00349	-0.00349	0.59176	no significant				LGALS1	Q49I35	0.107254	0.118	FALSE	FALSE	-1.97	0.983	-0.983	0.928118	no significant																				RAN	A0A5G2QZY6	0.104375	FALSE	FALSE
	RDX	A0A8W4FAZ5	0.00108785	0.000176	TRUE	TRUE	3.37	-1.68	1.68	3.75449	significant(p<0.01)				GNG12	B9TRW9	0.106023	0.118	FALSE	FALSE	-3.03	1.51	-1.51	0.928118	no significant																				ACOX1	A0A480YT82	0.217493	FALSE	FALSE
	RBPMS	A0A5G2Q7V7	0.00591872	0.0121	TRUE	TRUE	-3.67	1.84	-1.84	1.91721	no significant				PA2G4	A0A286ZYQ6	0.109395	0.119	FALSE	FALSE	-0.869	0.434	-0.434	0.924453	no significant																				VARS2	Q767M3	0.00898695	FALSE	FALSE
	RDH8	F1S3H8	0.00430867	0.00707	TRUE	TRUE	-3.77	1.89	-1.89	2.15058	no significant				COPS5	A0A287A976	0.1087	0.119	FALSE	FALSE	-2.89	1.45	-1.45	0.924453	no significant																				EIF3I	A0A8W4FDZ3	0.0515483	FALSE	FALSE
	RING1	A5D9P0	2.4e-05	8.2e-07	TRUE	TRUE	5.22	-2.61	2.61	6.08619	significant(p<0.01)				EIF4EBP1	I3L6D8	0.110773	0.12	FALSE	FALSE	-2.74	1.37	-1.37	0.920819	no significant																				NID2	A0A8W4FJT4	0.278083	FALSE	FALSE
	RER1	A0A287ASF7	0.837052	0.242	FALSE	FALSE	0.105	-0.0524	0.0524	0.616185	no significant				CRYAB	Q7M2W6	0.110976	0.12	FALSE	FALSE	-2.92	1.46	-1.46	0.920819	no significant																				FKBP5	A0A8W4FCG7	0.011271	FALSE	FALSE
	RETSAT	F1SVB2	0.0357427	0.0663	FALSE	FALSE	-4.3	2.15	-2.15	1.17849	no significant				ERH	F2Z5J5	0.114221	0.121	FALSE	FALSE	-0.723	0.361	-0.361	0.917215	no significant																				NIT2	F1SKY2	0.00366635	FALSE	FALSE
	REXO4	I3L751	0.020471	0.0449	TRUE	TRUE	-4.15	2.08	-2.08	1.34775	no significant				UQCRC2	F1RPD2	0.113733	0.121	FALSE	FALSE	-0.822	0.411	-0.411	0.917215	no significant																				PTGR3	A0A287A6F5	0.0578929	FALSE	FALSE
	REXO5	A0A287A111	0.0117077	0.122	FALSE	FALSE	1.95	-0.974	0.974	0.91364	no significant				ANXA13	A0A287A080	0.112653	0.121	FALSE	FALSE	-2.37	1.18	-1.18	0.917215	no significant																				MAT2B	A0A5G2QN98	0.00614675	FALSE	FALSE
	RHOA	I3LVS7	0.00156137	0.000641	TRUE	TRUE	-4.09	2.04	-2.04	3.19314	no significant				RPL31	P62901	0.11299	0.121	FALSE	FALSE	-3.35	1.68	-1.68	0.917215	no significant																				CYFIP1	A0A287AVV3	0.00560229	FALSE	FALSE
	RIDA	A0A286ZNH3	0.00176317	0.000923	TRUE	TRUE	-3.15	1.58	-1.58	3.0348	no significant				LMNA	Q3ZD69	0.116696	0.122	FALSE	FALSE	0.978	-0.489	0.489	0.91364	no significant																				AIP	F1RUZ6	0.0227581	FALSE	FALSE
	RNH1	P10775	0.000620892	1.16e-05	TRUE	TRUE	4.03	-2.02	2.02	4.93554	significant(p<0.01)				UBAP2L	A0A287A0B3	0.115481	0.122	FALSE	FALSE	-2.26	1.13	-1.13	0.91364	no significant																				VDAC3	Q29380	0.068591	FALSE	FALSE
	RINT1	I3LPN4	0.029905	0.0592	FALSE	FALSE	-2.82	1.41	-1.41	1.22768	no significant				EIF4G1	A0A287B9M9	0.116695	0.122	FALSE	FALSE	-3.01	1.51	-1.51	0.91364	no significant																				HS	Q6S4N2	0.205568	FALSE	FALSE
	RNF126	A0A8W4FG94	0.197998	0.243	FALSE	FALSE	0.967	-0.483	0.483	0.614394	no significant				HADHA	Q29554	0.121189	0.124	FALSE	FALSE	1.31	-0.656	0.656	0.906578	no significant																				COPZ1	A0A5G2QVD5	0.0588049	FALSE	FALSE
	RPA1	A0A5G2QMX3	0.000661049	0.0167	TRUE	TRUE	2.26	-1.13	1.13	1.77728	significant(p<0.05)				LOC110255332	A0A287BCT2	0.119521	0.124	FALSE	FALSE	0.714	-0.357	0.357	0.906578	no significant																				SOD2	A0A287A4Z2	0.00480303	FALSE	FALSE
	RNPEP	A0A287AM26	0.0661424	0.0947	FALSE	FALSE	-1.86	0.931	-0.931	1.02365	no significant				TRIM28	A0A287BNE9	0.121578	0.124	FALSE	FALSE	-0.742	0.371	-0.371	0.906578	no significant																				LARS2	A0A5G2R8T0	0.0609816	FALSE	FALSE
	RO60	A0A287B6J4	0.102827	0.116	FALSE	FALSE	1.33	-0.666	0.666	0.935542	no significant				CPT2	A0A5G2R8A9	0.120619	0.124	FALSE	FALSE	-1.53	0.764	-0.764	0.906578	no significant																				PCBP3	A0A5G2QDP8	0.117755	FALSE	FALSE
	RPL18A	A0A287APR1	0.000406227	0.0085	TRUE	TRUE	2.57	-1.29	1.29	2.07058	significant(p<0.01)				RPL13A	A0A8W4FLE1	0.120247	0.124	FALSE	FALSE	-1.72	0.86	-0.86	0.906578	no significant																				ANXA8	A0A5G2QE22	0.00182003	FALSE	FALSE
	RPF2	A0A5G2R6C9	0.000702513	2.29e-05	TRUE	TRUE	-5.09	2.55	-2.55	4.64016	no significant				FASN	I3LCW1	0.123547	0.125	FALSE	FALSE	-1.86	0.929	-0.929	0.90309	no significant																				H2AC25	A0A480SJY5	0.01358	FALSE	FALSE
	RPL10A	F1RYZ5	0.00638479	0.0135	TRUE	TRUE	-2.01	1.01	-1.01	1.86967	no significant				PABPC4	A0A287BQ02	0.125617	0.126	FALSE	FALSE	1.08	-0.539	0.539	0.899629	no significant																				RRS1	F1RTZ0	0.0423338	FALSE	FALSE
	RPL10L	F1SI10	0.00266032	0.00274	TRUE	TRUE	-3.79	1.89	-1.89	2.56225	no significant				S100A2	K7GQ95	0.124542	0.126	FALSE	FALSE	-1.61	0.807	-0.807	0.899629	no significant																				PIN4	A0A5G2QAJ6	0.0459695	FALSE	FALSE
	RPL11	Q29205	0.0293682	0.163	FALSE	FALSE	1.1	-0.549	0.549	0.787812	no significant				UQCRC1	A0A287BHP7	0.129432	0.127	FALSE	FALSE	1.38	-0.689	0.689	0.896196	no significant																				HNRNPDL	A0A286ZYE7	0.190599	FALSE	FALSE
	RPL12	A0A5G2QR46	0.0399943	0.0711	FALSE	FALSE	-2.21	1.11	-1.11	1.14813	no significant				S100A10	P04163	0.128707	0.127	FALSE	FALSE	-0.981	0.491	-0.491	0.896196	no significant																				CFL1	P10668	0.00173101	FALSE	FALSE
	RPL13	I3LSD3	0.0159323	0.036	TRUE	TRUE	-3.68	1.84	-1.84	1.4437	no significant				PKP4	A0A287AIV8	0.12697	0.127	FALSE	FALSE	-1.98	0.99	-0.99	0.896196	no significant																				FUBP1	F1S9S9	0.070009	FALSE	FALSE
	RPL13A	A0A8W4FLE1	0.120247	0.124	FALSE	FALSE	-1.72	0.86	-0.86	0.906578	no significant				LUZP1	I3LNF8	0.12999	0.128	FALSE	FALSE	-1.48	0.739	-0.739	0.89279	no significant																				NUP188	A0A287BPQ1	0.00788172	FALSE	FALSE
	RPL14	A1XQU3	0.0415805	0.0727	FALSE	FALSE	-4.23	2.12	-2.12	1.13847	no significant				KARS1	A0A287A3Q5	0.134781	0.129	FALSE	FALSE	-2.02	1.01	-1.01	0.88941	no significant																				FSCN1	C0LZL0	0.00312032	FALSE	FALSE
	RPL15	F2Z522	0.00442945	0.00739	TRUE	TRUE	-3.98	1.99	-1.99	2.13136	no significant				EWSR1	A0A5G2RG83	0.135221	0.13	FALSE	FALSE	1.14	-0.571	0.571	0.886057	no significant																				TRMT61B	I3LF31	0.0698562	FALSE	FALSE
	RPL15.1	A0A286ZL65	8.98e-05	1.47e-14	TRUE	TRUE	-6.81	3.4	-3.4	13.8327	no significant				ESRP1	A0A286ZV42	0.135605	0.13	FALSE	FALSE	-0.846	0.423	-0.423	0.886057	no significant																				LOC100739163	P80031	0.0178079	FALSE	FALSE
	RPL17	A0A287B386	0.0199401	0.0439	TRUE	TRUE	-2.43	1.21	-1.21	1.35754	no significant				ATIC	B3VMR0	0.135572	0.13	FALSE	FALSE	-1.22	0.611	-0.611	0.886057	no significant																				PCNA	A0A8W4FQE3	0.0421881	FALSE	FALSE
	RPL18	Q95342	0.000374519	0.0075	TRUE	TRUE	-2.67	1.33	-1.33	2.12494	no significant				STOML2	A0A286ZSD7	0.137475	0.13	FALSE	FALSE	-1.44	0.721	-0.721	0.886057	no significant																				LONP2	F1REY1	0.0105065	FALSE	FALSE
	RPL29	Q95281	7.63e-05	0.000139	TRUE	TRUE	4.04	-2.02	2.02	3.85699	significant(p<0.01)				EIF4B	A0A287AT83	0.135242	0.13	FALSE	FALSE	-2.13	1.06	-1.06	0.886057	no significant																				ETFB	Q6UAQ8	0.0161423	FALSE	FALSE
	RPL19	F2Z546	0.0014596	0.000524	TRUE	TRUE	-4.58	2.29	-2.29	3.28067	no significant				AFG3L2	A0A8W4F7C8	0.136152	0.13	FALSE	FALSE	-2.53	1.27	-1.27	0.886057	no significant																				SERPINH1	A0A286ZRU9	0.0174275	FALSE	FALSE
	RPL21	P49666	0.0106216	0.0247	TRUE	TRUE	-4.21	2.1	-2.1	1.6073	no significant				LDHA	P00339	0.139279	0.131	FALSE	FALSE	2.61	-1.3	1.3	0.882729	no significant																				PRDX6	Q9TSX9	0.00169172	FALSE	FALSE
	RPL22	P67985	0.00717552	0.0157	TRUE	TRUE	-3.44	1.72	-1.72	1.8041	no significant				VDAC1	Q9MZ16	0.138112	0.131	FALSE	FALSE	1.76	-0.882	0.882	0.882729	no significant																				NARS2	A0A287B763	0.0111195	FALSE	FALSE
	RPL23	P62831	0.01207	0.0279	TRUE	TRUE	-3.5	1.75	-1.75	1.5544	no significant				RPLP0	Q29214	0.139846	0.131	FALSE	FALSE	-1.25	0.627	-0.627	0.882729	no significant																				CARS2	A0A5G2QSE4	0.0151665	FALSE	FALSE
	RPL24	A0A287A286	0.44941	0.199	FALSE	FALSE	-0.738	0.369	-0.369	0.701147	no significant				EIF2S3	A0A287APW7	0.139319	0.131	FALSE	FALSE	-1.6	0.799	-0.799	0.882729	no significant																				PRDX3	F1S418	0.368142	FALSE	FALSE
	RPL27	A1XQU5	0.0152173	0.0345	TRUE	TRUE	-3.17	1.59	-1.59	1.46218	no significant				FTSJ3	F1RSJ8	0.13926	0.131	FALSE	FALSE	-1.74	0.87	-0.87	0.882729	no significant																				LOC100626015	A0A287BG93	0.00272014	FALSE	FALSE
	RPL27A	F1RGC0	0.000223843	0.00286	TRUE	TRUE	-5.51	2.75	-2.75	2.54363	no significant				TIMM44	A0A5G2R894	0.143026	0.132	FALSE	FALSE	-1.1	0.551	-0.551	0.879426	no significant																				ELAC2	A0A5G2R074	0.00236484	FALSE	FALSE
	RPL28	A0A287AJT7	0.0123058	0.0284	TRUE	TRUE	-4.82	2.41	-2.41	1.54668	no significant				CACYBP	F1S710	0.140959	0.132	FALSE	FALSE	-1.3	0.648	-0.648	0.879426	no significant																				PEX6	A0A480IW02	0.00321545	FALSE	FALSE
	RPL30	F2Z554	0.00149219	0.0389	TRUE	TRUE	4.45	-2.23	2.23	1.41005	significant(p<0.05)				DST	A0A286ZPP2	0.143593	0.132	FALSE	FALSE	-2.58	1.29	-1.29	0.879426	no significant																				METTL26	A0A287AH69	0.00749445	FALSE	FALSE
	RPL3	Q29293	0.0172249	0.0385	TRUE	TRUE	-1.79	0.893	-0.893	1.41454	no significant				MYH14	I3LIE3	0.14475	0.133	FALSE	FALSE	-1.25	0.626	-0.626	0.876148	no significant																				SRPRB	A0A5G2QD86	0.00786352	FALSE	FALSE
	RPL34	Q29223	0.00100947	0.0269	TRUE	TRUE	4.08	-2.04	2.04	1.57025	significant(p<0.05)				MTDH	A0A5G2R0N5	0.145608	0.133	FALSE	FALSE	-1.38	0.692	-0.692	0.876148	no significant																				CKB	Q29594	0.00216749	FALSE	FALSE
	RPL31	P62901	0.11299	0.121	FALSE	FALSE	-3.35	1.68	-1.68	0.917215	no significant				TPPP3	F1S2I8	0.144115	0.133	FALSE	FALSE	-1.76	0.881	-0.881	0.876148	no significant																				MFF	A0A5G2QHE9	0.00364193	FALSE	FALSE
	RPL32	Q6QAT0	0.0226225	0.0487	TRUE	TRUE	-3.27	1.64	-1.64	1.31247	no significant				RPS3A	F2Z5C7	0.147247	0.134	FALSE	FALSE	1.31	-0.653	0.653	0.872895	no significant																				LSR	F1RM78	0.0202455	FALSE	FALSE
	RPL7	A0A8W4FHN2	0.000768352	0.0201	TRUE	TRUE	2.19	-1.09	1.09	1.6968	significant(p<0.05)				WDR46	A0A287BMA8	0.148423	0.134	FALSE	FALSE	-1.81	0.906	-0.906	0.872895	no significant																				SLC33A1	I3LE73	0.0195219	FALSE	FALSE
	RPL35	Q29361	0.0130656	0.0299	TRUE	TRUE	-2.51	1.25	-1.25	1.52433	no significant				RBM14	A0A287B401	0.151733	0.135	FALSE	FALSE	0.636	-0.318	0.318	0.869666	no significant																				PCBP1	A0A8W4FAT6	0.209639	FALSE	FALSE
	RPL35A	A0A286ZLH8	0.0198762	0.0438	TRUE	TRUE	-2.37	1.18	-1.18	1.35853	no significant				NUMA1	A0A286ZN81	0.151669	0.135	FALSE	FALSE	-2.93	1.47	-1.47	0.869666	no significant																				ABCC3	A0A5G2R2F8	0.000967994	FALSE	FALSE
	RPL36	A0A8W4FBD1	0.0332785	0.0633	FALSE	FALSE	-2.83	1.42	-1.42	1.1986	no significant				EEF1G.1	Q29387	0.157916	0.137	FALSE	FALSE	1.11	-0.555	0.555	0.863279	no significant																				ADH5	A0A287AZV4	0.0111878	FALSE	FALSE
	RPL36A	P83884	0.0111747	0.026	TRUE	TRUE	-3.74	1.87	-1.87	1.58503	no significant				S100A6	Q2EN75	0.15603	0.137	FALSE	FALSE	0.756	-0.378	0.378	0.863279	no significant																				SET	F1RR69	0.00982295	FALSE	FALSE
	RPL37A	A0A287AME4	0.0206452	0.0452	TRUE	TRUE	-3.02	1.51	-1.51	1.34486	no significant				ABAT	P80147	0.159772	0.138	FALSE	FALSE	-1.06	0.528	-0.528	0.860121	no significant																				SMC4	A0A480E9Z3	0.0222604	FALSE	FALSE
	RPL4	A0A5G2QSX6	0.00139447	0.000454	TRUE	TRUE	-4.26	2.13	-2.13	3.34294	no significant				NLE1	I3LTI2	0.159961	0.138	FALSE	FALSE	-2.37	1.18	-1.18	0.860121	no significant																				SNRPD2	A0A5G2QW92	0.0225557	FALSE	FALSE
	RPL5	A0A5G2R941	0.443515	0.198	FALSE	FALSE	-0.312	0.156	-0.156	0.703335	no significant				CLTC	A0A8W4FAA6	0.16345	0.139	FALSE	FALSE	-1.94	0.972	-0.972	0.856985	no significant																				H1-10	A0A8W4FQL0	0.0041905	FALSE	FALSE
	RPL6	Q2YGT9	0.000198447	0.00222	TRUE	TRUE	-3.2	1.6	-1.6	2.65365	no significant				HSD17B8	Q9XT00	0.163094	0.139	FALSE	FALSE	-3.52	1.76	-1.76	0.856985	no significant																				API5	A0A5G2QXV7	0.00241625	FALSE	FALSE
	RPLP0	Q29214	0.000402046	0.00837	TRUE	TRUE	2.56	-1.28	1.28	2.07727	significant(p<0.01)				IDH1	I3LDC7	0.166519	0.14	FALSE	FALSE	1.08	-0.54	0.54	0.853872	no significant																				ABLIM1	F1S4V5	0.0265389	FALSE	FALSE
	RPL7A	A0A287BM53	0.0113223	0.0263	TRUE	TRUE	-4.64	2.32	-2.32	1.58004	no significant				HNRNPL	A0A287AJX7	0.167401	0.14	FALSE	FALSE	1.03	-0.517	0.517	0.853872	no significant																				ATXN2	A0A286ZI01	0.0117753	FALSE	FALSE
	RPL8	A0A5G2R4W2	0.000316565	0.00562	TRUE	TRUE	-6.39	3.19	-3.19	2.25026	no significant				RPL30	F2Z554	0.167197	0.14	FALSE	FALSE	0.611	-0.306	0.306	0.853872	no significant																				PAWR	A0A287ARB3	0.00100209	FALSE	FALSE
	RPL9	I3LP78	0.00567285	0.0113	TRUE	TRUE	-4.31	2.16	-2.16	1.94692	no significant				PBXIP1	F1RGP4	0.165093	0.14	FALSE	FALSE	-2.01	1.01	-1.01	0.853872	no significant																				HADH	P00348	0.00234314	FALSE	FALSE
	RPS10	F1RZ28	0.0078192	0.0174	TRUE	TRUE	2.06	-1.03	1.03	1.75945	significant(p<0.05)				PRMT1	A0A287BTE0	0.169231	0.141	FALSE	FALSE	-2.02	1.01	-1.01	0.850781	no significant																				CLASP1	A0A8W4FP19	0.0386921	FALSE	FALSE
	RPLP2	F1RYZ0	0.00728163	0.016	TRUE	TRUE	-2.46	1.23	-1.23	1.79588	no significant				H1-3	A0A5G2QML3	0.172397	0.142	FALSE	FALSE	-2.06	1.03	-1.03	0.847712	no significant																				PDK3	A0A287AHT1	0.00116589	FALSE	FALSE
	RPN1	Q9GMB0	0.00696983	0.0152	TRUE	TRUE	-5.54	2.77	-2.77	1.81816	no significant				PFKL	A0A287AGA4	0.179912	0.144	FALSE	FALSE	-1.03	0.513	-0.513	0.841638	no significant																				PTCD3	A0A5G2QDI2	0.00819853	FALSE	FALSE
	RPN2	Q9GL01	0.0188465	0.0418	TRUE	TRUE	-2.63	1.32	-1.32	1.37882	no significant				PRDX4	F1SQ01	0.180654	0.144	FALSE	FALSE	-1.3	0.652	-0.652	0.841638	no significant																				DARS2	A0A286ZWZ5	0.0056756	FALSE	FALSE
	RPS27A	A0A287AZA7	0.000519078	4.63e-06	TRUE	TRUE	4.18	-2.09	2.09	5.33442	significant(p<0.01)				NDUFS8	A0A286ZUN9	0.177422	0.144	FALSE	FALSE	-2.7	1.35	-1.35	0.841638	no significant																				UBLCP1	A0A287BNL3	0.00579813	FALSE	FALSE
	RPS11	F2Z4Y8	0.207137	0.152	FALSE	FALSE	-0.936	0.468	-0.468	0.818156	no significant				WDR1	K9IVR7	0.182556	0.145	FALSE	FALSE	-0.916	0.458	-0.458	0.838632	no significant																				CKAP5	A0A287AK10	0.0129642	FALSE	FALSE
	RPS12	P46405	0.0276412	0.0563	FALSE	FALSE	-3.16	1.58	-1.58	1.24949	no significant				SURF6	A0A287B433	0.181732	0.145	FALSE	FALSE	-1.82	0.911	-0.911	0.838632	no significant																				SRRM2	A0A287ADD0	0.00406879	FALSE	FALSE
	RPS13	F6Q5P0	0.0835268	0.106	FALSE	FALSE	0.853	-0.427	0.427	0.974694	no significant				EIF3H	A0A8W4FGA3	0.187676	0.146	FALSE	FALSE	1.68	-0.841	0.841	0.835647	no significant																				SNRPN	A0A287AG39	0.0104433	FALSE	FALSE
	RPS14	A0A287BHE7	0.569868	0.215	FALSE	FALSE	0.273	-0.136	0.136	0.667562	no significant				PIK3AP1	A0A286ZSM8	0.187421	0.146	FALSE	FALSE	-0.621	0.311	-0.311	0.835647	no significant																				C1orf68	A0A8W4FGN1	0.0750368	FALSE	FALSE
	RPS15A	A0A287ADE6	0.551221	0.213	FALSE	FALSE	0.319	-0.159	0.159	0.67162	no significant				LOC100522130	A0A287AAP0	0.187854	0.146	FALSE	FALSE	-0.938	0.469	-0.469	0.835647	no significant																				NUBPL	A0A286ZRY1	0.00864346	FALSE	FALSE
	RPS16	Q29201	0.311855	0.262	FALSE	FALSE	-0.689	0.345	-0.345	0.581699	no significant				KIF23	F1SIT8	0.186419	0.146	FALSE	FALSE	-2.34	1.17	-1.17	0.835647	no significant																				KRT18	A0A5G2RBD3	0.0068586	FALSE	FALSE
	RPS17	Q6QAP7	0.018939	0.042	TRUE	TRUE	-3.04	1.52	-1.52	1.37675	no significant				ACACB	A0A8W4FHN1	0.189374	0.147	FALSE	FALSE	0.999	-0.499	0.499	0.832683	no significant																				RBM15	F1S620	0.0382361	FALSE	FALSE
	RPS18	P62272	0.0261022	0.0541	FALSE	FALSE	2.37	-1.19	1.19	1.2668	no significant				TPM3	A0A287BDL6	0.189988	0.147	FALSE	FALSE	0.637	-0.319	0.319	0.832683	no significant																				PRDX1	A0A286ZND5	0.00350107	FALSE	FALSE
	RPS19	F1RGG1	0.00371294	0.0055	TRUE	TRUE	-4.06	2.03	-2.03	2.25964	no significant				COX5B	Q5S3G4	0.18954	0.147	FALSE	FALSE	-1.47	0.735	-0.735	0.832683	no significant																				RPE	A0A286ZQY9	0.00140761	FALSE	FALSE
	RPS2	A0A287ASU4	0.00898897	0.0205	TRUE	TRUE	-2.74	1.37	-1.37	1.68825	no significant				GPT2	A0A287BGP0	0.194236	0.148	FALSE	FALSE	0.672	-0.336	0.336	0.829738	no significant																				HSPA6	Q04967	0.20626	FALSE	FALSE
	RPS20	A1XQU9	0.0868696	0.208	FALSE	FALSE	0.555	-0.278	0.278	0.681937	no significant				SAP18	A0A480ULF1	0.193504	0.148	FALSE	FALSE	-1.59	0.794	-0.794	0.829738	no significant																				UAP1L1	A0A287AAG0	0.00310078	FALSE	FALSE
	RPS23	Q6SA96	0.629804	0.222	FALSE	FALSE	0.278	-0.139	0.139	0.653647	no significant				ERLIN2	A0A5G2QQ72	0.193857	0.148	FALSE	FALSE	-2.05	1.02	-1.02	0.829738	no significant																				RPSA	Q4GWZ2	0.00562951	FALSE	FALSE
	RPS24	A0A5G2R1Y0	0.0438378	0.0751	FALSE	FALSE	-1.45	0.725	-0.725	1.12436	no significant				FAM162A	I3LKD2	0.191836	0.148	FALSE	FALSE	-2.94	1.47	-1.47	0.829738	no significant																				OPA1	F1SFG7	0.0089729	FALSE	FALSE
	RPS25	F2Z5G8	0.00519702	0.00982	TRUE	TRUE	-5.99	3	-3	2.00789	no significant				FARSA	F1SD97	0.197269	0.149	FALSE	FALSE	-0.558	0.279	-0.279	0.826814	no significant																				EIF4EBP2	A0A5G2QUT3	0.0131226	FALSE	FALSE
	RPS26	P49171	0.0147865	0.0337	TRUE	TRUE	-3.71	1.85	-1.85	1.47237	no significant				LGALS9	A0A287AMM9	0.197383	0.149	FALSE	FALSE	-1.77	0.887	-0.887	0.826814	no significant																				ELOC	A0A8W4FIM7	0.000377825	FALSE	FALSE
	RPS3	Q0Z8U2	0.00349395	0.00493	TRUE	TRUE	2.59	-1.3	1.3	2.30715	significant(p<0.01)				S100A5	F1SFV8	0.198069	0.149	FALSE	FALSE	-2.33	1.16	-1.16	0.826814	no significant																				MDH2	P00346	0.191511	FALSE	FALSE
	RPS27L	F2Z5B7	0.00444387	0.00743	TRUE	TRUE	-4.82	2.41	-2.41	2.12901	no significant				YWHAH	F2Z4Y1	0.20959	0.152	FALSE	FALSE	1.22	-0.608	0.608	0.818156	no significant																				TAMM41	F1SQA3	0.000324925	FALSE	FALSE
	RPS28	Q6QAT1	0.00225328	0.00181	TRUE	TRUE	-4.73	2.37	-2.37	2.74232	no significant				DAZAP1	A0A286ZID6	0.209971	0.152	FALSE	FALSE	0.899	-0.45	0.45	0.818156	no significant																				CLPB	A0A286ZU72	0.0187975	FALSE	FALSE
	RPSA	Q4GWZ2	0.00296646	0.00352	TRUE	TRUE	3.49	-1.75	1.75	2.45346	significant(p<0.01)				RPS11	F2Z4Y8	0.207137	0.152	FALSE	FALSE	-0.936	0.468	-0.468	0.818156	no significant																				TUBA4A	A0A5G2R655	0.179243	FALSE	FALSE
	RPS3A	F2Z5C7	0.147247	0.134	FALSE	FALSE	1.31	-0.653	0.653	0.872895	no significant				HOGA1	F1S8X9	0.212407	0.153	FALSE	FALSE	1.26	-0.631	0.631	0.815309	no significant																				LOC1005109	F2Z5T5	0.0491945	FALSE	FALSE
	RPS4X	A0A287B771	0.00547909	0.0107	TRUE	TRUE	-2.9	1.45	-1.45	1.97062	no significant				MVP	I3LQ79	0.216577	0.154	FALSE	FALSE	-1.27	0.636	-0.636	0.812479	no significant																				NAP1L1	F1SGD7	0.00909496	FALSE	FALSE
	RPS5	A0A287AKC0	0.309497	0.176	FALSE	FALSE	-0.942	0.471	-0.471	0.754487	no significant				ITGB4	A0A5G2QY83	0.216445	0.154	FALSE	FALSE	-2.59	1.29	-1.29	0.812479	no significant																				ANP32B	A0A5G2QJS5	0.00053081	FALSE	FALSE
	RPS6	F2Z5Q6	0.000628955	1.23e-05	TRUE	TRUE	-4.2	2.1	-2.1	4.91009	no significant				NMT1	F1RR06	0.215088	0.154	FALSE	FALSE	-2.66	1.33	-1.33	0.812479	no significant																				RPS10	F1RZ28	0.0071544	FALSE	FALSE
	RPS7	A0A287A9Y6	0.735548	0.233	FALSE	FALSE	0.194	-0.0972	0.0972	0.632644	no significant				TARDBP	I3LNA4	0.218397	0.155	FALSE	FALSE	1.09	-0.545	0.545	0.809668	no significant																				SNRPA	A0A2C9F345	0.0149501	FALSE	FALSE
	RPS8	F2Z5F5	0.0174194	0.0389	TRUE	TRUE	-3.33	1.67	-1.67	1.41005	no significant				IFIT5	F1SCY0	0.21894	0.155	FALSE	FALSE	-0.87	0.435	-0.435	0.809668	no significant																				CDKN2AIP	F1RT10	0.0132	FALSE	FALSE
	RPS9	I3LEX0	0.111496	0.219	FALSE	FALSE	-1.32	0.66	-0.66	0.659556	no significant				ADD3	A0A287AQ41	0.22271	0.156	FALSE	FALSE	-1.35	0.676	-0.676	0.806875	no significant																				ITPRIP	F1S5N6	0.0220782	FALSE	FALSE
	RTCB	Q19PY3	0.0147194	0.0385	TRUE	TRUE	2.39	-0.668	1.72	1.41454	significant(p<0.05)				MTHFD1L	A0A287ATN5	0.226009	0.157	FALSE	FALSE	-0.567	0.283	-0.283	0.8041	no significant																				RPL22	P67985	0.000120728	FALSE	FALSE
	RRBP1	I3LGC2	0.0627327	0.0921	FALSE	FALSE	-1.54	0.77	-0.77	1.03574	no significant				IDI1	I3LDY2	0.230001	0.158	FALSE	FALSE	-0.502	0.251	-0.251	0.801343	no significant																				TENT4B	A0A287BQY2	0.000584198	FALSE	FALSE
	RRP1	A0A287APE0	0.000514549	4.45e-06	TRUE	TRUE	-5.94	2.97	-2.97	5.35164	no significant				RTCA	A0A5G2RLE0	0.234844	0.159	FALSE	FALSE	-0.656	0.328	-0.328	0.798603	no significant																				AQP1	Q6PQZ1	0.004021	FALSE	FALSE
	RRP12	A0A5G2QWF3	0.00118315	0.000248	TRUE	TRUE	-5.57	2.79	-2.79	3.60555	no significant				PITRM1	A0A287BCS4	0.235219	0.159	FALSE	FALSE	-1.93	0.966	-0.966	0.798603	no significant																				SNRPE	I3LDW9	0.00337181	FALSE	FALSE
	RRP15	A0A5G2RB12	0.000255724	2.1e-08	TRUE	TRUE	-5.18	2.59	-2.59	7.67778	no significant				HSP90AB1	A0A286ZKC5	0.241085	0.16	FALSE	FALSE	1.03	-0.515	0.515	0.79588	no significant																				LGALS3	A0A5G2QFK8	0.00503462	FALSE	FALSE
	RRS1	F1RTZ0	0.00297205	0.00353	TRUE	TRUE	-4.94	2.47	-2.47	2.45223	no significant				FH	P10173	0.240516	0.16	FALSE	FALSE	0.973	-0.486	0.486	0.79588	no significant																				DDX39B	Q29024	0.0335412	FALSE	FALSE
	RSL1D1	A0A481ARY0	0.0116528	0.027	TRUE	TRUE	-3.01	1.51	-1.51	1.56864	no significant				ALDH3A2	A0A287BBJ7	0.241214	0.16	FALSE	FALSE	-1.08	0.54	-0.54	0.79588	no significant																				U2SURP	F1SKE6	0.0301588	FALSE	FALSE
	RSU1	A0A5G2Q990	0.000330131	2.17e-07	TRUE	TRUE	-5.79	2.9	-2.9	6.66354	no significant				MOV10	A0A287B3Q7	0.247702	0.162	FALSE	FALSE	0.902	-0.451	0.451	0.790485	no significant																				OXLD1	A0A287BPZ9	0.00174002	FALSE	FALSE
	RTCA	A0A5G2RLE0	0.234844	0.159	FALSE	FALSE	-0.656	0.328	-0.328	0.798603	no significant				RPL18A	A0A287APR1	0.250794	0.163	FALSE	FALSE	1.18	-0.59	0.59	0.787812	no significant																				SERPINI1	A0A5G2QE31	0.0159596	FALSE	FALSE
	RTN3	F1RPY3	7.57e-05	0.000135	TRUE	TRUE	3.92	-1.96	1.96	3.86967	significant(p<0.01)				ZNF326	A0A8W4FJC7	0.253804	0.163	FALSE	FALSE	-0.843	0.421	-0.421	0.787812	no significant																				PRPS1	F2Z572	0.00060047	FALSE	FALSE
	S100A4	F1SFV7	0.000325135	0.00589	TRUE	TRUE	3.42	-1.71	1.71	2.22988	significant(p<0.01)				PTCD3	A0A5G2QDI2	0.252396	0.163	FALSE	FALSE	-0.846	0.423	-0.423	0.787812	no significant																				HELZ2	F1RMM8	0.0448783	FALSE	FALSE
	RTN4	A0A287B5Q4	0.000838567	5.89e-05	TRUE	TRUE	-4.07	2.03	-2.03	4.22988	no significant				ESD	Q9GJT2	0.256489	0.164	FALSE	FALSE	-0.84	0.42	-0.42	0.785156	no significant																				NME3	F1RG17	0.00341795	FALSE	FALSE
	RTRAF	A0A287B7A0	0.621778	0.221	FALSE	FALSE	-0.191	0.0955	-0.0955	0.655608	no significant				HSPA5	A0A287BIL8	0.256761	0.164	FALSE	FALSE	-1.27	0.635	-0.635	0.785156	no significant																				H1-3	A0A5G2QML3	0.00700747	FALSE	FALSE
	RUVBL1	I3L742	0.350593	0.183	FALSE	FALSE	-1.28	0.64	-0.64	0.737549	no significant				VILL	A0A287BNH6	0.274149	0.168	FALSE	FALSE	-1.03	0.516	-0.516	0.774691	no significant																				SPTBN5	A0A8W4FBX1	0.055834	FALSE	FALSE
	RUVBL2	F1RIP4	0.0674118	0.0956	FALSE	FALSE	-2.89	1.45	-1.45	1.01954	no significant				EIF3G	A0A5G2QGD0	0.278223	0.169	FALSE	FALSE	-1.1	0.548	-0.548	0.772113	no significant																				CCDC85A	A0A286ZPJ4	0.0117254	FALSE	FALSE
	SART3	A0A286ZX14	0.000151297	0.00118	TRUE	TRUE	4.85	-2.42	2.42	2.92812	significant(p<0.01)				RARS2	F1S0F9	0.280725	0.17	FALSE	FALSE	-0.447	0.223	-0.223	0.769551	no significant																				TTC19	I3LPS3	0.008216	FALSE	FALSE
	S100A1	K7GQ50	0.0607394	0.0906	FALSE	FALSE	-3.15	1.57	-1.57	1.04287	no significant				DSP	F1RW75	0.286473	0.171	FALSE	FALSE	-1.14	0.568	-0.568	0.767004	no significant																				TXNDC11	F1RL25	0.00412967	FALSE	FALSE
	S100A10	P04163	0.128707	0.127	FALSE	FALSE	-0.981	0.491	-0.491	0.896196	no significant				MT-CO3	Q35916	0.291034	0.172	FALSE	FALSE	-1.07	0.536	-0.536	0.764472	no significant																				MAP4	A0A286ZXD9	0.0441725	TRUE	TRUE
	S100A2	K7GQ95	0.0253091	0.156	FALSE	FALSE	1.7	-0.848	0.848	0.806875	no significant				YWHAQ	A0A5G2QM17	0.310324	0.176	FALSE	FALSE	-0.499	0.249	-0.249	0.754487	no significant																				MCAT	K7GQG9	0.0428865	TRUE	TRUE
	SCARA5	F1RJR8	0.000658716	0.0166	TRUE	TRUE	4.66	-2.33	2.33	1.77989	significant(p<0.05)				RPS5	A0A287AKC0	0.309497	0.176	FALSE	FALSE	-0.942	0.471	-0.471	0.754487	no significant																				MCCC1	I3LMN2	2.91e-06	TRUE	TRUE
	S100A5	F1SFV8	0.198069	0.149	FALSE	FALSE	-2.33	1.16	-1.16	0.826814	no significant				YBX1	A0A8W4FPA2	0.322727	0.178	FALSE	FALSE	-0.427	0.214	-0.214	0.74958	no significant																				MCCC2	A0A287B773	2.57e-06	TRUE	TRUE
	S100A6	Q2EN75	0.00395145	0.0747	FALSE	FALSE	3.66	-1.83	1.83	1.12668	no significant				SCARA5	F1RJR8	0.33972	0.181	FALSE	FALSE	1.09	-0.545	0.545	0.742321	no significant																				MCU	A0A5G2QQW0	1.5e-05	TRUE	TRUE
	SAFB	F1S7J6	0.00651193	0.0138	TRUE	TRUE	-2.59	1.29	-1.29	1.86012	no significant				DDOST	A0A287AGM8	0.338671	0.181	FALSE	FALSE	0.447	-0.223	0.223	0.742321	no significant																				MDH1	P11708	0.022476	TRUE	TRUE
	SAMM50	A0A8W4F8V8	0.00822751	0.0184	TRUE	TRUE	-4.75	2.37	-2.37	1.73518	no significant				FABP3	O02772	0.335091	0.181	FALSE	FALSE	-0.93	0.465	-0.465	0.742321	no significant																				MRPS26	F1S8A5	0.00237165	TRUE	TRUE
	SAP18	A0A480ULF1	0.193504	0.148	FALSE	FALSE	-1.59	0.794	-0.794	0.829738	no significant				FSCN1	C0LZL0	0.343082	0.182	FALSE	FALSE	0.764	-0.382	0.382	0.739929	no significant																				MSN	A0A287AK19	2.15e-05	TRUE	TRUE
	SAR1B	Q5PYH3	0.0126243	0.029	TRUE	TRUE	-3.63	1.81	-1.81	1.5376	no significant				OLA1	A0A5G2RH83	0.343028	0.182	FALSE	FALSE	-0.47	0.235	-0.235	0.739929	no significant																				MTHFD1	F1SA74	0.0360204	TRUE	TRUE
	SDHA	Q0QF01	0.000229951	0.00301	TRUE	TRUE	5.24	-2.62	2.62	2.52143	significant(p<0.01)				PDZK1	F1SDD5	0.342473	0.182	FALSE	FALSE	-0.564	0.282	-0.282	0.739929	no significant																				MX2	F1SG66	5.03e-05	TRUE	TRUE
	SBDS	F1RJJ3	0.012182	0.0282	TRUE	TRUE	-2.55	1.27	-1.27	1.54975	no significant				RAN	A0A5G2QZY6	0.350614	0.183	FALSE	FALSE	0.373	-0.186	0.186	0.737549	no significant																				MYBBP1A	A0A286ZYY8	0.012406	TRUE	TRUE
	SCAMP1	O77735	0.042562	0.179	FALSE	FALSE	1.46	-0.729	0.729	0.747147	no significant				FUBP3	A0A5G2QHD9	0.349375	0.183	FALSE	FALSE	-0.473	0.237	-0.237	0.737549	no significant																				MYH9	A0A8W4FCU2	0.00588816	TRUE	TRUE
	SCAMP3	F1RLJ4	0.0862221	0.107	FALSE	FALSE	-2.58	1.29	-1.29	0.970616	no significant				SSB	F1S1V1	0.345577	0.183	FALSE	FALSE	-1.25	0.625	-0.625	0.737549	no significant																				MYL6	P60662	2.68e-05	TRUE	TRUE
	SDHB	A0A5G2R1P2	0.000212684	0.00258	TRUE	TRUE	3.24	-1.62	1.62	2.58838	significant(p<0.01)				RUVBL1	I3L742	0.350593	0.183	FALSE	FALSE	-1.28	0.64	-0.64	0.737549	no significant																				NDUFA5	A0A287BAW0	0.0152187	TRUE	TRUE
	SCFD1	A0A5G2Q9I5	0.0105344	0.0245	TRUE	TRUE	-4.49	2.24	-2.24	1.61083	no significant				CCT7	A0A5G2RAV7	0.351863	0.184	FALSE	FALSE	0.504	-0.252	0.252	0.735182	no significant																				S	A0A0E3N634	0.00462464	TRUE	TRUE
	SEC16A	A0A286ZV83	0.000391243	0.00804	TRUE	TRUE	2.6	-1.3	1.3	2.09474	significant(p<0.01)				A0A8W4FMS2	A0A8W4FMS2	0.353966	0.184	FALSE	FALSE	-0.852	0.426	-0.426	0.735182	no significant																				NDUFS1	A0A5G2RBR3	0.00841663	TRUE	TRUE
	SERBP1	F1S827	0.000626892	0.0156	TRUE	TRUE	5.23	-2.61	2.61	1.80688	significant(p<0.05)				PKM	A0A286ZI36	0.357922	0.185	FALSE	FALSE	-0.366	0.183	-0.183	0.732828	no significant																				NDUFV3	A0A287AWH6	0.0064156	TRUE	TRUE
	SF3A1	A0A287ACP7	0.000409979	0.00862	TRUE	TRUE	2.83	-1.42	1.42	2.06449	significant(p<0.01)				PTBP3	A0A288CFU5	0.362158	0.185	FALSE	FALSE	-0.893	0.447	-0.447	0.732828	no significant																				NME1	Q2EN76	4.04e-05	TRUE	TRUE
	SEC22B	A0A287BEE6	0.0027453	0.00296	TRUE	TRUE	-2.73	1.37	-1.37	2.52871	no significant				ACLY	F1S0N2	0.364648	0.186	FALSE	FALSE	-0.519	0.26	-0.26	0.730487	no significant																				NNT	A0A287AQG1	0.00102201	TRUE	TRUE
	SEC61B	F2Z5P0	0.00961633	0.0222	TRUE	TRUE	-4.66	2.33	-2.33	1.65365	no significant				NACA	A0A5G2R5U8	0.366441	0.186	FALSE	FALSE	-0.659	0.33	-0.33	0.730487	no significant																				NOLC1	F1S8T1	7.73e-06	TRUE	TRUE
	SEPTIN11	A0A8W4F7D9	0.0112841	0.0262	TRUE	TRUE	-1.67	0.835	-0.835	1.5817	no significant				EEF1G	A0A8W4FMF6	0.373521	0.187	FALSE	FALSE	0.955	-0.478	0.478	0.728158	no significant																				NONO	A0A287BK25	7.71e-05	TRUE	TRUE
	SEPTIN2	A0A287BJ05	0.0415757	0.0727	FALSE	FALSE	-3.9	1.95	-1.95	1.13847	no significant				MYO6	Q29122	0.381369	0.189	FALSE	FALSE	-0.453	0.226	-0.226	0.723538	no significant																				OGDH	F1SSH8	0.00321856	TRUE	TRUE
	SEPTIN7	F1SIK9	0.00164331	0.000746	TRUE	TRUE	-4.24	2.12	-2.12	3.12726	no significant				NDUFB11	A0A5G2R381	0.381104	0.189	FALSE	FALSE	-1.4	0.7	-0.7	0.723538	no significant																				PABPC1	F2Z557	0.00219663	TRUE	TRUE
	SFPQ	A0A287A4F2	0.0178638	0.0398	TRUE	TRUE	2.72	-1.36	1.36	1.40012	significant(p<0.05)				LOC100524873	F1S3W0	0.403023	0.192	FALSE	FALSE	-0.923	0.462	-0.462	0.716699	no significant																				PC	A0A8W4F6F0	8.14e-06	TRUE	TRUE
	SERPINH1	A0A286ZRU9	0.0312515	0.0609	FALSE	FALSE	-2.98	1.49	-1.49	1.21538	no significant				SLC25A13	A0A286ZKD4	0.404208	0.192	FALSE	FALSE	-1.22	0.61	-0.61	0.716699	no significant																				PCCB	P79384	9.38e-06	TRUE	TRUE
	SET	F1RR69	0.0166561	0.0374	TRUE	TRUE	-3.27	1.64	-1.64	1.42713	no significant				TXN	P82460	0.408642	0.193	FALSE	FALSE	0.435	-0.217	0.217	0.714443	no significant																				PCK2	A0A287AES5	0.000115178	TRUE	TRUE
	SHMT2	A0A287BKR2	8.5e-05	0.000197	TRUE	TRUE	5.22	-2.61	2.61	3.70553	significant(p<0.01)				EIF3A	F1S4P6	0.406777	0.193	FALSE	FALSE	0.374	-0.187	0.187	0.714443	no significant																				PD	P29804	0.000140026	TRUE	TRUE
	SF3A2	A0A287AN25	0.00916124	0.021	TRUE	TRUE	-3.84	1.92	-1.92	1.67778	no significant				AHCY	Q710C4	0.407481	0.193	FALSE	FALSE	-0.338	0.169	-0.169	0.714443	no significant																				PDHB	A0A5G2QSU5	7.46e-06	TRUE	TRUE
	SF3A3	F1SV40	0.00304214	0.00371	TRUE	TRUE	-4.17	2.09	-2.09	2.43063	no significant				VARS1	A0A287BPW4	0.410864	0.193	FALSE	FALSE	-0.418	0.209	-0.209	0.714443	no significant																				PDHX	A0A5G2QSG9	0.000135962	TRUE	TRUE
	SF3B3	I3LSJ4	0.0159194	0.135	FALSE	FALSE	-1.16	0.58	-0.58	0.869666	no significant				FXR1	I3LH62	0.417397	0.194	FALSE	FALSE	-0.399	0.199	-0.199	0.712198	no significant																				PECR	I3L8Q5	4.77e-05	TRUE	TRUE
	SLC25A3	A0A287BGP7	8.94e-05	0.000234	TRUE	TRUE	3.85	-1.93	1.93	3.63078	significant(p<0.01)				TARS2	A0A480WLU7	0.418704	0.195	FALSE	FALSE	-0.516	0.258	-0.258	0.709965	no significant																				PKM	A0A286ZI36	0.00174302	TRUE	TRUE
	SLC25A6	A0A5G2RDZ2	0.000182307	0.00186	TRUE	TRUE	4.05	-2.02	2.02	2.73049	significant(p<0.01)				AKR1A1	P50578	0.421251	0.195	FALSE	FALSE	-0.872	0.436	-0.436	0.709965	no significant																				PLEC	A0A287A8C7	0.00918662	TRUE	TRUE
	SIK3	A0A8W4FQH7	0.137376	0.228	FALSE	FALSE	1.28	-0.641	0.641	0.642065	no significant				ACAT2	A0A287AV07	0.428551	0.196	FALSE	FALSE	-1.4	0.7	-0.7	0.707744	no significant																				PRDX1	A0A286ZND5	0.0497081	TRUE	TRUE
	SKIC8	F1RKU4	0.00356214	0.00511	TRUE	TRUE	-4.25	2.12	-2.12	2.29158	no significant				PARP1	I3LDH3	0.432805	0.197	FALSE	FALSE	-1.19	0.593	-0.593	0.705534	no significant																				PRXL2A	F1SEQ7	1.05e-06	TRUE	TRUE
	SLC25A12	A0A5G2QY62	0.00398761	0.00619	TRUE	TRUE	-4.48	2.24	-2.24	2.20831	no significant				RPL5	A0A5G2R941	0.443515	0.198	FALSE	FALSE	-0.312	0.156	-0.156	0.703335	no significant																				PTCD3	A0A5G2QDI2	0.0373265	TRUE	TRUE
	SLC25A13	A0A286ZKD4	0.404208	0.192	FALSE	FALSE	-1.22	0.61	-0.61	0.716699	no significant				IARS1	I3LAT6	0.442114	0.198	FALSE	FALSE	-0.531	0.265	-0.265	0.703335	no significant																				PYCR1	A0A5G2R6V4	7.86e-05	TRUE	TRUE
	SLC25A24	F6Q4L6	0.0921054	0.111	FALSE	FALSE	-2.47	1.24	-1.24	0.954677	no significant				TIAL1	A0A286ZNM5	0.448672	0.199	FALSE	FALSE	0.752	-0.376	0.376	0.701147	no significant																				RAB1A	Q52NJ2	0.00409228	TRUE	TRUE
	SLC9A3R1	B8XH67	0.00184946	0.0462	TRUE	TRUE	2.7	-1.35	1.35	1.33536	significant(p<0.05)				RPL24	A0A287A286	0.44941	0.199	FALSE	FALSE	-0.738	0.369	-0.369	0.701147	no significant																				RAB39A	A0A5G2QQB0	5.22e-06	TRUE	TRUE
	SLC25A5	F2Z565	0.0479227	0.0792	FALSE	FALSE	-2.6	1.3	-1.3	1.10127	no significant				OAT	A0A287BBB4	0.457816	0.2	FALSE	FALSE	0.567	-0.283	0.283	0.69897	no significant																				RANBP2	I3LLK1	0.00846725	TRUE	TRUE
	SND1	A0A5G2QLY5	0.000499279	0.0113	TRUE	TRUE	3.22	-1.61	1.61	1.94692	significant(p<0.05)				DPYSL2	F1RJT3	0.456277	0.2	FALSE	FALSE	-0.486	0.243	-0.243	0.69897	no significant																				RPL13	I3LSD3	0.00269218	TRUE	TRUE
	SLC37A4	A0A287BS88	0.0331447	0.0632	FALSE	FALSE	-1.63	0.817	-0.817	1.19928	no significant				TUBA1A	F2Z5T5	0.480268	0.203	FALSE	FALSE	0.275	-0.137	0.137	0.692504	no significant																				RPL17	A0A287B386	0.000142442	TRUE	TRUE
	SNRNP70	A0A287AJ85	0.00155907	0.0404	TRUE	TRUE	4.43	-2.21	2.21	1.39362	significant(p<0.05)				COX7A2L	A0A287BTB8	0.474148	0.203	FALSE	FALSE	-0.613	0.306	-0.306	0.692504	no significant																				RPL23A	A0A286ZL51	0.0124335	TRUE	TRUE
	SMC1A	F2Z5A8	0.00471353	0.0822	FALSE	FALSE	1.44	-0.721	0.721	1.08513	no significant				LDHD	I3LDY5	0.487912	0.204	FALSE	FALSE	0.56	-0.28	0.28	0.69037	no significant																				RPL27A	F1RGC0	4.16e-06	TRUE	TRUE
	SNX12	F2Z596	0.000322804	0.00581	TRUE	TRUE	3.21	-1.61	1.61	2.23582	significant(p<0.01)				KIF5C	A0A480PZV2	0.484966	0.204	FALSE	FALSE	-0.289	0.144	-0.144	0.69037	no significant																				RPL3	Q29293	0.0189631	TRUE	TRUE
	SNRNP200	K9J4V0	0.0054571	0.0106	TRUE	TRUE	-4.54	2.27	-2.27	1.97469	no significant				TRAP1	A0A286ZLB1	0.517126	0.208	FALSE	FALSE	0.915	-0.458	0.458	0.681937	no significant																				RPL30	F2Z554	0.0352606	TRUE	TRUE
	SOD2	A0A287A4Z2	0.000248414	0.00353	TRUE	TRUE	2.98	-1.49	1.49	2.45223	significant(p<0.01)				SSH1	A0A8W4FLD4	0.526302	0.209	FALSE	FALSE	-1.22	0.609	-0.609	0.679854	no significant																				RPL34	Q29223	0.0384495	TRUE	TRUE
	SNRPB	A0A287AG39	0.686433	0.228	FALSE	FALSE	0.491	-0.246	0.246	0.642065	no significant				MTHFD1	F1SA74	0.55024	0.212	FALSE	FALSE	0.47	-0.235	0.235	0.673664	no significant																				RPL35A	A0A286ZLH8	0.0126919	TRUE	TRUE
	SNRPD2	A0A5G2QW92	0.0396029	0.0707	FALSE	FALSE	-2.13	1.06	-1.06	1.15058	no significant				RPS15A	A0A287ADE6	0.551221	0.213	FALSE	FALSE	0.319	-0.159	0.159	0.67162	no significant																				RPL36A	P83884	8.53e-05	TRUE	TRUE
	SNRPD3	F2Z4Y0	0.00238654	0.00208	TRUE	TRUE	-4.1	2.05	-2.05	2.68194	no significant				PCK2	A0A287AES5	0.552759	0.213	FALSE	FALSE	-0.273	0.137	-0.137	0.67162	no significant																				RPL37A	A0A287AME4	3.54e-05	TRUE	TRUE
	SNX1	A0A480LB97	0.0802223	0.104	FALSE	FALSE	-1.72	0.859	-0.859	0.982967	no significant				ATP5F1C	A0A8X9AEI6	0.559574	0.214	FALSE	FALSE	0.443	-0.222	0.222	0.669586	no significant																				RPL4	A0A5G2QSX6	1.86e-05	TRUE	TRUE
	SPTBN1	A0A287BDN2	0.000191583	0.00206	TRUE	TRUE	3.65	-1.82	1.82	2.68613	significant(p<0.01)				RPS14	A0A287BHE7	0.569868	0.215	FALSE	FALSE	0.273	-0.136	0.136	0.667562	no significant																				RPL6	Q2YGT9	2.49e-05	TRUE	TRUE
	SNX2	A0A287BMK7	0.0303888	0.0598	FALSE	FALSE	-3.99	2	-2	1.2233	no significant				MYH9	A0A8W4FCU2	0.568336	0.215	FALSE	FALSE	0.218	-0.109	0.109	0.667562	no significant																				RPL7A	A0A287BM53	0.00335301	TRUE	TRUE
	SNX5	F1SBI1	0.026876	0.0552	FALSE	FALSE	-3.86	1.93	-1.93	1.25806	no significant				HDLBP	A0A8W4FKC7	0.593087	0.217	FALSE	FALSE	-0.314	0.157	-0.157	0.66354	no significant																				RPS10	F1RZ28	0.0162932	TRUE	TRUE
	SRSF1	Q3YLA6	0.0123754	0.00731	TRUE	TRUE	2.72	-1.7	1.02	2.13608	significant(p<0.01)				VDAC2	Q9MZ15	0.585013	0.217	FALSE	FALSE	-0.443	0.221	-0.221	0.66354	no significant																				RPS11	F2Z4Y8	7.46e-05	TRUE	TRUE
	SORBS2	F1RZN9	0.00647828	0.0137	TRUE	TRUE	-3.17	1.59	-1.59	1.86328	no significant				PMPCB	A0A5G2QH82	0.609215	0.219	FALSE	FALSE	0.32	-0.16	0.16	0.659556	no significant																				RPS14	A0A287BHE7	3.32e-05	TRUE	TRUE
	SORD	Q29318	0.00285146	0.00323	TRUE	TRUE	-4.01	2	-2	2.4908	no significant				CCT2	D0G0C8	0.606368	0.219	FALSE	FALSE	0.202	-0.101	0.101	0.659556	no significant																				RPS27L	F2Z5B7	0.0108374	TRUE	TRUE
	SPTAN1	A0A286ZXS0	0.00788721	0.105	FALSE	FALSE	1.92	-0.96	0.96	0.978811	no significant				TUBA4A	A0A5G2R655	0.609334	0.219	FALSE	FALSE	0.195	-0.0974	0.0974	0.659556	no significant																				RPS28	Q6QAT1	0.00518512	TRUE	TRUE
	SRSF2	Q06A98	0.00161089	0.0415	TRUE	TRUE	3.4	-1.7	1.7	1.38195	significant(p<0.05)				VWA5A	A0A5K1VKX9	0.609432	0.219	FALSE	FALSE	-0.197	0.0985	-0.0985	0.659556	no significant																				RPS3A	F2Z5C7	0.0467595	TRUE	TRUE
	SRP19	F1RLG4	0.013173	0.127	FALSE	FALSE	2.69	-1.35	1.35	0.896196	no significant				PRDX2	A0A287A690	0.614322	0.22	FALSE	FALSE	0.763	-0.382	0.382	0.657577	no significant																				RPS4X	A0A287B771	5.63e-05	TRUE	TRUE
	SRP72	F1RTV6	0.0803717	0.104	FALSE	FALSE	-2.52	1.26	-1.26	0.982967	no significant				ME2	A0A286ZNS2	0.614427	0.22	FALSE	FALSE	-0.554	0.277	-0.277	0.657577	no significant																				RPS8	F2Z5F5	0.0460835	TRUE	TRUE
	SRSF3	F1RY92	0.00218454	0.00168	TRUE	TRUE	4.01	-2	2	2.77469	significant(p<0.01)				KHDRBS1	I3LP11	0.624132	0.221	FALSE	FALSE	0.344	-0.172	0.172	0.655608	no significant																				S100A6	Q2EN75	0.0028227	TRUE	TRUE
	SRSF10	A0A287B770	0.843104	0.243	FALSE	FALSE	0.188	-0.0938	0.0938	0.614394	no significant				RTRAF	A0A287B7A0	0.621778	0.221	FALSE	FALSE	-0.191	0.0955	-0.0955	0.655608	no significant																				SDHA	Q0QF01	0.0128463	TRUE	TRUE
	STOML2	A0A286ZSD7	0.00159696	0.0412	TRUE	TRUE	3.41	-1.71	1.71	1.3851	significant(p<0.05)				DARS1	A0A8W4FEH7	0.621441	0.221	FALSE	FALSE	-0.203	0.102	-0.102	0.655608	no significant																				SDHAF2	A0A287B6S6	0.0342503	TRUE	TRUE
	SUC	O19069	4.72e-05	1.84e-05	TRUE	TRUE	4.97	-2.49	2.49	4.73518	significant(p<0.01)				NDUFA10	A0A8W4FPJ5	0.633539	0.222	FALSE	FALSE	0.362	-0.181	0.181	0.653647	no significant																				SERBP1	F1S827	0.00528379	TRUE	TRUE
	SRSF5	A0A286ZX74	0.00717013	0.0157	TRUE	TRUE	-3.01	1.51	-1.51	1.8041	no significant				RPS23	Q6SA96	0.629804	0.222	FALSE	FALSE	0.278	-0.139	0.139	0.653647	no significant																				SFN	F1STR9	0.0205265	TRUE	TRUE
	SRSF6	Q06AA0	0.0125375	0.125	FALSE	FALSE	1.03	-0.515	0.515	0.90309	no significant				FDPS	D0G6X4	0.637863	0.222	FALSE	FALSE	-0.361	0.181	-0.181	0.653647	no significant																				SHMT2	A0A287BKR2	0.00628037	TRUE	TRUE
	SRSF7	A0A287ASZ5	0.0100803	0.0234	TRUE	TRUE	1.76	-0.878	0.878	1.63078	no significant				CKAP4	F1SPP8	0.638058	0.222	FALSE	FALSE	-0.451	0.225	-0.225	0.653647	no significant																				SLC25A13	A0A286ZKD4	3.6e-05	TRUE	TRUE
	SRSF9	F1RJJ0	0.0159051	0.135	FALSE	FALSE	4.54	-2.27	2.27	0.869666	no significant				LOC110260088	A0A287AVR0	0.656667	0.224	FALSE	FALSE	-0.483	0.242	-0.242	0.649752	no significant																				SLC25A5	F2Z565	6.65e-05	TRUE	TRUE
	SSB	F1S1V1	0.345577	0.183	FALSE	FALSE	-1.25	0.625	-0.625	0.737549	no significant				PLEC	A0A287A8C7	0.663859	0.225	FALSE	FALSE	-0.394	0.197	-0.197	0.647817	no significant																				SLC25A6	A0A5G2RDZ2	8.19e-05	TRUE	TRUE
	SSH1	A0A8W4FLD4	0.526302	0.209	FALSE	FALSE	-1.22	0.609	-0.609	0.679854	no significant				RBM3	I3L5X7	0.665123	0.225	FALSE	FALSE	-0.558	0.279	-0.279	0.647817	no significant																				SND1	A0A5G2QLY5	0.00524234	TRUE	TRUE
	SSR3	I3LGD6	0.0292684	0.0584	FALSE	FALSE	-3.6	1.8	-1.8	1.23359	no significant				ANXA11	A0A5K1UZZ4	0.676551	0.227	FALSE	FALSE	0.369	-0.185	0.185	0.643974	no significant																				SORD	Q29318	9.3e-06	TRUE	TRUE
	ST13	F1SRB9	0.000725358	2.71e-05	TRUE	TRUE	-4.49	2.24	-2.24	4.56703	no significant				NNT	A0A287AQG1	0.684122	0.227	FALSE	FALSE	0.236	-0.118	0.118	0.643974	no significant																				STOML2	A0A286ZSD7	0.00875796	TRUE	TRUE
	STAT1	Q764M5	0.0665229	0.095	FALSE	FALSE	-2.65	1.32	-1.32	1.02228	no significant				SNRPB	A0A287AG39	0.686433	0.228	FALSE	FALSE	0.491	-0.246	0.246	0.642065	no significant																				SUC	O19069	7.21e-05	TRUE	TRUE
	STAT3	Q19S50	0.0457975	0.0771	FALSE	FALSE	-4.11	2.06	-2.06	1.11295	no significant				EIF4A3	A6M931	0.723401	0.231	FALSE	FALSE	0.357	-0.178	0.178	0.636388	no significant																				SUCLG2	A0A287BA45	0.0337841	TRUE	TRUE
	SUCLG2	A0A287BA45	0.00616187	0.0128	TRUE	TRUE	2.29	-1.15	1.15	1.89279	significant(p<0.05)				TCP1	F1SB63	0.736066	0.233	FALSE	FALSE	0.237	-0.119	0.119	0.632644	no significant																				SYNCRIP	F2Z5D4	5.22e-05	TRUE	TRUE
	STT3A	A0A286ZVL5	0.00169985	0.000828	TRUE	TRUE	-5.58	2.79	-2.79	3.08197	no significant				RPS7	A0A287A9Y6	0.735548	0.233	FALSE	FALSE	0.194	-0.0972	0.0972	0.632644	no significant																				TIMM44	A0A5G2R894	1.06e-05	TRUE	TRUE
	STT3B	F1RRF2	0.100112	0.115	FALSE	FALSE	-2.02	1.01	-1.01	0.939302	no significant				CAPG	A0A287B8B6	0.751603	0.234	FALSE	FALSE	-0.12	0.0598	-0.0598	0.630784	no significant																				TPM3	A0A287BDL6	0.0242557	TRUE	TRUE
	STX7	A0A5G2R847	0.00633708	0.0133	TRUE	TRUE	-3.88	1.94	-1.94	1.87615	no significant				CCT8	I3LCA2	0.784972	0.237	FALSE	FALSE	0.118	-0.059	0.059	0.625252	no significant																				TRAP1	A0A286ZLB1	0.0164064	TRUE	TRUE
	SUB1	A0A287AUW4	0.00867634	0.0196	TRUE	TRUE	-3.62	1.81	-1.81	1.70774	no significant				DDX6	F1SAJ5	0.77868	0.237	FALSE	FALSE	-0.215	0.108	-0.108	0.625252	no significant																				UBR4	F1SUQ5	0.00623896	TRUE	TRUE
	SUGT1	A0A286ZQC1	4.17e-05	1.2e-05	TRUE	TRUE	4.88	-2.44	2.44	4.92082	significant(p<0.01)				OXCT1	Q29551	0.811491	0.24	FALSE	FALSE	0.145	-0.0723	0.0723	0.619789	no significant																				VAPB	A5GFS8	0.00953251	TRUE	TRUE
	SUCLA2	A0A287AR48	0.00377137	0.0727	FALSE	FALSE	3.14	-1.57	1.57	1.13847	no significant				AP2B1	A0A480V1M7	0.814271	0.24	FALSE	FALSE	0.0921	-0.046	0.046	0.619789	no significant																				VCP	P03974	0.0343285	TRUE	TRUE
	SUCLG1	O19069	0.0546504	0.0854	FALSE	FALSE	1.72	-0.859	0.859	1.06854	no significant				RER1	A0A287ASF7	0.837052	0.242	FALSE	FALSE	0.105	-0.0524	0.0524	0.616185	no significant																				VDAC2	F1S2F6	8.34e-05	TRUE	TRUE
	SYNCRIP	F2Z5D4	0.00555285	0.0109	TRUE	TRUE	3.69	-1.85	1.85	1.96257	significant(p<0.05)				EPS8L2	A0A5G2QJE4	0.837108	0.242	FALSE	FALSE	0.102	-0.0509	0.0509	0.616185	no significant																				VIL1	F1SRY3	0.0402515	TRUE	TRUE
	THRAP3	A0A5K1VE26	0.000353577	0.00682	TRUE	TRUE	2.74	-1.37	1.37	2.16622	significant(p<0.01)				UPF1	A0A286ZYJ8	0.83389	0.242	FALSE	FALSE	-0.141	0.0704	-0.0704	0.616185	no significant																				XPO5	A0A8W4FH88	0.0129793	TRUE	TRUE
	SUMO2	P61958	0.0231494	0.0496	TRUE	TRUE	-2.24	1.12	-1.12	1.30452	no significant				YWHAG	F2Z4Z1	0.837754	0.242	FALSE	FALSE	-0.238	0.119	-0.119	0.616185	no significant
	SUPT16H	F1S8K5	0.0408686	0.177	FALSE	FALSE	1.79	-0.896	0.896	0.752027	no significant				PPIF	F1S2E3	0.829634	0.242	FALSE	FALSE	-0.31	0.155	-0.155	0.616185	no significant
	SURF4	A0A287ASN8	0.00416605	0.00668	TRUE	TRUE	-3	1.5	-1.5	2.17522	no significant				SRSF10	A0A287B770	0.843104	0.243	FALSE	FALSE	0.188	-0.0938	0.0938	0.614394	no significant
	SURF6	A0A287B433	0.181732	0.145	FALSE	FALSE	-1.82	0.911	-0.911	0.838632	no significant				KRT10	I3LDS3	0.843035	0.243	FALSE	FALSE	-0.0957	0.0479	-0.0479	0.614394	no significant
	TIMM44	A0A5G2R894	0.000636758	0.0159	TRUE	TRUE	2.61	-1.3	1.3	1.7986	significant(p<0.05)				HSPD1	A0A8W4FMW6	0.863328	0.245	FALSE	FALSE	-0.0643	0.0321	-0.0321	0.610834	no significant
	SYNM	A0A8W4FGV4	0.000583376	8.52e-06	TRUE	TRUE	-4.66	2.33	-2.33	5.06956	no significant				ACSS3	A0A287B4R8	0.874389	0.246	FALSE	FALSE	0.0695	-0.0348	0.0348	0.609065	no significant
	TAF15	A0A5G2RGR9	0.00838908	0.0188	TRUE	TRUE	-4.56	2.28	-2.28	1.72584	no significant				PGK1	F1RPH0	0.876487	0.246	FALSE	FALSE	-0.0591	0.0295	-0.0295	0.609065	no significant
	TAGLN	A0A287AZK2	0.00617347	0.0128	TRUE	TRUE	-3.19	1.59	-1.59	1.89279	no significant				SF3B3	I3LSJ4	0.883096	0.246	FALSE	FALSE	-0.105	0.0524	-0.0524	0.609065	no significant
	TAGLN2	F1RJ93	0.0380868	0.174	FALSE	FALSE	1.43	-0.717	0.717	0.759451	no significant				LASP1	A0A287A8S0	0.900145	0.248	FALSE	FALSE	0.109	-0.0543	0.0543	0.605548	no significant
	TARDBP	I3LNA4	0.218397	0.155	FALSE	FALSE	1.09	-0.545	0.545	0.809668	no significant				MDH1	P11708	0.924297	0.25	FALSE	FALSE	-0.0691	0.0346	-0.0346	0.60206	no significant
	TARS2	A0A480WLU7	0.792802	0.303	FALSE	FALSE	0.242	-0.121	0.121	0.518557	no significant				ACADL	P79274	0.934077	0.251	FALSE	FALSE	0.0974	-0.0487	0.0487	0.600326	no significant
	TBL2	A0A286ZX31	0.00605804	0.0125	TRUE	TRUE	-5	2.5	-2.5	1.90309	no significant				QARS1	M3TYW5	0.936157	0.251	FALSE	FALSE	-0.066	0.033	-0.033	0.600326	no significant
	TBL3	A0A287ADD1	0.010822	0.0252	TRUE	TRUE	-3.78	1.89	-1.89	1.5986	no significant				RPS20	A1XQU9	0.952116	0.253	FALSE	FALSE	0.0231	-0.0115	0.0115	0.596879	no significant
	TCOF1	A0A5G2R8J0	0.00218877	0.0519	FALSE	FALSE	4.35	-2.17	2.17	1.28483	no significant				HNRNPA1	A0A286ZPE3	0.955429	0.253	FALSE	FALSE	0.0208	-0.0104	0.0104	0.596879	no significant
	TCP1	F1SB63	0.736066	0.233	FALSE	FALSE	0.237	-0.119	0.119	0.632644	no significant				CAPZA1	A0A8W4FH92	0.962485	0.253	FALSE	FALSE	-0.026	0.013	-0.013	0.596879	no significant
	TENM1	F1RU60	0.00202092	0.00136	TRUE	TRUE	-4.32	2.16	-2.16	2.86646	no significant				CORO1B	A0A287B9Z2	0.971467	0.254	FALSE	FALSE	0.0264	-0.0132	0.0132	0.595166	no significant
	TES	Q2QLE3	0.0952209	0.112	FALSE	FALSE	-3.12	1.56	-1.56	0.950782	no significant				EIF3F	A0A287ARI1	0.971599	0.254	FALSE	FALSE	0.0227	-0.0113	0.0113	0.595166	no significant
	TFAM	Q5D144	0.00380756	0.00575	TRUE	TRUE	-3.8	1.9	-1.9	2.24033	no significant				GIPC2	A0A287BNZ1	0.985511	0.255	FALSE	FALSE	0.0176	-0.00879	0.00879	0.59346	no significant
	TFRC	Q8HZV3	0.0685537	0.0964	FALSE	FALSE	-3.56	1.78	-1.78	1.01592	no significant				ENO1	A0A287B6S5	0.983497	0.255	FALSE	FALSE	-0.0146	0.00729	-0.00729	0.59346	no significant
	TGM1	K7GLF7	0.00530975	0.0873	FALSE	FALSE	1.55	-0.773	0.773	1.05899	no significant				PDHB	A0A5G2QSU5	0.993693	0.256	FALSE	FALSE	0.00558	-0.00279	0.00279	0.59176	no significant
	THBS1	F1SS26	0.00399015	0.0062	TRUE	TRUE	-3.5	1.75	-1.75	2.20761	no significant				RBM47	A0A286ZZW6	0.995393	0.256	FALSE	FALSE	-0.00699	0.00349	-0.00349	0.59176	no significant
	TKT	A8U4R4	0.00080406	0.0212	TRUE	TRUE	3.83	-1.91	1.91	1.67366	significant(p<0.05)				COPB1	F1S982	0.997342	0.257	FALSE	FALSE	-0.00587	0.00294	-0.00294	0.590067	no significant
	THYN1	I3LC77	0.00514381	0.00966	TRUE	TRUE	-3.79	1.89	-1.89	2.01502	no significant
	TIA1	I3LRX5	0.00317604	0.0656	FALSE	FALSE	2.71	-1.35	1.35	1.1831	no significant
	TIAL1	A0A286ZNM5	0.448672	0.199	FALSE	FALSE	0.752	-0.376	0.376	0.701147	no significant
	TPM3	A0A287BDL6	0.00111911	0.03	TRUE	TRUE	2.54	-1.27	1.27	1.52288	significant(p<0.05)
	TJP2	A0A287AQX9	0.000544268	5.79e-06	TRUE	TRUE	-6.54	3.27	-3.27	5.23732	no significant
	TKFC	A0A480IXS3	0.0321754	0.062	FALSE	FALSE	-3.25	1.62	-1.62	1.20761	no significant
	TPR	A0A286ZJ74	0.000178815	0.00178	TRUE	TRUE	3.19	-1.6	1.6	2.74958	significant(p<0.01)
	TLCD2	A0A287B9V4	0.00403172	0.00631	TRUE	TRUE	-3.47	1.73	-1.73	2.19997	no significant
	TLN1	A0A287BAK1	0.00356171	0.00511	TRUE	TRUE	-3.85	1.92	-1.92	2.29158	no significant
	TLN2	A0A287B272	0.00238062	0.00207	TRUE	TRUE	-5.15	2.58	-2.58	2.68403	no significant
	TMED10	A0A286ZV95	0.00444513	0.00744	TRUE	TRUE	-4.24	2.12	-2.12	2.12843	no significant
	TMED2	A0A8W4FFC7	0.019176	0.0424	TRUE	TRUE	-2.1	1.05	-1.05	1.37263	no significant
	TMEM19	A0A287A4W6	0.00543797	0.0106	TRUE	TRUE	-3.89	1.94	-1.94	1.97469	no significant
	TMEM33	A0A286ZXJ3	0.0161421	0.0364	TRUE	TRUE	-2.95	1.48	-1.48	1.4389	no significant
	TMOD3	A0A5G2R425	0.0583176	0.0886	FALSE	FALSE	-3.03	1.51	-1.51	1.05257	no significant
	TMSB10	P21753	0.000596959	9.55e-06	TRUE	TRUE	-4.38	2.19	-2.19	5.02	no significant
	TNPO1	A0A287ATU4	0.0159105	0.0359	TRUE	TRUE	-2.77	1.39	-1.39	1.44491	no significant
	TNS1	A0A5G2R986	0.0448344	0.0761	FALSE	FALSE	-3.63	1.82	-1.82	1.11862	no significant
	TOP1	I3LHM3	0.0147961	0.0337	TRUE	TRUE	-3.27	1.64	-1.64	1.47237	no significant
	TOP2B	A0A5G2R5Z1	0.00701245	0.0153	TRUE	TRUE	-5.29	2.64	-2.64	1.81531	no significant
	TPD52	F1RX99	0.00524429	0.0867	FALSE	FALSE	1.5	-0.748	0.748	1.06198	no significant
	TPI1	A0A288CFT0	0.00188896	0.00111	TRUE	TRUE	-3.31	1.66	-1.66	2.95468	no significant
	TPM1	P42639	0.0235925	0.0503	FALSE	FALSE	-4.6	2.3	-2.3	1.29843	no significant
	TRA2B	Q06AA7	1.15e-05	4.15e-09	TRUE	TRUE	6.87	-3.43	3.43	8.38195	significant(p<0.01)
	TPM4	P67937	0.635873	0.293	FALSE	FALSE	0.449	-0.224	0.224	0.533132	no significant
	TPPP3	F1S2I8	0.144115	0.133	FALSE	FALSE	-1.76	0.881	-0.881	0.876148	no significant
	TRIM28	A0A287BNE9	4.12e-05	1.15e-05	TRUE	TRUE	5.5	-2.75	2.75	4.9393	significant(p<0.01)
	tr|F8S326|F8S326_PIG	F8S326	0.0216851	0.15	FALSE	FALSE	1.26	-0.631	0.631	0.823909	no significant
	TST	A0A287BPT5	0.00142551	0.0374	TRUE	TRUE	2.91	-1.45	1.45	1.42713	significant(p<0.05)
	TRAP1	A0A286ZLB1	0.517126	0.208	FALSE	FALSE	0.915	-0.458	0.458	0.681937	no significant
	TTC19	I3LPS3	0.00203036	0.0493	TRUE	TRUE	3.28	-1.64	1.64	1.30715	significant(p<0.05)
	TRNT1	F1SFL7	0.0102185	0.0237	TRUE	TRUE	-4.97	2.49	-2.49	1.62525	no significant
	TSFM	A0A5G2QFS9	0.00227912	0.0532	FALSE	FALSE	1.71	-0.854	0.854	1.27409	no significant
	TUBA1A	F2Z5T5	0.00180668	0.0454	TRUE	TRUE	4.6	-2.3	2.3	1.34294	significant(p<0.05)
	TUBA1B	Q2XVP4	4.24e-05	1.26e-05	TRUE	TRUE	6.2	-3.1	3.1	4.89963	significant(p<0.01)
	TTLL4	F1SRW9	0.011223	0.0261	TRUE	TRUE	-4.29	2.14	-2.14	1.58336	no significant
	TUBA1A	F2Z5T5	0.480268	0.203	FALSE	FALSE	0.275	-0.137	0.137	0.692504	no significant
	TUBA1B	Q2XVP4	0.0378973	0.0688	FALSE	FALSE	1.52	-0.758	0.758	1.16241	no significant
	TUBA4A	A0A5G2R655	0.192086	0.242	FALSE	FALSE	0.901	-0.45	0.45	0.616185	no significant
	TUBB	Q767L7	0.00157428	0.000657	TRUE	TRUE	3.02	-1.51	1.51	3.18243	significant(p<0.01)
	TUBB2B	A0A287AZ37	0.000617724	0.0153	TRUE	TRUE	3.18	-1.59	1.59	1.81531	significant(p<0.05)
	TUBB4B	A0A287A217	0.0125709	0.0289	TRUE	TRUE	3.08	-1.54	1.54	1.5391	significant(p<0.05)
	TUFM	F1RFI1	0.00342652	0.00475	TRUE	TRUE	2.55	-1.28	1.28	2.32331	significant(p<0.01)
	TXN	P82460	0.408642	0.193	FALSE	FALSE	0.435	-0.217	0.217	0.714443	no significant
	TXNDC17	A0A286ZZM7	0.00364915	0.00534	TRUE	TRUE	-3.98	1.99	-1.99	2.27246	no significant
	TYRP1	F6Q7U8	0.000184675	6.33e-10	TRUE	TRUE	-5.84	2.92	-2.92	9.1986	no significant
	U2AF2	A0A481APG3	0.00296155	0.00351	TRUE	TRUE	-3.11	1.56	-1.56	2.45469	no significant
	UBA1	A0A5K1U589	0.0403466	0.0715	FALSE	FALSE	-3.67	1.83	-1.83	1.14569	no significant
	UBA52	A0A287AZA7	0.000143476	0.00102	TRUE	TRUE	5.91	-2.96	2.96	2.9914	significant(p<0.01)
	UBAP2L	A0A287A0B3	0.115481	0.122	FALSE	FALSE	-2.26	1.13	-1.13	0.91364	no significant
	UBR4	F1SUQ5	0.0115128	0.121	FALSE	FALSE	3.69	-1.84	1.84	0.917215	no significant
	UFC1	F2Z530	0.102023	0.116	FALSE	FALSE	-2.12	1.06	-1.06	0.935542	no significant
	UFM1	M3UZ42	0.0622451	0.0918	FALSE	FALSE	-2.45	1.23	-1.23	1.03716	no significant
	UGT1A6	F1SM17	0.00550588	0.0108	TRUE	TRUE	-4.39	2.19	-2.19	1.96658	no significant
	UPF1	A0A286ZYJ8	0.83389	0.242	FALSE	FALSE	-0.141	0.0704	-0.0704	0.616185	no significant
	UQCRB	A0A286ZPR8	0.0624155	0.0919	FALSE	FALSE	-2.55	1.28	-1.28	1.03668	no significant
	UQCRC1	A0A287BHP7	0.00535997	0.0876	FALSE	FALSE	3.33	-1.67	1.67	1.0575	no significant
	UQCRC2	F1RPD2	0.113733	0.121	FALSE	FALSE	-0.822	0.411	-0.411	0.917215	no significant
	UQCRFS1	F1RNZ1	0.0337922	0.0639	FALSE	FALSE	-4.29	2.14	-2.14	1.1945	no significant
	USO1	F1RYU9	0.00159043	0.000676	TRUE	TRUE	-4.21	2.11	-2.11	3.17005	no significant
	UTP14A	F1RTH6	0.00193969	0.0012	TRUE	TRUE	-3.43	1.71	-1.71	2.92082	no significant
	UTP20	F1SRI4	0.252217	0.253	FALSE	FALSE	0.617	-0.309	0.309	0.596879	no significant
	UTP3	I3LGD1	0.0446643	0.076	FALSE	FALSE	-1.85	0.926	-0.926	1.11919	no significant
	UTRN	A0A5G2QSI7	0.0155906	0.0353	TRUE	TRUE	-5.02	2.51	-2.51	1.45223	no significant
	VARS1	A0A287BPW4	0.410864	0.193	FALSE	FALSE	-0.418	0.209	-0.209	0.714443	no significant
	VARS2	Q767M3	0.00801717	0.105	FALSE	FALSE	1.25	-0.623	0.623	0.978811	no significant
	VCL	P26234	0.00673123	0.0145	TRUE	TRUE	-2.94	1.47	-1.47	1.83863	no significant
	VCP	P03974	0.0146558	0.0334	TRUE	TRUE	-1.83	0.916	-0.916	1.47625	no significant
	VDAC1	Q9MZ16	0.0818188	0.205	FALSE	FALSE	0.753	-0.376	0.376	0.688246	no significant
	VDAC2	Q9MZ15	0.000212467	0.00257	TRUE	TRUE	3.34	-1.67	1.67	2.59007	significant(p<0.01)
	VDAC3	Q29380	0.0341398	0.0644	FALSE	FALSE	-2.96	1.48	-1.48	1.19111	no significant
	VIL1	F1SRY3	0.0106583	0.0248	TRUE	TRUE	-4.48	2.24	-2.24	1.60555	no significant
	VILL	A0A287BNH6	0.0235825	0.153	FALSE	FALSE	-0.931	0.465	-0.465	0.815309	no significant
	VIM	P02543	0.00208265	0.00148	TRUE	TRUE	-2.8	1.4	-1.4	2.82974	no significant
	VWA5A	A0A5K1VKX9	0.609432	0.219	FALSE	FALSE	-0.197	0.0985	-0.0985	0.659556	no significant
	VWA8	A0A287AMT0	0.0109582	0.0255	TRUE	TRUE	-3.69	1.84	-1.84	1.59346	no significant
	WASHC5	F1RRR5	0.0083686	0.0188	TRUE	TRUE	-3.74	1.87	-1.87	1.72584	no significant
	WASL	F1SMK2	0.0567935	0.191	FALSE	FALSE	1.49	-0.745	0.745	0.718967	no significant
	WDR1	K9IVR7	0.182556	0.145	FALSE	FALSE	-0.916	0.458	-0.458	0.838632	no significant
	WDR3	F1SAY9	0.00045656	2.45e-06	TRUE	TRUE	-5.14	2.57	-2.57	5.61083	no significant
	WDR36	A0A286ZSG4	0.00345087	0.00481	TRUE	TRUE	-3.72	1.86	-1.86	2.31785	no significant
	WDR46	A0A287BMA8	0.148423	0.134	FALSE	FALSE	-1.81	0.906	-0.906	0.872895	no significant
	WDR75	F1RXV9	0.0462587	0.0776	FALSE	FALSE	-3.3	1.65	-1.65	1.11014	no significant
	WDR82	F2Z5U3	0.00302074	0.00366	TRUE	TRUE	-4.16	2.08	-2.08	2.43652	no significant
	XPO1	A0A286ZTK1	0.00466164	0.00813	TRUE	TRUE	-2.9	1.45	-1.45	2.08991	no significant
	XPO5	A0A8W4FH88	0.00736077	0.0162	TRUE	TRUE	-5.12	2.56	-2.56	1.79048	no significant
	XRN2	A0A286ZPU3	0.0957757	0.212	FALSE	FALSE	1.87	-0.936	0.936	0.673664	no significant
	YARS2	I3LRC4	0.00869006	0.109	FALSE	FALSE	1.79	-0.895	0.895	0.962574	no significant
	YBX1	A0A8W4FPA2	3.53e-05	6e-06	TRUE	TRUE	4.98	-2.49	2.49	5.22185	significant(p<0.01)
	YBX3	I3LQF8	0.0607096	0.0905	FALSE	FALSE	-1.62	0.811	-0.811	1.04335	no significant
	YTHDF3	A0A480U8W8	0.00556831	0.011	TRUE	TRUE	-2.88	1.44	-1.44	1.95861	no significant
	YWHAB	A0A287BPX7	0.420162	0.274	FALSE	FALSE	0.574	-0.287	0.287	0.562249	no significant
	YWHAE	A0A287A2R9	0.0398866	0.071	FALSE	FALSE	-1.11	0.556	-0.556	1.14874	no significant
	YWHAG	F2Z4Z1	0.837754	0.242	FALSE	FALSE	-0.238	0.119	-0.119	0.616185	no significant
	YWHAH	F2Z4Y1	0.20959	0.152	FALSE	FALSE	1.22	-0.608	0.608	0.818156	no significant
	YWHAQ	A0A5G2QM17	0.310324	0.176	FALSE	FALSE	-0.499	0.249	-0.249	0.754487	no significant
	YWHAZ	F2Z558	0.0381601	0.0202	TRUE	TRUE	2.05	-1.07	0.981	1.69465	significant(p<0.05)
	ZC3H18	A0A480EHX7	9.86e-05	0.000317	TRUE	TRUE	5.66	-2.83	2.83	3.49894	significant(p<0.01)
	ZNF207	A0A287AA44	0.0154039	0.0349	TRUE	TRUE	-2.17	1.08	-1.08	1.45717	no significant
	ZNF326	A0A8W4FJC7	0.253804	0.163	FALSE	FALSE	-0.843	0.421	-0.421	0.787812	no significant
[truncated: 21 more columns]
