# Supplementary material for: A comprehensive PDCoV-host proteome interaction map reveals potential antiviral targets
Source: PLoS Pathog. 2025 Oct 24;21(10):e1013615. doi: 10.1371/journal.ppat.1013615 (PMC12551863; doi:10.1371/journal.ppat.1013615)
Supplement: S3 Table — (XLSX) [file ppat.1013615.s012.xlsx]

## Sheet: Supplementary Tab3
Inter-replicate correlation coefficients for host interaction partners of PDCoV-encoded proteins identified by AP-MS
	nsp2-rep1	nsp2-rep2	nsp2-rep3	nsp3-rep1	nsp3-rep2	nsp3-rep3	nsp4-rep1	nsp4-rep2	nsp4-rep3	nsp5-rep1	nsp5-rep2	nsp5-rep3	nsp6-rep1	nsp6-rep2	nsp6-rep3	nsp7-rep1	nsp7-rep2	nsp7-rep3	nsp8-rep1	nsp8-rep2	nsp8-rep3	nsp9-rep1	nsp9-rep2	nsp9-rep3	nsp10-rep1	nsp10-rep2	nsp10-rep3	nsp12-rep1	nsp12-rep2	nsp12-rep3	nsp13-rep1	nsp13-rep2	nsp13-rep3	nsp14-rep1	nsp14-rep2	nsp14-rep3	nsp15-rep1	nsp15-rep2	nsp15-rep3	nsp16-rep1	nsp16-rep2	nsp16-rep3	S-rep1	S-rep2	S-rep3	E-rep1	E-rep2	E-rep3	M-rep1
nsp2-rep1	1	0.98	0.96	0.72	0.62	0.73	0.83	0.85	0.88	0.54	0.51	0.63	0.47	0.42	0.47	0.67	0.61	0.56	0.88	0.87	0.86	0.66	0.71	0.78	0.43	0.51	0.52	0.84	0.81	0.86	0.76	0.65	0.66	0.71	0.76	0.82	0.66	0.61	0.79	0.66	0.67	0.61	0.42	0.48	0.47	0.54	0.65	0.57	0.84
nsp2-rep2	0.98	1	0.99	0.75	0.64	0.72	0.81	0.84	0.91	0.52	0.54	0.63	0.45	0.44	0.47	0.69	0.59	0.54	0.89	0.85	0.86	0.67	0.72	0.79	0.44	0.49	0.55	0.87	0.78	0.87	0.77	0.68	0.64	0.76	0.78	0.81	0.65	0.55	0.77	0.65	0.69	0.62	0.44	0.51	0.44	0.55	0.61	0.55	0.82
nsp2-rep3	0.96	0.99	1	0.73	0.63	0.71	0.84	0.81	0.89	0.51	0.51	0.65	0.44	0.41	0.45	0.66	0.63	0.55	0.87	0.86	0.84	0.68	0.69	0.81	0.42	0.48	0.53	0.88	0.79	0.85	0.76	0.69	0.69	0.75	0.74	0.84	0.68	0.59	0.76	0.64	0.71	0.66	0.46	0.49	0.46	0.57	0.62	0.54	0.85
nsp3-rep1	0.72	0.75	0.73	1	0.98	0.99	0.79	0.89	0.84	0.56	0.49	0.61	0.74	0.69	0.66	0.82	0.88	0.76	0.41	0.51	0.57	0.41	0.44	0.51	0.58	0.58	0.62	0.45	0.44	0.51	0.57	0.55	0.55	0.61	0.59	0.61	0.54	0.56	0.42	0.42	0.46	0.41	0.56	0.51	0.62	0.61	0.52	0.58	0.41
nsp3-rep2	0.62	0.64	0.63	0.98	1	0.96	0.77	0.87	0.82	0.57	0.47	0.59	0.72	0.68	0.69	0.81	0.81	0.78	0.42	0.54	0.54	0.42	0.43	0.52	0.55	0.55	0.63	0.42	0.42	0.52	0.54	0.57	0.54	0.62	0.57	0.65	0.55	0.57	0.44	0.44	0.44	0.43	0.55	0.54	0.61	0.64	0.55	0.55	0.42
nsp3-rep3	0.73	0.72	0.71	0.99	0.96	1	0.76	0.86	0.84	0.54	0.46	0.57	0.75	0.68	0.66	0.84	0.86	0.79	0.44	0.54	0.56	0.44	0.4	0.56	0.59	0.57	0.63	0.44	0.41	0.5	0.55	0.59	0.56	0.63	0.58	0.64	0.59	0.58	0.48	0.45	0.47	0.44	0.54	0.51	0.59	0.62	0.51	0.59	0.44
nsp4-rep1	0.83	0.81	0.84	0.79	0.77	0.76	1	0.94	0.93	0.62	0.51	0.63	0.61	0.57	0.52	0.62	0.61	0.55	0.53	0.58	0.56	0.42	0.49	0.52	0.76	0.79	0.84	0.46	0.47	0.54	0.67	0.64	0.58	0.41	0.48	0.46	0.47	0.47	0.56	0.76	0.66	0.74	0.62	0.64	0.58	0.41	0.47	0.52	0.42
nsp4-rep2	0.85	0.84	0.81	0.89	0.87	0.86	0.94	1	0.95	0.61	0.52	0.64	0.62	0.58	0.5	0.61	0.57	0.54	0.53	0.58	0.54	0.43	0.48	0.54	0.77	0.81	0.86	0.48	0.49	0.55	0.66	0.67	0.57	0.42	0.49	0.44	0.49	0.48	0.55	0.77	0.68	0.72	0.63	0.65	0.57	0.44	0.49	0.51	0.41
nsp4-rep3	0.88	0.91	0.89	0.84	0.82	0.84	0.93	0.95	1	0.62	0.52	0.61	0.62	0.55	0.51	0.62	0.58	0.56	0.52	0.57	0.55	0.46	0.44	0.55	0.74	0.79	0.88	0.49	0.48	0.56	0.64	0.65	0.58	0.44	0.48	0.48	0.46	0.48	0.52	0.76	0.69	0.77	0.62	0.66	0.55	0.43	0.51	0.56	0.44
nsp5-rep1	0.54	0.52	0.51	0.56	0.57	0.54	0.62	0.61	0.62	1	0.97	0.98	0.84	0.86	0.89	0.47	0.44	0.51	0.66	0.61	0.63	0.52	0.56	0.55	0.76	0.86	0.88	0.76	0.76	0.77	0.41	0.44	0.52	0.37	0.49	0.46	0.56	0.58	0.63	0.68	0.62	0.61	0.71	0.61	0.69	0.78	0.74	0.69	0.67
nsp5-rep2	0.51	0.54	0.51	0.49	0.47	0.46	0.51	0.52	0.52	0.97	1	0.98	0.82	0.87	0.91	0.44	0.46	0.52	0.65	0.59	0.62	0.51	0.58	0.54	0.77	0.84	0.87	0.77	0.75	0.79	0.45	0.45	0.54	0.36	0.44	0.44	0.55	0.57	0.62	0.66	0.64	0.59	0.76	0.65	0.68	0.77	0.69	0.66	0.66
nsp5-rep3	0.63	0.63	0.65	0.61	0.59	0.57	0.63	0.64	0.61	0.98	0.98	1	0.85	0.89	0.9	0.42	0.46	0.52	0.67	0.62	0.62	0.52	0.57	0.54	0.79	0.86	0.89	0.79	0.74	0.81	0.42	0.46	0.54	0.38	0.45	0.48	0.57	0.55	0.6	0.65	0.63	0.59	0.77	0.64	0.66	0.79	0.71	0.65	0.59
nsp6-rep1	0.47	0.45	0.44	0.74	0.72	0.75	0.61	0.62	0.62	0.84	0.82	0.85	1	0.99	0.97	0.64	0.74	0.69	0.74	0.79	0.7	0.42	0.46	0.52	0.54	0.58	0.61	0.64	0.54	0.69	0.61	0.55	0.64	0.57	0.59	0.56	0.87	0.82	0.79	0.45	0.55	0.48	0.55	0.62	0.58	0.57	0.59	0.62	0.66
nsp6-rep2	0.42	0.44	0.41	0.69	0.68	0.68	0.57	0.58	0.55	0.86	0.87	0.89	0.99	1	0.97	0.62	0.71	0.65	0.77	0.74	0.67	0.44	0.47	0.55	0.52	0.57	0.62	0.66	0.57	0.65	0.63	0.57	0.62	0.55	0.58	0.55	0.88	0.85	0.77	0.44	0.52	0.49	0.54	0.61	0.55	0.55	0.64	0.59	0.65
nsp6-rep3	0.47	0.47	0.45	0.66	0.69	0.66	0.52	0.5	0.51	0.89	0.91	0.9	0.97	0.97	1	0.61	0.72	0.66	0.79	0.76	0.66	0.49	0.48	0.53	0.53	0.53	0.63	0.65	0.58	0.66	0.66	0.58	0.61	0.59	0.57	0.58	0.87	0.86	0.79	0.46	0.51	0.47	0.54	0.57	0.57	0.56	0.61	0.58	0.64
nsp7-rep1	0.67	0.69	0.66	0.82	0.81	0.84	0.62	0.61	0.62	0.47	0.44	0.42	0.64	0.62	0.61	1	0.94	0.96	0.71	0.66	0.62	0.72	0.78	0.76	0.77	0.74	0.76	0.51	0.58	0.56	0.42	0.46	0.51	0.87	0.86	0.88	0.77	0.81	0.86	0.68	0.62	0.66	0.35	0.4	0.46	0.42	0.47	0.61	0.75
nsp7-rep2	0.61	0.59	0.63	0.88	0.81	0.86	0.61	0.57	0.58	0.44	0.46	0.46	0.74	0.71	0.72	0.94	1	0.94	0.72	0.64	0.63	0.7	0.79	0.77	0.76	0.74	0.76	0.52	0.57	0.55	0.45	0.47	0.49	0.89	0.85	0.87	0.79	0.77	0.85	0.66	0.59	0.68	0.36	0.38	0.42	0.41	0.49	0.59	0.77
nsp7-rep3	0.56	0.54	0.55	0.76	0.78	0.79	0.55	0.54	0.56	0.51	0.52	0.52	0.69	0.65	0.66	0.96	0.94	1	0.74	0.68	0.63	0.73	0.77	0.77	0.78	0.76	0.74	0.51	0.54	0.54	0.44	0.48	0.48	0.88	0.87	0.89	0.76	0.76	0.85	0.67	0.58	0.66	0.33	0.37	0.44	0.44	0.52	0.57	0.79
nsp8-rep1	0.88	0.89	0.87	0.41	0.42	0.44	0.53	0.53	0.52	0.66	0.65	0.67	0.74	0.77	0.79	0.71	0.72	0.74	1	0.91	0.92	0.61	0.64	0.64	0.62	0.64	0.61	0.84	0.84	0.86	0.48	0.52	0.55	0.81	0.79	0.85	0.55	0.49	0.51	0.58	0.64	0.68	0.61	0.69	0.71	0.74	0.79	0.65	0.51
nsp8-rep2	0.87	0.85	0.86	0.51	0.54	0.54	0.58	0.58	0.57	0.61	0.59	0.62	0.79	0.74	0.76	0.66	0.64	0.68	0.91	1	0.91	0.65	0.66	0.68	0.61	0.68	0.62	0.85	0.87	0.87	0.49	0.52	0.59	0.82	0.84	0.84	0.56	0.44	0.49	0.59	0.63	0.66	0.65	0.68	0.7	0.77	0.71	0.64	0.55
nsp8-rep3	0.86	0.86	0.84	0.57	0.54	0.56	0.56	0.54	0.55	0.63	0.62	0.62	0.7	0.67	0.66	0.62	0.63	0.63	0.92	0.91	1	0.66	0.65	0.65	0.63	0.66	0.66	0.88	0.87	0.88	0.53	0.51	0.58	0.79	0.81	0.88	0.54	0.48	0.56	0.55	0.62	0.69	0.66	0.67	0.68	0.76	0.74	0.61	0.54
nsp9-rep1	0.66	0.67	0.68	0.41	0.42	0.44	0.42	0.43	0.46	0.52	0.51	0.52	0.42	0.44	0.49	0.72	0.7	0.73	0.61	0.65	0.66	1	0.97	0.98	0.58	0.64	0.51	0.61	0.64	0.65	0.71	0.79	0.82	0.79	0.79	0.66	0.36	0.42	0.32	0.61	0.68	0.59	0.52	0.44	0.51	0.35	0.46	0.51	0.42
nsp9-rep2	0.71	0.72	0.69	0.44	0.43	0.4	0.49	0.48	0.44	0.56	0.58	0.57	0.46	0.47	0.48	0.78	0.79	0.77	0.64	0.66	0.65	0.97	1	0.94	0.59	0.62	0.53	0.62	0.67	0.66	0.76	0.81	0.84	0.77	0.78	0.65	0.38	0.39	0.33	0.62	0.66	0.55	0.55	0.47	0.56	0.34	0.44	0.47	0.41
nsp9-rep3	0.78	0.79	0.81	0.51	0.52	0.56	0.52	0.54	0.55	0.55	0.54	0.54	0.52	0.55	0.53	0.76	0.77	0.77	0.64	0.68	0.65	0.98	0.94	1	0.57	0.61	0.52	0.61	0.66	0.69	0.77	0.78	0.81	0.76	0.78	0.64	0.41	0.39	0.36	0.63	0.65	0.56	0.51	0.49	0.54	0.33	0.47	0.45	0.4
nsp10-rep1	0.43	0.44	0.42	0.58	0.55	0.59	0.76	0.77	0.74	0.76	0.77	0.79	0.54	0.52	0.53	0.77	0.76	0.78	0.62	0.61	0.63	0.58	0.59	0.57	1	0.87	0.88	0.41	0.45	0.54	0.89	0.88	0.86	0.54	0.57	0.62	0.58	0.59	0.62	0.41	0.48	0.42	0.58	0.55	0.54	0.85	0.83	0.75	0.66
nsp10-rep2	0.51	0.49	0.48	0.58	0.55	0.57	0.79	0.81	0.79	0.86	0.84	0.86	0.58	0.57	0.53	0.74	0.74	0.76	0.64	0.68	0.66	0.64	0.62	0.61	0.87	1	0.9	0.44	0.46	0.58	0.92	0.87	0.86	0.55	0.57	0.64	0.59	0.58	0.6	0.45	0.44	0.4	0.55	0.54	0.55	0.88	0.81	0.77	0.74
nsp10-rep3	0.52	0.55	0.53	0.62	0.63	0.63	0.84	0.86	0.88	0.88	0.87	0.89	0.61	0.62	0.63	0.76	0.76	0.74	0.61	0.62	0.66	0.51	0.53	0.52	0.88	0.9	1	0.42	0.45	0.57	0.87	0.88	0.89	0.59	0.58	0.64	0.57	0.55	0.61	0.46	0.45	0.43	0.57	0.56	0.58	0.86	0.79	0.82	0.71
nsp12-rep1	0.84	0.87	0.88	0.45	0.42	0.44	0.46	0.48	0.49	0.76	0.77	0.79	0.64	0.66	0.65	0.51	0.52	0.51	0.84	0.85	0.88	0.61	0.62	0.61	0.41	0.44	0.42	1	0.97	0.95	0.74	0.68	0.72	0.84	0.84	0.85	0.44	0.47	0.51	0.58	0.59	0.65	0.62	0.58	0.63	0.68	0.77	0.82	0.61
nsp12-rep2	0.81	0.78	0.79	0.44	0.42	0.41	0.47	0.49	0.48	0.76	0.75	0.74	0.54	0.57	0.58	0.58	0.57	0.54	0.84	0.87	0.87	0.64	0.67	0.66	0.45	0.46	0.45	0.97	1	0.99	0.77	0.66	0.74	0.86	0.81	0.84	0.43	0.49	0.52	0.55	0.63	0.66	0.66	0.55	0.62	0.66	0.74	0.79	0.66
nsp12-rep3	0.86	0.87	0.85	0.51	0.52	0.5	0.54	0.55	0.56	0.77	0.79	0.81	0.69	0.65	0.66	0.56	0.55	0.54	0.86	0.87	0.88	0.65	0.66	0.69	0.54	0.58	0.57	0.95	0.99	1	0.76	0.69	0.76	0.88	0.79	0.86	0.45	0.48	0.52	0.56	0.61	0.64	0.65	0.57	0.61	0.67	0.72	0.79	0.64
nsp13-rep1	0.76	0.77	0.76	0.57	0.54	0.55	0.67	0.66	0.64	0.41	0.45	0.42	0.61	0.63	0.66	0.42	0.45	0.44	0.48	0.49	0.53	0.71	0.76	0.77	0.89	0.92	0.87	0.74	0.77	0.76	1	0.93	0.92	0.54	0.59	0.61	0.78	0.78	0.81	0.78	0.58	0.64	0.59	0.56	0.55	0.71	0.71	0.74	0.47
nsp13-rep2	0.65	0.68	0.69	0.55	0.57	0.59	0.64	0.67	0.65	0.44	0.45	0.46	0.55	0.57	0.58	0.46	0.47	0.48	0.52	0.52	0.51	0.79	0.81	0.78	0.88	0.87	0.88	0.68	0.66	0.69	0.93	1	0.94	0.55	0.57	0.63	0.77	0.76	0.82	0.77	0.66	0.68	0.61	0.59	0.54	0.71	0.64	0.77	0.44
nsp13-rep3	0.66	0.64	0.69	0.55	0.54	0.56	0.58	0.57	0.58	0.52	0.54	0.54	0.64	0.62	0.61	0.51	0.49	0.48	0.55	0.59	0.58	0.82	0.84	0.81	0.86	0.86	0.89	0.72	0.74	0.76	0.92	0.94	1	0.56	0.57	0.62	0.79	0.74	0.86	0.79	0.68	0.69	0.62	0.57	0.54	0.68	0.66	0.79	0.49
nsp14-rep1	0.71	0.76	0.75	0.61	0.62	0.63	0.41	0.42	0.44	0.37	0.36	0.38	0.57	0.55	0.59	0.87	0.89	0.88	0.81	0.82	0.79	0.79	0.77	0.76	0.54	0.55	0.59	0.84	0.86	0.88	0.54	0.55	0.56	1	0.97	0.98	0.68	0.72	0.75	0.81	0.88	0.84	0.42	0.55	0.43	0.55	0.51	0.62	0.85
nsp14-rep2	0.76	0.78	0.74	0.59	0.57	0.58	0.48	0.49	0.48	0.49	0.44	0.45	0.59	0.58	0.57	0.86	0.85	0.87	0.79	0.84	0.81	0.79	0.78	0.78	0.57	0.57	0.58	0.84	0.81	0.79	0.59	0.57	0.57	0.97	1	0.98	0.66	0.71	0.76	0.85	0.88	0.82	0.44	0.51	0.44	0.56	0.48	0.63	0.84
nsp14-rep3	0.82	0.81	0.84	0.61	0.65	0.64	0.46	0.44	0.48	0.46	0.44	0.48	0.56	0.55	0.58	0.88	0.87	0.89	0.85	0.84	0.88	0.66	0.65	0.64	0.62	0.64	0.64	0.85	0.84	0.86	0.61	0.63	0.62	0.98	0.98	1	0.68	0.69	0.72	0.86	0.87	0.83	0.41	0.49	0.42	0.54	0.47	0.66	0.82
nsp15-rep1	0.66	0.65	0.68	0.54	0.55	0.59	0.47	0.49	0.46	0.56	0.55	0.57	0.87	0.88	0.87	0.77	0.79	0.76	0.55	0.56	0.54	0.36	0.38	0.41	0.58	0.59	0.57	0.44	0.43	0.45	0.78	0.77	0.79	0.68	0.66	0.68	1	0.95	0.95	0.64	0.64	0.65	0.79	0.76	0.65	0.78	0.87	0.79	0.55
nsp15-rep2	0.61	0.55	0.59	0.56	0.57	0.58	0.47	0.48	0.48	0.58	0.57	0.55	0.82	0.85	0.86	0.81	0.77	0.76	0.49	0.44	0.48	0.42	0.39	0.39	0.59	0.58	0.55	0.47	0.49	0.48	0.78	0.76	0.74	0.72	0.71	0.69	0.95	1	0.97	0.66	0.67	0.64	0.77	0.77	0.69	0.79	0.88	0.82	0.54
nsp15-rep3	0.79	0.77	0.76	0.42	0.44	0.48	0.56	0.55	0.52	0.63	0.62	0.6	0.79	0.77	0.79	0.86	0.85	0.85	0.51	0.49	0.56	0.32	0.33	0.36	0.62	0.6	0.61	0.51	0.52	0.52	0.81	0.82	0.86	0.75	0.76	0.72	0.95	0.97	1	0.65	0.61	0.63	0.76	0.75	0.67	0.84	0.85	0.86	0.59
nsp16-rep1	0.66	0.65	0.64	0.42	0.44	0.45	0.76	0.77	0.76	0.68	0.66	0.65	0.45	0.44	0.46	0.68	0.66	0.67	0.58	0.59	0.55	0.61	0.62	0.63	0.41	0.45	0.46	0.58	0.55	0.56	0.78	0.77	0.79	0.81	0.85	0.86	0.64	0.66	0.65	1	0.91	0.89	0.55	0.69	0.71	0.66	0.64	0.68	0.68
nsp16-rep2	0.67	0.69	0.71	0.46	0.44	0.47	0.66	0.68	0.69	0.62	0.64	0.63	0.55	0.52	0.51	0.62	0.59	0.58	0.64	0.63	0.62	0.68	0.66	0.65	0.48	0.44	0.45	0.59	0.63	0.61	0.58	0.66	0.68	0.88	0.88	0.87	0.64	0.67	0.61	0.91	1	0.93	0.54	0.71	0.74	0.64	0.59	0.67	0.66
nsp16-rep3	0.61	0.62	0.66	0.41	0.43	0.44	0.74	0.72	0.77	0.61	0.59	0.59	0.48	0.49	0.47	0.66	0.68	0.66	0.68	0.66	0.69	0.59	0.55	0.56	0.42	0.4	0.43	0.65	0.66	0.64	0.64	0.68	0.69	0.84	0.82	0.83	0.65	0.64	0.63	0.89	0.93	1	0.56	0.68	0.72	0.65	0.58	0.66	0.67
S-rep1	0.42	0.44	0.46	0.56	0.55	0.54	0.62	0.63	0.62	0.71	0.76	0.77	0.55	0.54	0.54	0.35	0.36	0.33	0.61	0.65	0.66	0.52	0.55	0.51	0.58	0.55	0.57	0.62	0.66	0.65	0.59	0.61	0.62	0.42	0.44	0.41	0.79	0.77	0.76	0.55	0.54	0.56	1	0.96	0.94	0.84	0.86	0.82	0.77
S-rep2	0.48	0.51	0.49	0.51	0.54	0.51	0.64	0.65	0.66	0.61	0.65	0.64	0.62	0.61	0.57	0.4	0.38	0.37	0.69	0.68	0.67	0.44	0.47	0.49	0.55	0.54	0.56	0.58	0.55	0.57	0.56	0.59	0.57	0.55	0.51	0.49	0.76	0.77	0.75	0.69	0.71	0.68	0.96	1	0.94	0.89	0.85	0.84	0.79
S-rep3	0.47	0.44	0.46	0.62	0.61	0.59	0.58	0.57	0.55	0.69	0.68	0.66	0.58	0.55	0.57	0.46	0.42	0.44	0.71	0.7	0.68	0.51	0.56	0.54	0.54	0.55	0.58	0.63	0.62	0.61	0.55	0.54	0.54	0.43	0.44	0.42	0.65	0.69	0.67	0.71	0.74	0.72	0.94	0.94	1	0.84	0.79	0.86	0.74
E-rep1	0.54	0.55	0.57	0.61	0.64	0.62	0.41	0.44	0.43	0.78	0.77	0.79	0.57	0.55	0.56	0.42	0.41	0.44	0.74	0.77	0.76	0.35	0.34	0.33	0.85	0.88	0.86	0.68	0.66	0.67	0.71	0.71	0.68	0.55	0.56	0.54	0.78	0.79	0.84	0.66	0.64	0.65	0.84	0.89	0.84	1	0.92	0.91	0.54
E-rep2	0.65	0.61	0.62	0.52	0.55	0.51	0.47	0.49	0.51	0.74	0.69	0.71	0.59	0.64	0.61	0.47	0.49	0.52	0.79	0.71	0.74	0.46	0.44	0.47	0.83	0.81	0.79	0.77	0.74	0.72	0.71	0.64	0.66	0.51	0.48	0.47	0.87	0.88	0.85	0.64	0.59	0.58	0.86	0.85	0.79	0.92	1	0.91	0.55
E-rep3	0.57	0.55	0.54	0.58	0.55	0.59	0.52	0.51	0.56	0.69	0.66	0.65	0.62	0.59	0.58	0.61	0.59	0.57	0.65	0.64	0.61	0.51	0.47	0.45	0.75	0.77	0.82	0.82	0.79	0.79	0.74	0.77	0.79	0.62	0.63	0.66	0.79	0.82	0.86	0.68	0.67	0.66	0.82	0.84	0.86	0.91	0.91	1	0.56
M-rep1	0.84	0.82	0.85	0.41	0.42	0.44	0.42	0.41	0.44	0.67	0.66	0.59	0.66	0.65	0.64	0.75	0.77	0.79	0.51	0.55	0.54	0.42	0.41	0.4	0.66	0.74	0.71	0.61	0.66	0.64	0.47	0.44	0.49	0.85	0.84	0.82	0.55	0.54	0.59	0.68	0.66	0.67	0.77	0.79	0.74	0.54	0.55	0.56	1
M-rep2	0.84	0.88	0.87	0.44	0.47	0.45	0.44	0.47	0.46	0.59	0.64	0.61	0.55	0.54	0.59	0.76	0.74	0.74	0.59	0.55	0.56	0.42	0.45	0.4	0.66	0.64	0.68	0.62	0.61	0.59	0.58	0.55	0.51	0.77	0.78	0.79	0.56	0.55	0.58	0.59	0.55	0.58	0.72	0.66	0.68	0.56	0.49	0.57	0.94
M-rep3	0.74	0.76	0.77	0.52	0.54	0.58	0.58	0.57	0.54	0.66	0.64	0.62	0.59	0.55	0.57	0.66	0.69	0.71	0.49	0.44	0.47	0.5	0.49	0.47	0.72	0.72	0.75	0.58	0.57	0.55	0.49	0.44	0.46	0.85	0.86	0.88	0.48	0.47	0.48	0.71	0.69	0.68	0.69	0.67	0.71	0.66	0.64	0.65	0.94
N-rep1	0.66	0.64	0.69	0.76	0.77	0.78	0.77	0.79	0.75	0.84	0.88	0.86	0.79	0.77	0.78	0.54	0.55	0.58	0.42	0.41	0.44	0.62	0.66	0.67	0.75	0.77	0.78	0.52	0.55	0.58	0.42	0.45	0.47	0.81	0.85	0.84	0.42	0.42	0.45	0.64	0.65	0.66	0.58	0.55	0.59	0.44	0.45	0.49	0.75
N-rep2	0.54	0.59	0.58	0.64	0.66	0.69	0.62	0.64	0.68	0.81	0.78	0.77	0.74	0.75	0.72	0.58	0.62	0.59	0.47	0.49	0.45	0.68	0.65	0.61	0.74	0.72	0.69	0.56	0.54	0.53	0.56	0.51	0.52	0.86	0.84	0.82	0.46	0.48	0.47	0.66	0.62	0.67	0.48	0.49	0.47	0.51	0.52	0.54	0.71
N-rep3	0.62	0.66	0.69	0.71	0.72	0.68	0.72	0.74	0.73	0.82	0.84	0.86	0.7	0.68	0.72	0.45	0.44	0.51	0.52	0.49	0.52	0.64	0.66	0.68	0.76	0.77	0.77	0.55	0.54	0.52	0.48	0.44	0.46	0.79	0.74	0.79	0.51	0.52	0.55	0.63	0.68	0.65	0.52	0.51	0.55	0.42	0.48	0.45	0.66
NS6-rep1	0.81	0.88	0.84	0.42	0.44	0.45	0.52	0.51	0.55	0.35	0.33	0.36	0.42	0.44	0.49	0.72	0.77	0.75	0.7	0.74	0.69	0.58	0.55	0.59	0.66	0.65	0.61	0.62	0.66	0.68	0.36	0.33	0.34	0.68	0.66	0.69	0.54	0.55	0.56	0.55	0.57	0.59	0.81	0.85	0.88	0.84	0.87	0.86	0.65
NS6-rep2	0.82	0.77	0.79	0.46	0.46	0.42	0.62	0.61	0.58	0.38	0.36	0.34	0.55	0.51	0.52	0.7	0.74	0.68	0.67	0.7	0.71	0.61	0.59	0.54	0.77	0.71	0.68	0.76	0.78	0.74	0.44	0.45	0.41	0.68	0.71	0.74	0.66	0.61	0.58	0.58	0.55	0.58	0.87	0.87	0.84	0.82	0.84	0.86	0.77
NS6-rep3	0.85	0.84	0.86	0.52	0.55	0.51	0.57	0.55	0.59	0.41	0.44	0.46	0.49	0.44	0.48	0.75	0.77	0.74	0.75	0.77	0.74	0.62	0.64	0.62	0.75	0.77	0.74	0.74	0.74	0.76	0.35	0.33	0.3	0.75	0.77	0.74	0.62	0.66	0.61	0.62	0.66	0.62	0.86	0.88	0.86	0.84	0.84	0.79	0.69
NS7-rep1	0.36	0.37	0.33	0.85	0.88	0.86	0.67	0.65	0.66	0.42	0.46	0.44	0.74	0.78	0.77	0.54	0.55	0.6	0.7	0.64	0.68	0.34	0.33	0.38	0.46	0.44	0.49	0.52	0.55	0.58	0.66	0.69	0.64	0.81	0.88	0.85	0.54	0.55	0.57	0.35	0.33	0.38	0.56	0.57	0.58	0.77	0.74	0.77	0.42
NS7-rep2	0.44	0.42	0.41	0.82	0.89	0.87	0.68	0.68	0.64	0.49	0.47	0.49	0.78	0.74	0.73	0.59	0.6	0.62	0.77	0.74	0.71	0.34	0.3	0.34	0.54	0.52	0.51	0.49	0.47	0.48	0.66	0.65	0.62	0.77	0.79	0.78	0.59	0.57	0.59	0.34	0.39	0.38	0.59	0.58	0.55	0.81	0.82	0.79	0.5
NS7-rep3	0.39	0.35	0.34	0.88	0.91	0.84	0.58	0.61	0.59	0.56	0.55	0.55	0.86	0.81	0.82	0.59	0.59	0.58	0.63	0.65	0.68	0.41	0.44	0.45	0.48	0.49	0.46	0.52	0.55	0.54	0.71	0.69	0.67	0.84	0.86	0.87	0.62	0.66	0.64	0.42	0.44	0.46	0.62	0.6	0.61	0.75	0.76	0.75	0.51
[truncated: 99 more columns]
