# Supplementary material for: A comprehensive PDCoV-host proteome interaction map reveals potential antiviral targets
Source: PLoS Pathog. 2025 Oct 24;21(10):e1013615. doi: 10.1371/journal.ppat.1013615 (PMC12551863; doi:10.1371/journal.ppat.1013615)
Supplement: S4 Table — (XLSX) [file ppat.1013615.s013.xlsx]

## Sheet: Supplementary Tab4
	Distribution of PDCoV-host interacting proteins across vRNA and vProtein interaction databases					GO-Biological Process (GO-BP) analysis for all PDCoV-host interacting proteins															GO-Cellular Component (GO-CC) analysis for all PDCoV-host interacting proteins															GO-Molecular Function (GO-MF) analysis for all PDCoV-host interacting proteins
	Protein name	vRNA BPs	vProtein BPs			Category	Term	Count	%	PValue	Genes	List Total	Pop Hits	Pop Total	Fold Enrichment	Bonferroni	Benjamini	FDR			Category	Term	Count	%	PValue	Genes	List Total	Pop Hits	Pop Total	Fold Enrichment	Bonferroni	Benjamini	FDR			Category	Term	Count	%	PValue	Genes	List Total	Pop Hits	Pop Total	Fold Enrichment	Bonferroni	Benjamini	FDR
	AASS	TRUE	FALSE			GOTERM_BP_DIRECT	GO:0006412~translation	56	8.459214501510575	1.0685718337600808E-24	RPL4, RPL3, RPL32, RPL31, RPL34, RPL10A, RPL8, RPL6, RPS4X, RPS14, RPS17, RPS16, RPS19, RPL18A, RPL36AL, RPS11, RPS12, RPS9, RPL21, RPS8, RPS5, RPS6, RPS3A, RPSA, EEF1A1, RPL37A, EEF1A2, RPL27, RPL26, RPL29, RPL28, UBA52, RPL10, RPL12, RPL11, RPL36A, RPS27L, RPS15A, RPS3, RPL13, RPL15, RPS2, RPS27A, RPL18, RPL17, RPL35A, RPL23A, RPS26, RPS28, RPS27, EPRS1, RPS29, RPL27A, RPS20, FARSA, RPS24	640	306	18876	5.397549019607843	2.4748123669883472E-21	2.4748123669883472E-21	2.4267266344691437E-21			GOTERM_CC_DIRECT	GO:0005739~mitochondrion	129	19.486404833836858	1.3455297067961377E-42	PECR, PHB1, MTCH2, ACAA2, CLPB, ECI2, ABAT, PHB2, GLS, ATP5IF1, PPP1CC, CHCHD3, PDK3, PMPCA, HADH, MCCC2, PDHX, ACOT9, MAP2K1, PUS1, MCCC1, ATAD3A, TUFM, LARS2, ILF3, GPD2, ETHE1, FDX1, VDAC2, SUCLG2, TARS2, UQCRC2, ALDH7A1, SHMT2, DDX1, AK2, AK4, ACACB, ACACA, ACAT1, PRDX3, LDHB, LDHA, LDHD, NDUFV3, PCK2, DECR1, HSPA9, TRAP1, PNPT1, HSPA5, IDH1, IDH2, GOT2, PYCR1, PYCR2, ACADSB, MCAT, PRDX6, GLU…	652	1028	20695	3.9830378243536795	7.548421655126333E-40	7.548421655126333E-40	6.714193236912728E-40			GOTERM_MF_DIRECT	GO:0003723~RNA binding	113	17.069486404833835	3.5440105022421644E-42	RPL4, RPL30, RPL3, HNRNPU, RPL10A, RPL8, RPL6, RPL7, FBL, RPS16, RPS19, RPS10, SEC63, DDX18, RPS5, PUS1, SND1, ATXN2L, ILF3, PRPF6, DDX39A, DDX39B, EWSR1, HNRNPUL2, PSPC1, NCL, SRSF2, SRSF3, MATR3, RPL26, SRSF6, KHDRBS1, DDX5, DHX9, DDX1, NOP2, EIF5A2, HSP90B1, DHX30, ATXN2, G3BP1, PCBP2, PNPT1, CPSF6, FUS, PPP1R21, NONO, CHERP, HNRNPL, MOV10, HNRNPM, RPS27, HNRNPK, FUBP3, RPS29, FUBP1, CAPRIN1, …	628	748	18579	4.4693002997377285	3.310105809094181E-39	3.310105809094181E-39	3.0868331474529254E-39
	ABAT	TRUE	FALSE			GOTERM_BP_DIRECT	GO:0006099~tricarboxylic acid cycle	15	2.2658610271903323	3.5140121706449186E-13	FH, MDH1, MDH2, IDH1, IDH2, DLST, SDHA, SDHB, CS, SDHAF2, IDH3B, OGDH, SUCLG2, ACO2, IDH3A	640	31	18876	14.27116935483871	8.138090201725845E-10	4.069226093606816E-10	3.990160819767305E-10			GOTERM_CC_DIRECT	GO:1990904~ribonucleoprotein complex	80	12.084592145015106	8.164407171204621E-38	RPL4, RPL30, RPL3, RPL32, RPL31, RPL34, RPLP0, HNRNPU, RPL8, RPL6, RPL7, RPS4X, RPS14, RPL7A, SYNCRIP, RPS17, XPO1, RPS16, RPS19, RPL18A, RPL36AL, SNRNP70, RUVBL2, RUVBL1, RACK1, RPS11, RPS10, RPS12, RPS9, RPL21, RPS8, RPS5, RPS6, ILF3, HNRNPUL2, HNRNPH1, NCL, RPL27, PABPC1, RPL29, SRSF6, NSRP1, GAPDH, RPL28, DDX5, DHX9, DDX1, RPL12, RPL11, SRSF1, RPL36A, RPS27L, RPS15A, G3BP1, RPS3, ZC3H18, RPL1…	652	433	20695	5.864350585868317	4.5802324230457927E-35	2.2901162115228964E-35	2.037019589215553E-35			GOTERM_MF_DIRECT	GO:0003735~structural constituent of ribosome	59	8.91238670694864	8.395951515745365E-25	RPL4, RPL30, RPL3, RPL32, RPL31, RPL34, RPLP0, RPL10A, RPL8, RPL6, RPL7, RPS4X, RPS14, RPL7A, RPS17, RPS16, RPS19, RPL18A, RPL36AL, RPL36, RPS11, RPS10, RPS12, RPS9, RPL21, RPS8, RPS5, RPS6, RPS3A, RPSA, RPL37A, RPL27, RPL26, RPL29, RPL28, UBA52, RPL10, RPL12, RPL11, RPL36A, RPS27L, RPS15A, RPS3, RPL13, RPL15, RPS2, RPS27A, RPL18, RPL17, RPL35A, RPL23A, RPS26, RPS25, RPS28, RPS27, RPS29, RPL27A, …	628	341	18579	5.118707622765565	7.841818715706171E-22	3.9209093578530853E-22	3.6564368851071066E-22
	ABCC3	FALSE	TRUE			GOTERM_BP_DIRECT	GO:0002181~cytoplasmic translation	18	2.719033232628399	1.9370315521851063E-11	RPL32, RPL31, RPLP0, RPL35A, RPSA, RPL8, RPL10A, RPL6, RPS26, RPS14, RPS28, RPS29, RPL36, RPL15, RPL26, RPL18, RPL29, RPL17	640	63	18876	8.426785714285716	4.486157478833519E-8	1.4953883582869022E-8	1.4663328850041255E-8			GOTERM_CC_DIRECT	GO:0005840~ribosome	61	9.214501510574017	4.482187629275124E-33	RPL4, RPL30, RPL3, RPL32, RPL31, RPL34, RPLP0, RPL8, RPL6, RPL7, RPS4X, RPS14, RPS17, RPS16, RPS19, RPL18A, RPL36AL, RACK1, RPL36, RPS11, RPS10, RPS12, RPL21, RPS8, RPS5, RPS6, RPS3A, RPSA, RPL37A, RPL27, RPL26, RPL29, RPL28, UBA52, RPL10, RPL12, RPL11, RPL36A, RPS27L, RPS15A, RPS3, RPL13, RPL15, RPS2, RPS27A, RPL18, RPL17, PTCD3, RPL35A, RPL23A, EEF2, RPS26, RPS25, RPS28, RPS27, RPS29, RPL27A, R…	652	278	20695	6.9647073752041315	2.5145072600233445E-30	8.381690866744483E-31	7.455372090027623E-31			GOTERM_MF_DIRECT	GO:0003729~mRNA binding	45	6.797583081570997	3.1729765465894023E-21	KHDRBS1, DDX3X, EIF4A3, SRSF1, YBX1, RPL7, EDC3, PTBP1, RBM4, ATXN2, SNRNP70, TRA2B, TPR, G3BP1, PCBP2, XPO5, RPS3, LUC7L, RPS2, SF3B1, RBM14, SSB, CPSF6, MYEF2, RBM15, RPS5, CNBP, HNRNPL, ATXN2L, RPS26, HNRNPM, HNRNPK, DDX39A, PKM, FUBP3, DDX39B, FUBP1, CAPRIN1, CALR, HNRNPC, SRSF6, NSRP1, RBMX, EIF4G2, EIF4G1	628	229	18579	5.813527382972214	2.9635600945145017E-18	9.878533648381671E-19	9.212208573597898E-19
	ABCD3	TRUE	TRUE			GOTERM_BP_DIRECT	GO:0006103~2-oxoglutarate metabolic process	10	1.5105740181268883	9.50191571522238E-11	PHYH, GOT1, IDH1, GPT2, IDH2, GOT2, KYAT3, OGDH, DLST, DLD	640	14	18876	21.066964285714285	2.2006421995790504E-7	5.501609199113758E-8	5.394712647317506E-8			GOTERM_CC_DIRECT	GO:0005759~mitochondrial matrix	47	7.099697885196375	5.447221464613159E-29	FH, OAT, SHMT2, DLST, ETFA, AK4, ABAT, ETFB, ACSM2B, HSPD1, ACADL, ALDH2, C1QBP, RPS3, PGK1, PDK3, PMPCA, ACADM, DLAT, HADH, ACADS, PCK2, PTCD3, MCCC2, PDHX, TSFM, TRAP1, PNPT1, MDH2, MCCC1, GOT2, TIMM44, HSPE1, SOD2, NIPSNAP1, CS, ALDH4A1, SDHAF2, TST, PCCA, CLPP, FDX1, PCCB, CDK1, ACO2, ALDH18A1, DLD	652	180	20695	8.287874914792093	3.055891241647982E-26	7.639728104119955E-27	6.795408777104915E-27			GOTERM_MF_DIRECT	GO:0005524~ATP binding	110	16.61631419939577	6.6109486967524E-17	EIF4A1, CLPB, EIF4A3, HNRNPU, SMC3, RUVBL2, RUVBL1, CHORDC1, PDK3, DDX18, MAP2K1, MCCC1, TAP2, TAP1, ATAD3A, LARS2, DDX39A, MSH2, DDX39B, MTHFD1, LARS1, VDAC2, SUCLG2, TARS2, VDAC1, TARS1, DDX5, VCP, PRKDC, DHX9, DDX1, AK2, AK4, ACACB, ACACA, HSP90B1, DHX30, MYO6, PGK1, VARS1, HSPA9, TRAP1, HSPA8, EIF2B2, HSPA5, CCT6A, GLUD1, CPS1, EPRS1, WNK1, CAPRIN1, CDK1, HYOU1, ALDH18A1, FARSA, GALK1, EIF4G1…	628	1404	18579	2.3178656976427674	1.0369483049998962E-13	1.5436565206916854E-14	1.439534078717835E-14
	ABCF2	FALSE	TRUE			GOTERM_BP_DIRECT	GO:0006635~fatty acid beta-oxidation	14	2.1148036253776437	1.829345167347203E-9	ACAA2, ECHS1, ABCD3, HSD17B4, HSD17B10, ACAT1, HADHB, HADHA, CPT2, EHHADH, ACADM, HADH, CRAT, DECR1	640	45	18876	9.175833333333333	4.23675432636994E-6	8.473526815152243E-7	8.308885750090996E-7			GOTERM_CC_DIRECT	GO:0005829~cytosol	201	30.362537764350456	3.4534049751822935E-23	RNH1, RTCB, HNRNPU, ABAT, LGALS3, PPP2R1A, DPYSL2, LGALS9, RPL21, AP1B1, SND1, MTHFD1, LARS1, GRWD1, PSME3, EZR, ALDH7A1, SHMT2, DHX9, RPN1, OSGEP, PRDX3, DHX30, SCFD1, NUP85, PRDX1, MYO6, PCBP2, MCMBP, SFN, MAP4, APOB, SPTBN1, PCK2, DECR1, JUP, SURF4, PRDX6, MOV10, EIF5, EIF6, EPRS1, WNK1, FASN, CALR, FARSA, TOP2B, GPI, ARF1, CLTC, XPO1, TUBA1A, AIFM1, C1QBP, XPO5, RACK1, CCT2, DBNL, ANXA1, TPI1…	652	3228	20695	1.9764251260063403	1.9373601910772666E-20	3.5179792917184145E-21	3.12918300635916E-21			GOTERM_MF_DIRECT	GO:0016887~ATP hydrolysis activity	43	6.495468277945619	1.6733958890404554E-12	VCP, ABCD3, DDX3X, MCM7, CLPB, NVL, DHX9, EIF4A3, ATP2A2, SMC3, HSD17B10, HSP90B1, ATP5F1B, RUVBL2, RUVBL1, CCT8, ABCF2, CCT4, HSPA9, ABCC3, CCT3, DDX18, CCT2, TRAP1, HSPA8, HSP90AA1, HSPA5, TAP2, DDX54, TAP1, ATAD3A, CCT6A, PSMC6, MSH2, DDX39B, PSMC4, PSMC1, TCP1, SRPRA, MCM4, MCM5, TRIP13, MCM2	628	356	18579	3.5733960137407856	1.5629921801263436E-9	3.125903520727571E-10	2.9150556387084734E-10
	ACAA2	TRUE	FALSE			GOTERM_BP_DIRECT	GO:0000381~regulation of alternative mRNA splicing, via spliceosome	15	2.2658610271903323	2.7207417671487573E-9	KHDRBS1, DDX5, SF3A1, RBM15, EIF4A3, HNRNPU, HNRNPL, PTBP1, RBM4, THRAP3, TRA2B, SRSF2, SRSF6, NSRP1, RBMX	640	55	18876	8.04375	6.301218032578326E-6	1.0502063221194204E-6	1.0298007588658045E-6			GOTERM_CC_DIRECT	GO:0022625~cytosolic large ribosomal subunit	34	5.13595166163142	3.762544697025042E-23	RPL4, RPL30, RPL3, RPL10, RPL32, RPL31, RPL12, RPL34, RPL11, RPLP0, RPL36A, ZCCHC17, RPL10A, RPL8, RPL6, RPL7, RPL7A, RPL18A, RPL36AL, RPL36, RPL13, RPL15, RPL18, RPL17, RPL21, RPL35A, RPL23A, RPL27A, RPL37A, RPL27, RPL26, RPL29, RPL28, UBA52	652	113	20695	9.550328465171832	2.1107875750310487E-20	3.5179792917184145E-21	3.12918300635916E-21			GOTERM_MF_DIRECT	GO:0005525~GTP binding	43	6.495468277945619	7.822481772837476E-12	ARF3, RAB1A, ARF1, GFM1, ARF2, RAB3D, RTCB, ARL1, AK4, CDC42, TUBA1B, TUBB6, TUBA1A, TUBB3, RAB6A, PCK2, RAB2A, EIF2B2, MX2, TUBB, RAB39A, TUBG1, EEF2, TUBB4B, TUBB4A, RAB11A, RHOA, TUBA4A, NME1, GNL3, TUFM, EEF1A1, RAB10, GLUD1, TUBB2B, EIF5, RAB14, EEF1A2, SRPRA, SUCLG2, RAN, ARF6, RAB7A	628	373	18579	3.4105334608357096	7.306234062198769E-9	1.217699662638367E-9	1.1355636040235735E-9
	ACACA	TRUE	TRUE			GOTERM_BP_DIRECT	GO:0007017~microtubule-based process	11	1.6616314199395772	9.236877979652523E-9	TUBB6, TUBA1B, TUBB2B, TUBA1A, TUBB3, TUBB, DYNLL1, TUBB4B, DYNLL2, TUBB4A, TUBA4A	640	27	18876	12.015972222222224	2.1392380562534896E-5	3.0560870572678918E-6	2.9967071273986973E-6			GOTERM_CC_DIRECT	GO:0005730~nucleolus	74	11.178247734138973	6.978181560593662E-20	TOP2B, FEN1, RPL3, NVL, EIF4A3, NAT10, GPATCH4, ZCCHC17, PHF6, PPP1CC, FBL, RPS14, RPL7A, RBM4, RPS17, XPO1, RPS16, RPS19, CPT2, RPL36, PDK3, RPS10, RPS12, DDX18, RPS9, NSUN5, NSUN2, MARS1, DDX54, RPS3A, SDHA, UTP18, GNL3, FTSJ3, EBNA1BP2, ILF3, SDHAF2, EWSR1, NCL, GRWD1, RPL27, RPL26, DDX5, DDX27, SF3B3, PRKDC, DHX9, NIP7, NOP2, RPL11, DDX23, NOLC1, RPS27L, RPF2, MACROH2A1, RPS15A, RPS3, FLNA, B…	652	694	20695	3.3844654443874758	3.9147598554930444E-17	5.592514079275777E-18	4.974446569623196E-18			GOTERM_MF_DIRECT	GO:0140662~ATP-dependent protein folding chaperone	14	2.1148036253776437	7.366061332992753E-11	HSPA9, CCT3, CCT2, TRAP1, HSPA8, HSP90AA1, HSPA5, HSP90B1, HSPD1, CCT6A, TCP1, HYOU1, CCT8, CCT4	628	36	18579	11.50504246284501	6.879902902934276E-8	9.828430407164615E-9	9.16548488719527E-9
	ACACB	TRUE	FALSE			GOTERM_BP_DIRECT	GO:0042274~ribosomal small subunit biogenesis	14	2.1148036253776437	1.2793383580918506E-8	NOP56, RPS9, NOP58, RPS5, UTP18, RPS14, FBL, RPS25, RPS28, RPS17, RPS15A, RPS16, RPS19, RPS12	640	52	18876	7.940624999999999	2.962903760006519E-5	3.7036845466759076E-6	3.6317217640332406E-6			GOTERM_CC_DIRECT	GO:0022627~cytosolic small ribosomal subunit	24	3.625377643504532	5.232008500497983E-19	RPS9, DDX3X, RPS8, RPS5, RPS27L, RPSA, RPS3A, RPS4X, RPS26, RPS14, RPS25, RPS28, RPS17, RPS15A, RPS27, RPS16, RPS19, RPS29, RPS3, RPS20, RPS2, RPS11, RPS10, RPS12	652	63	20695	12.091732398480866	2.9351567687793685E-16	3.6689459609742107E-17	3.2634653021856166E-17			GOTERM_MF_DIRECT	GO:0003724~RNA helicase activity	16	2.416918429003021	7.159969304759457E-10	DDX18, EIF4A1, DDX5, DDX27, DDX3X, DDX46, DHX9, DDX1, EIF4A3, DDX23, DDX54, DDX19A, DHX30, DDX39A, DDX39B, G3BP1	628	59	18579	8.022886753751486	6.68740907761034E-7	8.359264163306666E-8	7.79541658055686E-8
	ACAD8	TRUE	FALSE			GOTERM_BP_DIRECT	GO:0042254~ribosome biogenesis	13	1.9637462235649545	2.7704881636304968E-8	NOP56, NOP58, NVL, RPLP0, NOP2, WDR12, RPL7A, BOP1, DHX30, RPS28, EBNA1BP2, GRWD1, CUL4B	640	46	18876	8.335190217391306	6.416244820217631E-5	7.129389541075811E-6	6.990865132894287E-6			GOTERM_CC_DIRECT	GO:0098556~cytoplasmic side of rough endoplasmic reticulum membrane	18	2.719033232628399	1.883477035642365E-18	RPL10, RPL32, RPL31, RPL11, RPL36A, RPSA, RPL6, RPS26, RPS28, RPS17, RPS16, RPS29, RPL36AL, RPS3, RPL27, RPS20, RPL29, UBA52	652	30	20695	19.044478527607364	1.056630616995367E-15	1.174034018883741E-16	1.0442833786506002E-16			GOTERM_MF_DIRECT	GO:0061775~cohesin loader activity	13	1.9637462235649545	1.1718213493186524E-9	DDX18, VCP, MCM7, HSPA5, EIF4A3, DDX54, SMC3, DDX39B, RUVBL2, RUVBL1, MCM4, MCM5, MCM2	628	36	18579	10.683253715498937	1.0944805021173565E-6	1.216090155848468E-7	1.1340626613961624E-7
	ACADL	TRUE	FALSE			GOTERM_BP_DIRECT	GO:0000027~ribosomal large subunit assembly	10	1.5105740181268883	4.577414631590758E-8	BOP1, RPL3, RPL10, RPLP0, NOP2, BRIX1, RPL23A, RPF2, NOP53, NLE1	640	24	18876	12.2891	1.0600730622956078E-4	1.0601292286764195E-5	1.039530862834261E-5			GOTERM_CC_DIRECT	GO:0005743~mitochondrial inner membrane	43	6.495468277945619	7.420924678662444E-14	SLC25A3, PHB1, NDUFA13, STOML2, SHMT2, COX4I1, MICOS13, COX5B, PHB2, HSPD1, LDHB, LGALS3, ATP5F1A, CPT2, NNT, RPS3, PMPCA, NDUFV3, TRAP1, NDUFA5, ATP5PB, GOT2, IMMT, TIMM44, ATP5F1C, COX6C, SDHA, SDHB, TTC19, ATAD3A, HADHB, HADHA, GATM, ATP5PO, SFXN3, NDUFS1, UQCRC2, SLC25A5, SLC25A11, MCU, SLC25A6, SLC25A13	652	347	20695	3.9332976786124716	4.1605385803222816E-11	3.959551986522337E-12	3.5219544407747706E-12			GOTERM_MF_DIRECT	GO:0051082~unfolded protein binding	19	2.8700906344410875	2.9734934070487254E-9	HSPA9, CCT3, CCT2, TRAP1, HSPA8, HSP90AA1, HSPA5, HSPB1, HSPE1, HSP90B1, CCT6A, DNAJB11, CANX, DNAJA2, TCP1, SERPINH1, CALR, CCT8, CCT4	628	96	18579	5.8552448248407645	2.777239031304113E-6	2.7772428421835096E-7	2.5899127575394396E-7
	ACADM	TRUE	FALSE			GOTERM_BP_DIRECT	GO:0006397~mRNA processing	21	3.1722054380664653	1.723316863188223E-7	KHDRBS1, DDX5, CPSF6, TRMT10C, DDX46, DDX1, NSUN2, DDX23, SRSF1, HNRNPL, LGALS3, PTBP1, HNRNPM, RBM4, HNRNPK, DDX39B, HNRNPF, SRSF2, SRSF3, PABPC1, RBMX	640	150	18876	4.12913	3.990405821334697E-4	3.628365322858113E-5	3.5578659966367773E-5			GOTERM_CC_DIRECT	GO:0005737~cytoplasm	221	33.383685800604226	7.763827424553602E-14	RPL4, RNH1, RPL3, CLPB, RPL32, EIF4A3, RTCB, RPL7, ATP5IF1, LGALS3, RPS14, PPP2R1A, DPYSL2, NAMPT, UBAP2L, RPS10, PELO, LARS2, DDX39A, DDX39B, PSME3, CSNK2B, PSME1, SUCLG2, TARS2, UBA52, TARS1, SHMT2, NCAPG, OSGEP, LDHB, DHX30, LDHA, MYO6, PCBP2, CEP192, SFN, MAP4, APOB, GSDMA, JUP, RDX, PRDX6, HNRNPL, HNRNPM, RPS25, HNRNPK, RPS27, EIF6, FUBP3, EPRS1, PRXL2A, WNK1, FUBP1, RPL27A, FASN, KYAT3, ALD…	652	4429	20695	1.5838149148044054	4.3536174665348426E-11	3.959551986522337E-12	3.5219544407747706E-12			GOTERM_MF_DIRECT	GO:0140584~chromatin extrusion motor activity	12	1.812688821752266	5.83340438640424E-9	DDX18, VCP, HSPA5, DDX39B, MCM7, RUVBL2, EIF4A3, RUVBL1, DDX54, MCM4, MCM5, MCM2	628	33	18579	10.75796178343949	5.448384907458248E-6	4.5403330807513E-7	4.2340793504650775E-7
	ACADS	TRUE	FALSE			GOTERM_BP_DIRECT	GO:0006457~protein folding	17	2.56797583081571	4.7088266710886134E-7	PDIA3, CCT3, CCT2, TRAP1, HSP90AA1, AHSA1, HSP90B1, CCT6A, DNAJB11, CANX, DNAJA2, TCP1, CALR, P4HB, CCT8, PPIA, CCT4	640	105	18876	4.7751785714285715	0.0010899700643584032	9.088035475201024E-5	8.9114544750352E-5			GOTERM_CC_DIRECT	GO:0015934~large ribosomal subunit	15	2.2658610271903323	2.260930190332574E-13	RPL10, RPL32, RPL31, RPL11, RPL36A, RPL8, RPL10A, RPL6, RPL36AL, RPL27A, RPL27, RPL26, RPL29, UBA52, RPL17	652	32	20695	14.878498849693251	1.2680922978347553E-10	1.0569848639804784E-11	9.40170137479962E-12			GOTERM_MF_DIRECT	GO:0140665~ATP-dependent H3-H4 histone complex chaperone activity	12	1.812688821752266	5.83340438640424E-9	DDX18, VCP, HSPA5, DDX39B, MCM7, RUVBL2, EIF4A3, RUVBL1, DDX54, MCM4, MCM5, MCM2	628	33	18579	10.75796178343949	5.448384907458248E-6	4.5403330807513E-7	4.2340793504650775E-7
	ACADSB	TRUE	FALSE			GOTERM_BP_DIRECT	GO:0000398~mRNA splicing, via spliceosome	18	2.719033232628399	3.9242853208048735E-6	RBM14, HNRNPA3, SF3B3, DDX46, EIF4A3, DDX23, PRPF8, RBM4, PRPF6, SART3, DDX39A, DDX39B, SNRNP70, TRA2B, HNRNPA2B1, SRSF3, SNRPA1, PRPF31	640	137	18876	3.8750912408759124	0.009047485584540715	6.991265233064683E-4	6.855424587344513E-4			GOTERM_CC_DIRECT	GO:0032040~small-subunit processome	17	2.56797583081571	1.519228139726371E-10	NOP56, RPS9, NOP14, NOP58, PRKDC, RPS5, NAT10, UTP18, RPS14, FBL, RPS28, RPS17, RPS15A, RPS16, RPS19, RPS27A, RPS12	652	66	20695	8.175659973972857	8.522869143767764E-8	6.55605374143457E-9	5.831498782488148E-9			GOTERM_MF_DIRECT	GO:0003924~GTPase activity	33	4.984894259818732	6.375254003263458E-9	ARF3, RAB1A, ARF1, GFM1, DDX3X, ARF2, RAB3D, ARL1, CDC42, TUBA1B, TUBB6, TUBB3, RAB6A, RAB2A, MX2, TUBB, RAB39A, EEF2, TUBB4B, TUBB4A, RAB11A, RHOA, TUFM, EEF1A1, RAB10, TUBB2B, RAB14, EEF1A2, GNB1, SRPRA, RAN, ARF6, RAB7A	628	295	18579	3.3094407859224875	5.954469519009464E-6	4.580374799267746E-7	4.271420182186517E-7
	ACAT1	TRUE	TRUE			GOTERM_BP_DIRECT	GO:0050821~protein stabilization	20	3.0211480362537766	4.3524150010588024E-6	CCT3, CCT2, HSP90AA1, PHB1, SEC16A, UBR4, ATP1B1, PHB2, HSPD1, NCLN, LAMP1, BAG2, TCP1, DSG1, FLNA, CALR, SUGT1, NOP53, GAPDH, CCT4	640	168	18876	3.511160714285714	0.010029579991470028	7.116919535722931E-4	6.978637420391527E-4			GOTERM_CC_DIRECT	GO:0022626~cytosolic ribosome	12	1.812688821752266	3.6215999406262807E-10	RPS26, RPS28, RPS17, RPS16, RPS29, RPS3, ETF1, RPL8, RPS27A, PELO, GCN1, METAP1	652	28	20695	13.603198948290974	2.031717217798601E-7	1.4111794478969375E-8	1.255220221926153E-8			GOTERM_MF_DIRECT	GO:0005200~structural constituent of cytoskeleton	14	2.1148036253776437	7.321234309667989E-9	TUBB, TUBG1, TUBB4B, TUBB4A, TUBA4A, LMNB1, TUBB6, TUBA1B, TUBB2B, TUBA1A, TUBB3, VIM, SPTBN1, PLEC	628	50	18579	8.283630573248407	6.838009468435047E-6	4.884309175164215E-7	4.5548536312291557E-7
	ACO2	TRUE	FALSE			GOTERM_BP_DIRECT	GO:0006886~intracellular protein transport	24	3.625377643504532	4.609403844380137E-6	ACAD8, ARF3, BCAP31, RAB1A, ARF1, COPA, TMED10, ARF2, COPB1, RAB3D, CSE1L, CLTC, ARL1, AP1B1, SCFD1, TUBA1A, RAB14, MYO6, SRPRA, COPG1, SEC61B, RAB6A, ARF6, AP1M1	640	233	18876	3.037982832618026	0.010618624012018185	7.116919535722931E-4	6.978637420391527E-4			GOTERM_CC_DIRECT	GO:0045202~synapse	39	5.8912386706948645	3.891641403626766E-10	ARF3, VCP, ARF1, ARF2, RPL32, DDX23, RPL36A, SLC3A2, YBX1, YBX3, GLS, RPL7A, RPS17, RPS15A, RPL36AL, RPL36, RPS11, RPS27A, AP1M1, DBNL, RPL23A, EEF2, DARS1, HNRNPM, RPS28, EIF5, EIF6, HNRNPUL2, CAPRIN1, RPL37A, EEF1A2, GNB1, VDAC1, RPL27, RPS20, EIF3F, RPL26, RPL28, EIF3B	652	381	20695	3.249058016520941	2.1832106178454325E-7	1.4111794478969375E-8	1.255220221926153E-8			GOTERM_MF_DIRECT	GO:0140849~ATP-dependent H2AZ histone chaperone activity	12	1.812688821752266	8.362091378314471E-9	DDX18, VCP, HSPA5, DDX39B, MCM7, RUVBL2, EIF4A3, RUVBL1, DDX54, MCM4, MCM5, MCM2	628	34	18579	10.441551142750093	7.810162856558556E-6	5.206795564897144E-7	4.855587727007937E-7
	ACOT9	TRUE	FALSE			GOTERM_BP_DIRECT	GO:0043490~malate-aspartate shuttle	6	0.906344410876133	4.925739795531122E-6	GOT1, MDH1, MDH2, GOT2, SLC25A11, SLC25A13	640	9	18876	19.6625	0.011343216500682818	7.130008354031299E-4	6.991471922281985E-4			GOTERM_CC_DIRECT	GO:0042645~mitochondrial nucleoid	14	2.1148036253776437	4.024754218600891E-10	HSPA9, LRRC59, TRMT10C, SHMT2, ATAD3A, HSD17B10, LRPPRC, TUFM, HADHB, DHX30, HADHA, CPS1, VDAC1, SLC25A5	652	43	20695	10.334213154515624	2.2578866631928207E-7	1.4111794478969375E-8	1.255220221926153E-8			GOTERM_MF_DIRECT	GO:0042802~identical protein binding	76	11.48036253776435	1.8147056602129194E-8	HSPB1, HNRNPU, DBI, ABAT, ZCCHC17, RPL7, EDC3, ATP5IF1, TUBA1A, NAMPT, LUC7L, ACADM, DLAT, HADH, YWHAG, PDIA3, ANXA2, CAD, SORD, CTPS1, TUBG1, YWHAZ, NME1, PRPF6, DDX39A, DDX39B, HNRNPH1, EWSR1, NCL, PSME3, ETHE1, CSNK2B, MATR3, S100A4, VDAC1, ALDOB, EZR, GAPDH, TARS1, ALDH7A1, PLEC, SLC25A13, KHDRBS1, VCP, OAT, SHMT2, ACACB, ACACA, CDC42, PRDX3, BAG2, PRDX1, TRA2B, SFN, RTRAF, DECR1, TRMT10C, PN…	628	1137	18579	1.9774969329277514	1.694920741157624E-5	1.0593344291492917E-6	9.87880393778408E-7
	ACP1	FALSE	TRUE			GOTERM_BP_DIRECT	GO:0048026~positive regulation of mRNA splicing, via spliceosome	8	1.2084592145015105	5.3947559355903425E-6	RBM3, HSPA8, THRAP3, SNRNP70, TRA2B, NCL, RBMX, PRDX6	640	22	18876	10.725000000000001	0.0124165588888282	7.349561615780726E-4	7.206759252779805E-4			GOTERM_CC_DIRECT	GO:0071013~catalytic step 2 spliceosome	17	2.56797583081571	2.6198956853715812E-9	DDX5, HNRNPA3, SF3A1, SF3B3, EIF4A3, DDX23, SRSF1, HNRNPU, PRPF8, HNRNPM, SYNCRIP, PRPF6, HNRNPH1, HNRNPA2B1, RALY, RBMX, SF3B1	652	79	20695	6.8302982061039055	1.469760372407869E-6	8.645655761726218E-8	7.690164394120112E-8			GOTERM_MF_DIRECT	GO:0003689~DNA clamp loader activity	12	1.812688821752266	7.446973149826852E-8	DDX18, VCP, HSPA5, DDX39B, MCM7, RUVBL2, EIF4A3, RUVBL1, DDX54, MCM4, MCM5, MCM2	628	41	18579	8.658847289109834	6.95523129295994E-5	4.091454659963694E-6	3.815478596175993E-6
	ACSF2	TRUE	FALSE			GOTERM_BP_DIRECT	GO:0000463~maturation of LSU-rRNA from tricistronic rRNA transcript (SSU-rRNA, 5.8S rRNA, LSU-rRNA)	7	1.0574018126888218	8.806886714116023E-6	DDX18, BOP1, NIFK, WDR12, RPF2, FTSJ3, RPL7	640	16	18876	12.903515624999999	0.020190231020688176	0.0011331527572162614	0.0011111355404309715			GOTERM_CC_DIRECT	GO:0010494~cytoplasmic stress granule	17	2.56797583081571	3.1806320061613328E-9	EIF4A1, VCP, SSB, DDX3X, DDX1, YBX1, ATXN2L, DDX19A, RBM4, ATXN2, CAPRIN1, G3BP1, IGF2BP3, PABPC1, KPNB1, EIF3B, EIF4G1	652	80	20695	6.744919478527607	1.7843329517264195E-6	9.912969752536155E-8	8.817418728191694E-8			GOTERM_MF_DIRECT	GO:0003725~double-stranded RNA binding	14	2.1148036253776437	2.568681577249662E-7	EIF4A1, TFRC, DHX9, DDX1, CLTC, HNRNPU, MSN, SLC3A2, TUBB4B, HSPD1, DHX30, TUBA1B, ILF3, VIM	628	66	18579	6.2754777070063685	2.398861128705132E-4	1.3328603295284357E-5	1.2429564743246976E-5
	ACSL3	FALSE	TRUE			GOTERM_BP_DIRECT	GO:0008380~RNA splicing	15	2.2658610271903323	1.8615568732886263E-5	DDX5, DDX46, FUS, EIF4A3, DDX23, SRSF1, LGALS3, PTBP1, RBM4, HNRNPK, DDX39B, HNRNPF, SRSF2, SRSF3, RBMX	640	109	18876	4.058772935779817	0.042197861622173205	0.002269139851861294	0.0022250503469676158			GOTERM_CC_DIRECT	GO:0005681~spliceosomal complex	18	2.719033232628399	8.534079964214378E-9	HSPA8, DDX5, SF3A1, EIF4A3, SRSF1, PRPF8, RBM3, LGALS3, HNRNPK, DDX39B, TRA2B, HNRNPF, NCL, SRSF2, SNRPA1, PRPF31, RBMX, SF3B1	652	97	20695	5.890044905445576	4.787607438827557E-6	2.51979939996014E-7	2.2413188958647236E-7			GOTERM_MF_DIRECT	GO:0051287~NAD binding	11	1.6616314199395772	2.726160374819302E-7	AHCY, MDH1, NNT, IDH1, IDH2, IDH3B, SORD, PHGDH, GPD1L, GAPDH, IDH3A	628	37	18579	8.795360647271476	2.545909999626117E-4	1.3401230474111725E-5	1.2497293086671642E-5
	ACSM2B	TRUE	FALSE			GOTERM_BP_DIRECT	GO:0006364~rRNA processing	14	2.1148036253776437	2.3233330509403702E-5	NOP14, NVL, EIF4A3, DDX54, RPL35A, RRP1B, UTP18, FBL, RPS25, EBNA1BP2, BRIX1, RPL27, RPL26, NOP53	640	97	18876	4.256829896907216	0.05238693425512975	0.0026904196729889487	0.00263814467934279			GOTERM_CC_DIRECT	GO:0042470~melanosome	13	1.9637462235649545	2.012733278646085E-7	PDIA3, RAB2A, RAB1A, HSP90AA1, AHCY, TFRC, HSPA5, ANXA2, SND1, HSP90B1, LAMP1, TMEM33, P4HB	652	58	20695	7.114316691347577	1.1290797372642825E-4	5.645716846602269E-6	5.021769530221982E-6			GOTERM_MF_DIRECT	GO:0016787~hydrolase activity	29	4.380664652567976	2.9030814454642614E-7	EIF4A1, DDX5, DDX27, DDX3X, AHCY, MCM7, DDX46, DHX9, EIF4A3, DDX23, PPP1CC, DHX30, TUBA1B, TUBA1A, RUVBL2, RUVBL1, HELLS, DDX18, DDX54, ATP1B1, TUBA4A, MOV10, DDX19A, DDX39A, DDX39B, FASN, MCM4, MCM5, MCM2	628	279	18579	3.0750804739401407	2.711110890883939E-4	1.3557390350318101E-5	1.2642919694996858E-5
	ADGB	TRUE	FALSE			GOTERM_BP_DIRECT	GO:0016192~vesicle-mediated transport	20	3.0211480362537766	3.6772203713555945E-5	RAB2A, ARF3, RAB1A, RTN3, HSPA8, ARF1, ARF2, COPB1, SEC16A, CLTC, ARL1, AP1B1, RAB39A, RAB10, SCFD1, RAB14, KDELR2, COPG1, ARF6, AP1M1	640	195	18876	3.025	0.08164016650642747	0.003996365247397402	0.0039187156635749135			GOTERM_CC_DIRECT	GO:0005777~peroxisome	15	2.2658610271903323	8.049377118697056E-7	PECR, PHYH, HSDL2, ABCD3, IDH1, EPHX2, IDH2, ECI2, HSD17B4, SOD1, EHHADH, CAT, AGPS, VIM, CRAT	652	90	20695	5.290132924335379	4.5146829557818347E-4	2.150333601709071E-5	1.912685324871348E-5			GOTERM_MF_DIRECT	GO:0043531~ADP binding	9	1.3595166163141994	7.33274668631741E-7	ATP5F1A, VCP, MSH2, RUVBL2, RUVBL1, CHORDC1, MYO6, PGK1, MYH9	628	24	18579	11.094148089171973	6.846443156754978E-4	3.2613263833430764E-5	3.0413439827535542E-5
	AGPS	TRUE	FALSE			GOTERM_BP_DIRECT	GO:0022904~respiratory electron transport chain	7	1.0574018126888218	3.7962018757660986E-5	NDUFA5, MYBBP1A, ETFA, ETFB, SDHA, SDHB, PLEC	640	20	18876	10.3228	0.08416742032704172	0.003996365247397402	0.0039187156635749135			GOTERM_CC_DIRECT	GO:0016363~nuclear matrix	13	1.9637462235649545	8.830010397288683E-7	NUMA1, NONO, CAD, HNRNPU, SMC3, PHB2, LMNB1, HNRNPM, SFPQ, STAG2, CFL1, VIM, MEN1	652	66	20695	6.251975274214538	4.952411296009762E-4	2.251652651308614E-5	2.0028069037486606E-5			GOTERM_MF_DIRECT	GO:0031625~ubiquitin protein ligase binding	27	4.078549848942599	1.0300411783787338E-6	GPI, VCP, FAF2, HDAC6, HSPD1, TUBA1B, TRIM28, BAG2, PCBP2, RPS27A, HSPA9, CCT2, HSPA8, KDM4A, HSP90AA1, TPI1, HSPA5, TUBB, ISG15, YWHAZ, PRDX6, LRPPRC, TCP1, CALR, SLC25A5, UBA52, CUL4B	628	263	18579	3.0371812259330118	9.615963257142424E-4	4.3729930027533516E-5	4.078026665308533E-5
	AHCY	TRUE	FALSE			GOTERM_BP_DIRECT	GO:0006633~fatty acid biosynthetic process	10	1.5105740181268883	4.704519340777618E-5	ELOVL1, PECR, ABCD3, FASN, TECR, HACD3, ACACB, MCAT, ACSM2B, ACACA	640	51	18876	5.783088235294117	0.10323302291524561	0.004539861163850401	0.004451651426210821			GOTERM_CC_DIRECT	GO:0016607~nuclear speck	30	4.531722054380665	1.4509218056197574E-6	DDX5, DDX46, EIF4A3, SRSF1, HNRNPU, TIMM50, RBM4, PPP1CC, SART3, SNRNP70, NAMPT, ZC3H18, RBM14, SF3A1, CPSF6, RBM15, NONO, ATXN2L, SFPQ, PRPF6, DDX39A, DDX39B, PSPC1, THRAP3, SRSF2, SRSF3, SNRPA1, PRPF31, SRSF6, NSRP1	652	342	20695	2.784280486492304	8.136365415738478E-4	3.538987534576887E-5	3.1478694826272127E-5			GOTERM_MF_DIRECT	GO:0019904~protein domain specific binding	20	3.0211480362537766	1.4996459744246938E-6	ARF1, VCP, DBNL, HSPA5, PRKDC, ARL1, ACSL3, GTF2F1, YWHAZ, RHOA, HNRNPM, LAMP1, TRA2B, CSNK2B, MYH9, VIM, RAB6A, RBMX, YWHAG, KPNB1	628	157	18579	3.7687127266826237	0.0013996899094047555	6.089866696142017E-5	5.679094103147427E-5
	AHNAK	FALSE	TRUE			GOTERM_BP_DIRECT	GO:0006094~gluconeogenesis	10	1.5105740181268883	4.704519340777618E-5	GPI, TPI1, PC, GOT1, MDH2, PGK1, SLC37A4, SLC25A11, PCK2, SLC25A13	640	51	18876	5.783088235294117	0.10323302291524561	0.004539861163850401	0.004451651426210821			GOTERM_CC_DIRECT	GO:0005654~nucleoplasm	114	17.220543806646525	1.7686157710295448E-6	PHB1, RNH1, CSE1L, RTCB, GPATCH4, MICOS13, SMC3, LGALS3, TRIM28, HADH, KPNA2, PUS1, SDHB, FTSJ3, ILF3, MSH2, EWSR1, HNRNPUL2, PSME3, NCL, GRWD1, ETHE1, PSME1, S100A4, RPL27, RPL26, UQCRC2, UBA52, KPNB1, KHDRBS1, VCP, PRKDC, UBR4, NOLC1, RPF2, MACROH2A2, PDS5A, MACROH2A1, OSGEP, PRDX3, NUP85, MYO6, PCBP2, MCMBP, DECR1, TRAP1, FDPS, NOP14, FUS, HNRNPL, ALDH6A1, HNRNPK, STAG2, EIF6, FUBP1, HNRNPF, C…	652	2333	20695	1.5509862495693951	9.9170226293388E-4	4.134139364781561E-5	3.677246957265595E-5			GOTERM_MF_DIRECT	GO:0048027~mRNA 5'-UTR binding	8	1.2084592145015105	5.28357806361499E-6	RPS14, SYNCRIP, DDX3X, SHMT2, NCL, IGF2BP3, RPL26, GNL3	628	22	18579	10.757961783439493	0.004922718458093334	2.0561924630901668E-4	1.9174985389202735E-4
	AHNAK2	TRUE	FALSE			GOTERM_BP_DIRECT	GO:0045727~positive regulation of translation	10	1.5105740181268883	5.520354083817062E-5	RBM4, SSB, EIF6, PRKDC, NSUN5, EIF4A3, NAT10, EIF3E, RPL26, EEF2	640	52	18876	5.67188	0.12001897094665159	0.005114056023248126	0.0050146896497394195			GOTERM_CC_DIRECT	GO:0005694~chromosome	19	2.8700906344410875	4.004029781485694E-6	DDX18, FH, MCM7, RRP1B, SMC3, RPF2, DYNLL1, DYNLL2, HSD17B10, FTSJ3, GNL3, BOP1, EBNA1BP2, NCL, MCM4, BRIX1, MCM5, TRIP13, MCM2	652	163	20695	3.6998475667130863	0.0022437442387426287	8.985042829653898E-5	7.992043443845446E-5			GOTERM_MF_DIRECT	GO:0003857~3-hydroxyacyl-CoA dehydrogenase activity	5	0.7552870090634441	6.253387400195647E-6	HADHA, EHHADH, HSD17B4, HADH, HSD17B10	628	5	18579	29.5843949044586	0.005823658469519155	2.3362655327130937E-4	2.1786801702281637E-4
	AHSA1	FALSE	TRUE			GOTERM_BP_DIRECT	GO:2000767~positive regulation of cytoplasmic translation	6	0.906344410876133	6.795158574279452E-5	SYNCRIP, PKM, DHX9, CNBP, HNRNPU, YBX1	640	14	18876	12.64017857142857	0.14562170918780581	0.005704815476575931	0.005593970616279767			GOTERM_CC_DIRECT	GO:0005832~chaperonin-containing T-complex	7	1.0574018126888218	5.7910011643052195E-6	CCT6A, CCT3, CCT2, TCP1, CCT8, HSPD1, CCT4	652	16	20695	13.886598926380369	0.00324348954591569	1.249519866605857E-4	1.1114267619185788E-4			GOTERM_MF_DIRECT	GO:0019843~rRNA binding	10	1.5105740181268883	7.140639589511734E-6	PTCD3, RPS4X, RPS9, RPS29, RPS5, RPL11, BRIX1, RPL23A, RPS11, RPF2	628	41	18579	7.215706074258195	0.006647190226469535	2.565137452539984E-4	2.392114262486431E-4
	AIFM1	TRUE	FALSE			GOTERM_BP_DIRECT	GO:0042776~proton motive force-driven mitochondrial ATP synthesis	6	0.906344410876133	6.795158574279452E-5	ATP5F1A, STOML2, ATP5F1B, ATP5PB, ATP5PO, ATP5F1C	640	14	18876	12.64017857142857	0.14562170918780581	0.005704815476575931	0.005593970616279767			GOTERM_CC_DIRECT	GO:0015935~small ribosomal subunit	8	1.2084592145015105	8.652783054462868E-6	RPS9, RPS16, RPS29, RPS5, RPS3, RPS20, RPSA, RPS2	652	25	20695	10.157055214723925	0.004842469550060957	1.797856034649507E-4	1.5991624978433226E-4			GOTERM_MF_DIRECT	GO:0050660~flavin adenine dinucleotide binding	12	1.812688821752266	8.663069223186694E-6	ACAD8, ACADL, IVD, LDHD, AGPS, ETFA, DHCR24, ACADM, SDHA, ACADSB, ACADS, DLD	628	64	18579	5.547074044585987	0.008058694908636532	2.996780242391249E-4	2.7946419605168925E-4
	AK2	TRUE	FALSE			GOTERM_BP_DIRECT	GO:0000028~ribosomal small subunit assembly	7	1.0574018126888218	6.897013529539122E-5	RPS14, RPS28, RPS27, RPS19, RPS5, RPS27L, RPSA	640	22	18876	9.384374999999999	0.14763491640711313	0.005704815476575931	0.005593970616279767			GOTERM_CC_DIRECT	GO:0005874~microtubule	22	3.3232628398791544	2.686342271657495E-5	CCT3, CCT2, DYNC1I2, MX2, TUBB, TUBG1, DYNLL1, TUBB4B, DYNLL2, TUBB4A, TUBA4A, HDAC6, LRPPRC, KLC4, TUBB6, TUBA1B, TUBB2B, TUBA1A, TUBB3, TCP1, MAP4, CCT4	652	241	20695	2.8975001909222815	0.014957589674235439	5.382278622856623E-4	4.787445691275322E-4			GOTERM_MF_DIRECT	GO:0002161~aminoacyl-tRNA editing activity	6	0.906344410876133	1.6809436287016786E-5	LARS2, LARS1, IARS2, TARS2, IARS1, VARS1	628	11	18579	16.136942675159236	0.015577540640569487	5.413797755887474E-4	5.048627243445387E-4
	AK4	TRUE	FALSE			GOTERM_BP_DIRECT	GO:1903608~protein localization to cytoplasmic stress granule	5	0.7552870090634441	8.169434362840203E-5	SSB, DDX3X, DHX9, DDX1, YBX1	640	8	18876	18.4336	0.1723888236879515	0.0065242793049441064	0.006397512220003483			GOTERM_CC_DIRECT	GO:0042382~paraspeckles	5	0.7552870090634441	3.148281902979523E-5	HNRNPM, SFPQ, CPSF6, PSPC1, NONO	652	7	20695	22.67199824715162	0.0175070781652632	6.090297060591422E-4	5.417216102023386E-4			GOTERM_MF_DIRECT	GO:0036002~pre-mRNA binding	6	0.906344410876133	1.6809436287016786E-5	PTBP1, DDX5, TRA2B, SRSF2, HNRNPU, SRSF6	628	11	18579	16.136942675159236	0.015577540640569487	5.413797755887474E-4	5.048627243445387E-4
	ALDH18A1	TRUE	TRUE			GOTERM_BP_DIRECT	GO:0015031~protein transport	25	3.7764350453172204	1.319998160992773E-4	ARF3, RAB1A, ARF1, ARF2, SNX12, TIMM50, SEC61A1, SCFD1, NUP85, CEP192, SEC63, RAB2A, SEC16A, SURF4, RAB39A, RAB11A, ARCN1, KTN1, NUP93, RAB10, RAB14, MYH9, KDELR2, RAN, RAB7A	640	307	18876	2.4017711726384365	0.2634158203968734	0.010190385802864207	0.009992386078715292			GOTERM_CC_DIRECT	GO:0005634~nucleus	190	28.700906344410875	3.5526006380615415E-5	RPL4, RNH1, CSE1L, RTCB, EIF4A3, HNRNPU, SMC3, RPL6, LGALS3, PPP1CC, TRIM28, PPP2R1A, RUVBL2, RUVBL1, NAMPT, UBAP2L, LGALS9, KPNA2, MEN1, MAP2K1, PUS1, RPS6, RPSA, GTF2F1, SND1, FTSJ3, ILF3, PRPF6, MSH2, EWSR1, HNRNPUL2, PSPC1, EEF1A2, CSNK2B, DNAJB11, S100A6, MATR3, S100A4, ERH, SRSF6, PPIA, UBA52, KPNB1, PSMD10, KHDRBS1, DDX5, VCP, SHMT2, PRKDC, DHX9, MACROH2A2, PDS5A, ACACB, MACROH2A1, OSGEP, …	652	4631	20695	1.3022568632568194	0.019733145237052385	6.643363193175083E-4	5.909159061309031E-4			GOTERM_MF_DIRECT	GO:0051117~ATPase binding	12	1.812688821752266	1.8238730842553956E-5	ATP5IF1, FBL, NOP58, CLPP, RUVBL2, DNAJC10, RUVBL1, RDX, ALDOB, ATP1B1, EZR, TOR1AIP1	628	69	18579	5.145112157297147	0.016890852553752445	5.678324868981799E-4	5.295311521288166E-4
	ALDH1A1	TRUE	FALSE			GOTERM_BP_DIRECT	GO:0017148~negative regulation of translation	10	1.5105740181268883	1.5274234209215135E-4	SYNCRIP, ILF3, DDX3X, EPRS1, CAPRIN1, NCL, EIF4A3, RPS3, CALR, GAPDH	640	59	18876	4.998940677966102	0.29796939808513234	0.011411331105981372	0.011189608351331476			GOTERM_CC_DIRECT	GO:0070062~extracellular exosome	14	2.1148036253776437	5.116904016243229E-5	HSPA8, ANXA1, TFRC, ANXA2, NSUN2, CLTC, SORD, YBX1, RAB11A, RHOA, HSPD1, GARS1, TKT, RBMX	652	112	20695	3.9675996932515343	0.028298447070929655	9.259945655201457E-4	8.236564851952811E-4			GOTERM_MF_DIRECT	GO:0051020~GTPase binding	8	1.2084592145015105	3.935988865097504E-5	HSP90AA1, STOML2, EPRS1, GNB1, IARS1, ENO1, YBX1, SPTBN1	628	29	18579	8.161212387436855	0.03609531090773088	0.0011858753548390543	0.0011058859037096536
	ALDH2	TRUE	FALSE			GOTERM_BP_DIRECT	GO:0006541~glutamine metabolic process	6	0.906344410876133	1.9301399601634881E-4	GLUD1, CPS1, CAD, CTPS1, PHGDH, GLS	640	17	18876	10.409558823529412	0.3604967404351602	0.013969387961683245	0.013697962029785255			GOTERM_CC_DIRECT	GO:0030687~preribosome, large subunit precursor	7	1.0574018126888218	6.047501226584254E-5	BOP1, EBNA1BP2, EIF6, NIP7, RRP1B, WDR12, FTSJ3	652	23	20695	9.660242731395039	0.0333584239034046	0.001060202558785552	9.430322225204822E-4			GOTERM_MF_DIRECT	GO:0003746~translation elongation factor activity	8	1.2084592145015105	1.1716855780369019E-4	EEF1A1, TSFM, GFM1, EIF5A2, EEF1A2, EEF1B, EEF2, TUFM	628	34	18579	6.961034095166729	0.1036657105509583	0.0033215258778445163	0.003097482911780057
	ALDH3A2	TRUE	FALSE			GOTERM_BP_DIRECT	GO:0006096~glycolytic process	8	1.2084592145015105	2.0941394462352573E-4	GPI, PKM, TPI1, OGDH, PGK1, ENO1, ALDOB, GAPDH	640	37	18876	6.377027027027028	0.384335733537002	0.014697051386305626	0.01441148691636445			GOTERM_CC_DIRECT	GO:0072686~mitotic spindle	13	1.9637462235649545	1.04586595741644E-4	TUBB, DYNLL1, TUBB4B, TUBB4A, CDC42, TUBB6, TUBB2B, TUBB3, WNK1, TPR, CDK1, RPS3, RTRAF	652	104	20695	3.967599693251534	0.05698788452710335	0.001777972127607948	0.0015814760992448591			GOTERM_MF_DIRECT	GO:0042803~protein homodimerization activity	39	5.8912386706948645	1.1735583936709746E-4	PRPS1, ABCD3, TFRC, SHMT2, HSD17B4, HSPB1, SLC3A2, ABAT, ENO1, PHB2, NADK2, MTHFD1L, OXCT1, RUVBL2, TPR, PSAP, RACK1, FLNA, HSP90AA1, TPI1, MDH2, IDH1, EPHX2, HOGA1, SOD1, ALDH3A2, VIL1, SFPQ, VAPA, MSH2, EPRS1, VAPB, CAT, KYAT3, S100A6, MYH9, TARS2, GPD1L, TKT	628	591	18579	1.9522697145074202	0.10382250289581618	0.0033215258778445163	0.003097482911780057
	ALDH4A1	TRUE	FALSE			GOTERM_BP_DIRECT	GO:0033539~fatty acid beta-oxidation using acyl-CoA dehydrogenase	5	0.7552870090634441	2.3213102252480494E-4	ACADL, ETFA, ETFB, ACADM, ACADS	640	10	18876	14.746875000000001	0.4158969501148376	0.015360441376212808	0.015061987204395201			GOTERM_CC_DIRECT	GO:0048471~perinuclear region of cytoplasm	31	4.682779456193353	1.1318180668987443E-4	EIF4A1, RAB1A, VCP, TFRC, HDAC6, HSP90B1, RBM4, LAMP1, MYO6, RACK1, RTRAF, HSPA8, HSP90AA1, GSDMA, SEC16A, RPS6, MSN, ACSL3, RANGAP1, PRDX6, LRPPRC, CHERP, VAPA, S100A6, CTNNB1, S100A4, CALR, ATXN10, EZR, PICALM, PLEC	652	453	20695	2.1721075583363807	0.06152455469377516	0.0018674998103829282	0.0016611094570072747			GOTERM_MF_DIRECT	GO:0003730~mRNA 3'-UTR binding	11	1.6616314199395772	1.450961550234891E-4	RBM4, HNRNPA3, DDX5, FUS, SERBP1, HNRNPA2B1, HNRNPU, IGF2BP3, PABPC1, YBX3, LRPPRC	628	72	18579	4.519838110403397	0.12674672194383751	0.003985876729174671	0.0037170220889840883
	ALDH6A1	TRUE	FALSE			GOTERM_BP_DIRECT	GO:0070934~CRD-mediated mRNA stabilization	5	0.7552870090634441	2.3213102252480494E-4	SYNCRIP, DHX9, HNRNPU, IGF2BP3, YBX1	640	10	18876	14.746875000000001	0.4158969501148376	0.015360441376212808	0.015061987204395201			GOTERM_CC_DIRECT	GO:0005783~endoplasmic reticulum	43	6.495468277945619	1.2871440317880261E-4	RAB1A, LRRC59, VCP, TMED10, AHCY, RPL34, TECR, FAF2, DBI, YBX1, HSD17B12, HSP90B1, ACAT1, TIMM50, SPTLC1, SERPINH1, RPS3, PDIA3, BCAP31, ELOVL1, MAP2K1, SSR4, RPL21, CNBP, SIGMAR1, SURF4, DHCR24, ACSL3, ARCN1, HADHB, GLUD1, RER1, TMEM33, VAPB, LARS1, DNAJB11, DNAJC10, CANX, KDELR2, CALR, P4HB, COPG1, UBA52	652	729	20695	1.8722281131392695	0.06966768410026836	0.0020631080052373792	0.0018350996338920716			GOTERM_MF_DIRECT	GO:0043021~ribonucleoprotein complex binding	8	1.2084592145015105	2.0539647132289746E-4	BOP1, DDX5, PRPF6, HNRNPU, WDR12, YBX3, PHF6, TIMM50	628	37	18579	6.396625925288347	0.17457758753595987	0.00548115154901675	0.005111437900635534
	ALDH7A1	TRUE	FALSE			GOTERM_BP_DIRECT	GO:0000278~mitotic cell cycle	12	1.812688821752266	3.017654655578328E-4	TUBB6, TUBA1B, TUBB2B, TUBA1A, TUBB3, TUBB, CLTC, TUBG1, TUBB4B, TUBB4A, TUBA4A, NLE1	640	93	18876	3.8056451612903226	0.5029150240359566	0.019413578284220575	0.019036371452273288			GOTERM_CC_DIRECT	GO:0005789~endoplasmic reticulum membrane	43	6.495468277945619	2.3438752920044984E-4	SLC35B2, RTN3, TRAM1, TMED10, TECR, RTCB, EIF5A2, HSD17B12, HACD3, HSD17B7, HSP90B1, CNN3, ZMPSTE24, SEC61A1, NCLN, SLC37A4, SEC63, RAB2A, BCAP31, ELOVL1, HSPA5, SSR4, SEC16A, SIGMAR1, SURF4, TAP2, DDOST, KTN1, ALDH3A2, RAB10, VAPA, TMEM33, VAPB, CANX, STT3A, SRPRA, ESYT2, KDELR2, DHCR7, CLPTM1L, CALR, TKT, CERS2	652	750	20695	1.8198057259713698	0.12322670119948864	0.00365253899670701	0.0032488715853062353			GOTERM_MF_DIRECT	GO:0016491~oxidoreductase activity	18	2.719033232628399	2.6822815447735714E-4	PECR, HSDL2, TECR, HSD17B4, ETFA, HSD17B12, SDHA, SDHB, HSD17B10, GLUD1, AIFM1, NNT, FASN, DNAJC10, UQCRFS1, AASS, IDH3A, DECR1	628	191	18579	2.788058158535365	0.22163421235903102	0.006959030452273654	0.00648963118193828
	ALDH9A1	TRUE	TRUE			GOTERM_BP_DIRECT	GO:0000380~alternative mRNA splicing, via spliceosome	6	0.906344410876133	4.445073929288489E-4	HNRNPM, SFPQ, DDX5, DHX9, SRSF1, SRSF6	640	20	18876	8.84812	0.6428887765307068	0.02782376005468146	0.0272831429551734			GOTERM_CC_DIRECT	GO:0042555~MCM complex	5	0.7552870090634441	2.683605459637082E-4	MCM7, MCM4, MCMBP, MCM5, MCM2	652	11	20695	14.427635248187396	0.13978289229594587	0.003961849112780008	0.003523997695681326			GOTERM_MF_DIRECT	GO:0003678~DNA helicase activity	7	1.0574018126888218	2.879858362470324E-4	DHX30, DDX3X, MCM7, RUVBL2, RUVBL1, G3BP1, MCM4	628	28	18579	7.39609872611465	0.23587012402427676	0.007269696514992655	0.006779342253274735
	ALDOB	TRUE	FALSE			GOTERM_BP_DIRECT	GO:0075522~IRES-dependent viral translational initiation	5	0.7552870090634441	5.18315268704203E-4	PTBP1, SSB, PCBP2, EIF3F, EIF3B	640	12	18876	12.2891	0.6990253892291991	0.03158995163997195	0.030976157242822235			GOTERM_CC_DIRECT	GO:0017101~aminoacyl-tRNA synthetase multienzyme complex	5	0.7552870090634441	2.683605459637082E-4	EPRS1, LARS1, MARS1, IARS1, DARS1	652	11	20695	14.427635248187396	0.13978289229594587	0.003961849112780008	0.003523997695681326			GOTERM_MF_DIRECT	GO:0043022~ribosome binding	10	1.5105740181268883	3.170757257203216E-4	SEC61A1, NCLN, HSPA5, DHX9, EIF5A2, SERBP1, RACK1, SEC61B, EEF2, PELO	628	65	18579	4.551445369916708	0.2563581084125006	0.007793387574283694	0.007267709397431583
	ANXA1	TRUE	FALSE			GOTERM_BP_DIRECT	GO:0006413~translational initiation	7	1.0574018126888218	6.280035857005526E-4	DDX3X, EIF5, EIF2B2, EIF3E, EIF3F, EIF3B, EIF4G1	640	32	18876	6.4517578124999995	0.7665793755233824	0.037293751396986666	0.03656913187502449			GOTERM_CC_DIRECT	GO:0036464~cytoplasmic ribonucleoprotein granule	9	1.3595166163141994	3.8938805557527003E-4	CDC42, TUBA1A, TST, DHX9, NCL, TUBB, HNRNPU, RPL28, RPL6	652	57	20695	5.011704875686148	0.19626787283737568	0.0056011974148135	0.004982170249539994			GOTERM_MF_DIRECT	GO:0003995~acyl-CoA dehydrogenase activity	5	0.7552870090634441	3.508063247399419E-4	ACAD8, IVD, ACADM, ACADSB, ACADS	628	11	18579	13.447452229299364	0.2794284714060925	0.008282157081241458	0.007723510511521744
	ANXA2	TRUE	FALSE			GOTERM_BP_DIRECT	GO:0006102~isocitrate metabolic process	4	0.6042296072507553	7.153763191789086E-4	IDH1, IDH2, IDH3B, IDH3A	640	6	18876	19.6625	0.8093668655255235	0.037590367104609015	0.03685998432407905			GOTERM_CC_DIRECT	GO:0070937~CRD-mediated mRNA stability complex	4	0.6042296072507553	5.7718957451371E-4	SYNCRIP, DHX9, HNRNPU, YBX1	652	6	20695	21.160531697341515	0.2766751398300862	0.008095083782554783	0.007200439942058532			GOTERM_MF_DIRECT	GO:0003676~nucleic acid binding	23	3.474320241691843	3.6057200069543473E-4	DDX18, EIF4A1, DDX5, DDX27, SF3B3, DDX3X, DDX46, DHX9, DDX1, CNBP, EIF4A3, DDX23, GPATCH4, YBX1, ZCCHC17, YBX3, DARS1, HNRNPL, DDX19A, DHX30, DDX39A, DDX39B, SNRNP70	628	290	18579	2.346348561388096	0.28597334037601396	0.008282157081241458	0.007723510511521744
	ANXA5	FALSE	TRUE			GOTERM_BP_DIRECT	GO:0055129~L-proline biosynthetic process	4	0.6042296072507553	7.153763191789086E-4	OAT, PYCR1, PYCR2, ALDH18A1	640	6	18876	19.6625	0.8093668655255235	0.037590367104609015	0.03685998432407905			GOTERM_CC_DIRECT	GO:0031090~organelle membrane	7	1.0574018126888218	7.055079404173431E-4	RPL21, RPL27, RPL26, RPL8, ATP1B1, SLC37A4, RPL6	652	35	20695	6.348159509202454	0.3269459474606877	0.00965341352619828	0.008586547860201322			GOTERM_MF_DIRECT	GO:0034604~pyruvate dehydrogenase (NAD+) activity	4	0.6042296072507553	3.635636406112417E-4	PDHX, PDHB, DLAT, DLD	628	5	18579	23.66751592356688	0.287966403555157	0.008282157081241458	0.007723510511521744
	ANXA8	FALSE	TRUE			GOTERM_BP_DIRECT	GO:0051086~chaperone mediated protein folding independent of cofactor	4	0.6042296072507553	7.153763191789086E-4	CCT3, CCT2, TCP1, CCT4	640	6	18876	19.6625	0.8093668655255235	0.037590367104609015	0.03685998432407905			GOTERM_CC_DIRECT	GO:0005852~eukaryotic translation initiation factor 3 complex	5	0.7552870090634441	7.549402669971558E-4	DDX3X, EIF3H, EIF3E, EIF3F, EIF3B	652	14	20695	11.33599912357581	0.34536760964900604	0.010083844994890581	0.008969409362656685			GOTERM_MF_DIRECT	GO:0004386~helicase activity	11	1.6616314199395772	5.72305083080568E-4	DHX30, HELLS, DDX19A, EIF4A1, DDX5, DDX1, RUVBL2, EIF4A3, RUVBL1, MCM5, MCM2	628	85	18579	3.828568752341701	0.41414675969858894	0.012726974942791678	0.011868517318170827
	AP1B1	TRUE	FALSE			GOTERM_BP_DIRECT	GO:0006089~lactate metabolic process	4	0.6042296072507553	7.153763191789086E-4	LDHB, LDHA, SLC37A4	640	6	18876	19.6625	0.8093668655255235	0.037590367104609015	0.03685998432407905			GOTERM_CC_DIRECT	GO:0045254~pyruvate dehydrogenase complex	4	0.6042296072507553	9.864696411398457E-4	PDHX, PDHB, DLAT, DLD	652	7	20695	18.137598597721297	0.4251709628806115	0.012297988192876743	0.010938852242861844			GOTERM_MF_DIRECT	GO:0003743~translation initiation factor activity	10	1.5105740181268883	6.850770787604351E-4	EIF4A1, EIF5, EIF2B2, EIF6, EIF3H, EIF3E, EIF3F, EIF4G2, EIF3B, EIF4G1	628	72	18579	4.108943736730361	0.4727504268006395	0.014880511431680149	0.013876793851170672
	AP1M1	FALSE	TRUE			GOTERM_BP_DIRECT	GO:0043484~regulation of RNA splicing	8	1.2084592145015105	7.303827805299679E-4	HNRNPL, PTBP1, AHNAK, HNRNPH1, FUS, HNRNPF, AHNAK2, SRSF1	640	45	18876	5.243333333333334	0.8158831311479204	0.037590367104609015	0.03685998432407905			GOTERM_CC_DIRECT	GO:0034663~endoplasmic reticulum chaperone complex	4	0.6042296072507553	9.864696411398457E-4	HSPA5, DNAJC10, HYOU1, P4HB	652	7	20695	18.137598597721297	0.4251709628806115	0.012297988192876743	0.010938852242861844			GOTERM_MF_DIRECT	GO:0004029~aldehyde dehydrogenase (NAD+) activity	5	0.7552870090634441	7.201746095545504E-4	ALDH3A2, ALDH4A1, ALDH2, ALDH7A1, ALDH9A1	628	13	18579	11.37861342479177	0.4897657841453994	0.01528734284827159	0.014256183748227578
	APOB	TRUE	FALSE			GOTERM_BP_DIRECT	GO:0002218~activation of innate immune response	8	1.2084592145015105	7.303827805299679E-4	TOMM70, HSP90AA1, SFPQ, RBM14, PSPC1, PRKDC, NONO, MATR3	640	45	18876	5.243333333333334	0.8158831311479204	0.037590367104609015	0.03685998432407905			GOTERM_CC_DIRECT	GO:0002199~zona pellucida receptor complex	4	0.6042296072507553	9.864696411398457E-4	CCT3, CCT2, TCP1, CCT4	652	7	20695	18.137598597721297	0.4251709628806115	0.012297988192876743	0.010938852242861844			GOTERM_MF_DIRECT	GO:0008143~poly(A) binding	6	0.906344410876133	8.745037037271663E-4	KHDRBS1, DDX3X, DDX1, EIF4A3, HNRNPU, PABPC1	628	23	18579	7.717668235945721	0.5583085903827095	0.017989442908420333	0.01677602224115001
	ARCN1	FALSE	TRUE			GOTERM_BP_DIRECT	GO:0006888~endoplasmic reticulum to Golgi vesicle-mediated transport	12	1.812688821752266	7.903389834934215E-4	BCAP31, RAB1A, SCFD1, COPA, TMED10, COPB1, SEC16A, KDELR2, HYOU1, COPG1, P4HB, ARCN1	640	104	18876	3.4031249999999997	0.8397706087609484	0.03979184969066879	0.039018691989425223			GOTERM_CC_DIRECT	GO:0032154~cleavage furrow	7	1.0574018126888218	0.001274950325866564	PPP1CC, RDX, MYH9, RAB11A, RHOA, MEN1, ARF6	652	39	20695	5.697066226207331	0.5111519006345948	0.01525858711411082	0.013572254848380214			GOTERM_MF_DIRECT	GO:0003697~single-stranded DNA binding	11	1.6616314199395772	9.00334545459524E-4	FUBP3, MSH2, MCM7, DHX9, PCBP2, MCM4, HNRNPU, MCM5, YBX1, LRPPRC, MCM2	628	90	18579	3.6158704883227175	0.5688465604937709	0.017989442908420333	0.01677602224115001
	ARF1	FALSE	TRUE			GOTERM_BP_DIRECT	GO:0031204~post-translational protein targeting to membrane, translocation	4	0.6042296072507553	0.0012204286338098763	SEC61A1, HSPA5, SEC61B, SEC63	640	7	18876	16.853571428571428	0.9408831271693755	0.06013856842348242	0.058970072923026154			GOTERM_CC_DIRECT	GO:0030175~filopodium	8	1.2084592145015105	0.0012945204568681453	CDC42, VIL1, TUBB3, MYO6, RDX, FSCN1, MSN, EZR	652	53	20695	4.791063780530155	0.5164963618739336	0.01525858711411082	0.013572254848380214			GOTERM_MF_DIRECT	GO:0051087~protein-folding chaperone binding	10	1.5105740181268883	9.245109845869122E-4	HSPA8, BAG2, MDH2, DNAJA2, AHSA1, TIMM44, SUGT1, HSPE1, HSPD1, SOD1	628	75	18579	3.944585987261146	0.5784819420269918	0.017989442908420333	0.01677602224115001
	ARF2	FALSE	TRUE			GOTERM_BP_DIRECT	GO:0042026~protein refolding	6	0.906344410876133	0.001594449729971006	HSPA9, HSPA8, HSPA5, DNAJA2, HSPB1, HSPD1	640	26	18876	6.8062499999999995	0.9751697511229105	0.07614550864809076	0.07466599746969521			GOTERM_CC_DIRECT	GO:0008250~oligosaccharyltransferase complex	5	0.7552870090634441	0.0013055475605656317	RPN2, DAD1, RPN1, STT3A, DDOST	652	16	20695	9.918999233128835	0.5194820515016374	0.01525858711411082	0.013572254848380214			GOTERM_MF_DIRECT	GO:0000049~tRNA binding	10	1.5105740181268883	9.245109845869122E-4	SSB, TRMT10C, PUS1, NSUN2, XPO5, NAT10, IARS2, IARS1, FARSA, HSD17B10	628	75	18579	3.944585987261146	0.5784819420269918	0.017989442908420333	0.01677602224115001
	ARF3	FALSE	TRUE			GOTERM_BP_DIRECT	GO:0042273~ribosomal large subunit biogenesis	7	1.0574018126888218	0.0016110232831418167	EBNA1BP2, EIF6, NVL, NIP7, RPL35A, RPL26, NLE1	640	38	18876	5.433059210526315	0.976106256299628	0.07614550864809076	0.07466599746969521			GOTERM_CC_DIRECT	GO:0001650~fibrillar center	13	1.9637462235649545	0.0015876573582428517	NOP56, KDM4A, NOP58, DDX46, NONO, NOLC1, TIMM44, ACACA, FBL, STAG2, PSPC1, EZR, NOP53	652	140	20695	2.9473597721297105	0.5899120258507808	0.01817705669335183	0.01616818411761598			GOTERM_MF_DIRECT	GO:0031489~myosin V binding	5	0.7552870090634441	9.814671934000494E-4	RAB10, RAB14, RAB3D, RAB6A, RAB11A	628	14	18579	10.565855323020928	0.6003397644494323	0.01870796650276829	0.01744608011125394
	ARF6	FALSE	TRUE			GOTERM_BP_DIRECT	GO:1900152~negative regulation of nuclear-transcribed mRNA catabolic process, deadenylation-dependent decay	4	0.6042296072507553	0.0019036692078506707	SYNCRIP, DHX9, HNRNPU, YBX1	640	8	18876	14.7469	0.9878824414748807	0.08644897814474811	0.08476927002017398			GOTERM_CC_DIRECT	GO:0031252~cell leading edge	6	0.906344410876133	0.0026150949564421907	ARF1, DDX3X, CAPRIN1, VIM, TUBG1, HDAC6	652	31	20695	6.143380170195924	0.7698421457961346	0.02934136541128138	0.026098647665293066			GOTERM_MF_DIRECT	GO:1990518~single-stranded 3'-5' DNA helicase activity	7	1.0574018126888218	0.0010154624875440676	MCM7, DHX9, RUVBL2, RUVBL1, MCM4, MCM5, MCM2	628	35	18579	5.9168789808917195	0.6128425585503369	0.018968839267323182	0.017689356533017658
	ARL1	FALSE	TRUE			GOTERM_BP_DIRECT	GO:0030953~astral microtubule organization	4	0.6042296072507553	0.0019036692078506707	NUMA1, EZR, RAB11A, KPNB1	640	8	18876	14.7469	0.9878824414748807	0.08644897814474811	0.08476927002017398			GOTERM_CC_DIRECT	GO:0030496~midbody	13	1.9637462235649545	0.002832624439304339	HSPA5, ANXA2, HNRNPU, NAT10, SAFB, HSP90B1, GNL3, CDC42, PPP1CC, RACK1, CDK1, ERH, ATXN10	652	150	20695	2.7508691206543965	0.796350975445521	0.03115886883234773	0.027715286180644418			GOTERM_MF_DIRECT	GO:0097718~disordered domain specific binding	6	0.906344410876133	0.0010742630630996486	HSP90AA1, NUMA1, CLTC, CTNNB1, EZR, GAPDH	628	24	18579	7.396098726114649	0.6335528699580003	0.01967375884186415	0.018346727999211644
	ATAD3A	FALSE	TRUE			GOTERM_BP_DIRECT	GO:0090307~mitotic spindle assembly	7	1.0574018126888218	0.002115525835719956	STAG2, FLNA, CEP192, SMC3, RAB11A, RHOA, KPNB1	640	40	18876	5.16141	0.992588687478692	0.09422226606783496	0.09239152255615422			GOTERM_CC_DIRECT	GO:1990184~amino acid transport complex	3	0.4531722054380665	0.002902210125729622	SLC7A5, SLC3A2	652	3	20695	31.740797546012274	0.8041697494659115	0.03125336704876964	0.027799340743914523			GOTERM_MF_DIRECT	GO:0030674~protein-macromolecule adaptor activity	12	1.812688821752266	0.0012278334814021371	HSPA8, PRPF6, FAF2, CSNK2B, FSCN1, ZC3H18, NOLC1, FRMD4A, PRPF31, ATP1B1, NIPSNAP1, MEN1	628	110	18579	3.227388535031847	0.6825709931127527	0.022053778300569152	0.020566210813485798
	ATP1B1	FALSE	TRUE			GOTERM_BP_DIRECT	GO:0006611~protein export from nucleus	6	0.906344410876133	0.002647630797523673	HSPA9, XPO1, CSE1L, XPO5, SFN, CALR	640	29	18876	6.102155172413793	0.9978451729297408	0.11499458276851592	0.11276023206705511			GOTERM_CC_DIRECT	GO:0005793~endoplasmic reticulum-Golgi intermediate compartment	8	1.2084592145015105	0.002952635389634208	TMED10, HSPA5, RER1, COPB1, SURF4, SERPINH1, COPG1, P4HB	652	61	20695	4.162727547018003	0.8096476960589662	0.03125336704876964	0.027799340743914523			GOTERM_MF_DIRECT	GO:0045182~translation regulator activity	5	0.7552870090634441	0.0013028616138420265	RPS14, RPS9, RPL10, CNBP, RACK1	628	15	18579	9.861464968152866	0.7040800039848566	0.022959863157140617	0.02141117859729066
	ATP2A2	FALSE	TRUE			GOTERM_BP_DIRECT	GO:0001732~formation of cytoplasmic translation initiation complex	5	0.7552870090634441	0.0027256599389472065	EIF5, EIF3H, EIF3E, EIF3F, EIF3B	640	18	18876	8.192708333333334	0.9982022998445911	0.11499458276851592	0.11276023206705511			GOTERM_CC_DIRECT	GO:0005791~rough endoplasmic reticulum	6	0.906344410876133	0.0030203575438361263	RPL4, RPS26, PKM, RPN1, RPL27, RPL18	652	32	20695	5.951399539877301	0.8167647851230566	0.03137815892763087	0.02791034100693013			GOTERM_MF_DIRECT	GO:0008483~transaminase activity	5	0.7552870090634441	0.0016911223129732042	OAT, GPT2, GOT2, KYAT3, ABAT	628	16	18579	9.245123407643312	0.7941989428446521	0.028718331642126775	0.026781227901812015
	ATP5F1A	TRUE	FALSE			GOTERM_BP_DIRECT	GO:0006890~retrograde vesicle-mediated transport, Golgi to endoplasmic reticulum	7	1.0574018126888218	0.002730873079563202	ARF3, COPA, RER1, KDELR2, RAB6A, BICD2, ARCN1	640	42	18876	4.9156249999999995	0.9982239327805436	0.11499458276851592	0.11276023206705511			GOTERM_CC_DIRECT	GO:0031528~microvillus membrane	5	0.7552870090634441	0.003145196807526695	SLC7A5, MSN, CTNNB1, EZR	652	20	20695	7.935199386503068	0.8291955630820238	0.03208100743677229	0.028535512853742197			GOTERM_MF_DIRECT	GO:0046933~proton-transporting ATP synthase activity, rotational mechanism	5	0.7552870090634441	0.0016911223129732042	ATP5F1A, ATP5F1B, ATP5PB, ATP5PO, ATP5F1C	628	16	18579	9.245123407643312	0.7941989428446521	0.028718331642126775	0.026781227901812015
	ATP5F1B	TRUE	TRUE			GOTERM_BP_DIRECT	GO:0000212~meiotic spindle organization	4	0.6042296072507553	0.002783949198478577	CDK1, MYH9, TUBG1, RHOA	640	9	18876	13.108333333333334	0.9984299031408509	0.11513618470850685	0.11289908267401515			GOTERM_CC_DIRECT	GO:0101031~protein folding chaperone complex	5	0.7552870090634441	0.003789722791817644	HSPA8, BAG2, RUVBL2, RUVBL1, DNAJB11	652	21	20695	7.5573327490505395	0.8811714087516807	0.037964901539458897	0.03376913701994651			GOTERM_MF_DIRECT	GO:0004300~enoyl-CoA hydratase activity	4	0.6042296072507553	0.0018866623641943451	HADHA, ECHS1, EHHADH, HSD17B4	628	8	18579	14.792197452229301	0.8286088702669768	0.031466833002812826	0.02934433784309419
	ATP5F1C	TRUE	TRUE			GOTERM_BP_DIRECT	GO:0015823~phenylalanine transport	3	0.4531722054380665	0.0033555413076064057	SLC7A5, SLC3A2	640	3	18876	29.4937	0.9995838653171543	0.12740055194125302	0.12492515261596963			GOTERM_CC_DIRECT	GO:0031965~nuclear membrane	14	2.1148036253776437	0.00404778563782846	SURF4, RANGAP1, HACD3, UTP18, TOR1AIP1, NUP93, XPO1, NUP85, TPR, CANX, MYO6, KPNA2, GAPDH, KPNB1	652	177	20695	2.5105715573117053	0.8972458517488763	0.039838732330206426	0.03543587777677898			GOTERM_MF_DIRECT	GO:0016746~acyltransferase activity	7	1.0574018126888218	0.0026884905269523945	PDHX, SPTLC1, CPT2, FASN, TCP1, CRAT, OSGEP	628	42	18579	4.930732484076433	0.9190911188522322	0.043397276535757895	0.04047005124480207
	ATP5IF1	TRUE	FALSE			GOTERM_BP_DIRECT	GO:0015821~methionine transport	3	0.4531722054380665	0.0033555413076064057	SLC7A5, SLC3A2	640	3	18876	29.4937	0.9995838653171543	0.12740055194125302	0.12492515261596963			GOTERM_CC_DIRECT	GO:0071162~CMG complex	4	0.6042296072507553	0.004232291161527024	MCM7, MCM4, MCM5, MCM2	652	11	20695	11.542108198549917	0.9073896118114149	0.0409364714071838	0.03641229809658595			GOTERM_MF_DIRECT	GO:0106222~lncRNA binding	5	0.7552870090634441	0.0026949058234196554	HADHB, PCBP2, HNRNPU, ATP2A2, SUGT1	628	18	18579	8.217887473460722	0.9195757668115332	0.043397276535757895	0.04047005124480207
	ATP5PB	TRUE	FALSE			GOTERM_BP_DIRECT	GO:0019254~carnitine metabolic process, CoA-linked	3	0.4531722054380665	0.0033555413076064057	ACADL, ACADM, CRAT	640	3	18876	29.4937	0.9995838653171543	0.12740055194125302	0.12492515261596963			GOTERM_CC_DIRECT	GO:0001726~ruffle	8	1.2084592145015105	0.005009237768525139	VIL1, DBNL, MYO6, S100A6, NME2, FSCN1, MYH9, ARF6	652	67	20695	3.7899459756432563	0.9402295816883061	0.047630209968518696	0.04236626519481431			GOTERM_MF_DIRECT	GO:0030170~pyridoxal phosphate binding	8	1.2084592145015105	0.003258309625049811	SPTLC1, OAT, GOT1, SHMT2, GPT2, GOT2, KYAT3, ABAT	628	58	18579	4.0806061937184275	0.9525571727375378	0.050886629820775596	0.047454234019160116
	ATP5PO	TRUE	FALSE			GOTERM_BP_DIRECT	GO:1902024~L-histidine transport	3	0.4531722054380665	0.0033555413076064057	SLC7A5, SLC3A2	640	3	18876	29.4937	0.9995838653171543	0.12740055194125302	0.12492515261596963			GOTERM_CC_DIRECT	GO:0044297~cell body	6	0.906344410876133	0.005100575503806541	CCT3, CCT2, TUBB, TCP1, RPL28, CCT4	652	36	20695	5.290132924335379	0.9432298840160481	0.04769038096059116	0.0424197862733244			GOTERM_MF_DIRECT	GO:0016620~oxidoreductase activity, acting on the aldehyde or oxo group of donors, NAD or NADP as acceptor	5	0.7552870090634441	0.0033234308555324535	ALDH3A2, ALDH2, ALDH1A1, GAPDH, ALDH9A1	628	19	18579	7.785367080120684	0.9553657590853809	0.050886629820775596	0.047454234019160116
	ATP6V1H	FALSE	TRUE			GOTERM_BP_DIRECT	GO:0015828~tyrosine transport	3	0.4531722054380665	0.0033555413076064057	SLC7A5, SLC3A2	640	3	18876	29.4937	0.9995838653171543	0.12740055194125302	0.12492515261596963			GOTERM_CC_DIRECT	GO:0030126~COPI vesicle coat	4	0.6042296072507553	0.005512206616414931	COPA, COPB1, COPG1, ARCN1	652	12	20695	10.580265848670757	0.9549914223038803	0.050609111562142976	0.04501594771748546			GOTERM_MF_DIRECT	GO:0070840~dynein complex binding	5	0.7552870090634441	0.0033234308555324535	NUMA1, TPR, SMC3, BICD2, HDAC6	628	19	18579	7.785367080120684	0.9553657590853809	0.050886629820775596	0.047454234019160116
	ATXN10	FALSE	TRUE			GOTERM_BP_DIRECT	GO:0006107~oxaloacetate metabolic process	4	0.6042296072507553	0.003877585559529728	GOT1, MDH1, GOT2, PCK2	640	10	18876	11.797500000000001	0.9998763362787862	0.14254743104556902	0.1397777270744764			GOTERM_CC_DIRECT	GO:0005811~lipid droplet	9	1.3595166163141994	0.005656238975596586	BCAP31, VCP, ANXA2, FAF2, SIGMAR1, ACSL3, APOB, GAPDH, RAB7A	652	86	20695	3.3217113710943074	0.9585039939702948	0.050609111562142976	0.04501594771748546			GOTERM_MF_DIRECT	GO:0001094~TFIID-class transcription factor complex binding	4	0.6042296072507553	0.003843565161147472	FBL, NOP58, RUVBL2, RUVBL1	628	10	18579	11.83375796178344	0.9725888818840185	0.05790144936309256	0.05399589121547497
	ATXN2	FALSE	TRUE			GOTERM_BP_DIRECT	GO:0006614~SRP-dependent cotranslational protein targeting to membrane	4	0.6042296072507553	0.003877585559529728	SEC61A1, SRPRA, SRP9, SEC63	640	10	18876	11.797500000000001	0.9998763362787862	0.14254743104556902	0.1397777270744764			GOTERM_CC_DIRECT	GO:0042824~MHC class I peptide loading complex	3	0.4531722054380665	0.005683376164732633	TAP2, TAP1, CALR	652	4	20695	23.805598159509206	0.959134490853641	0.050609111562142976	0.04501594771748546			GOTERM_MF_DIRECT	GO:0061749~forked DNA-dependent helicase activity	6	0.906344410876133	0.004672614607077776	MCM7, RUVBL2, RUVBL1, MCM4, MCM5, MCM2	628	33	18579	5.378980891719745	0.9874049333876602	0.0692733657620737	0.06460075115499593
	ATXN2L	FALSE	TRUE			GOTERM_BP_DIRECT	GO:0032212~positive regulation of telomere maintenance via telomerase	5	0.7552870090634441	0.004090211038681706	CCT3, CCT2, TCP1, CTNNB1, CCT4	640	20	18876	7.3734375000000005	0.9999245737268888	0.14430781111827498	0.14150390287115822			GOTERM_CC_DIRECT	GO:0000502~proteasome complex	6	0.906344410876133	0.006450868005988258	PSMD10, VCP, PSMC6, PSMD14, PSMC4, PSMC1	652	38	20695	5.011704875686148	0.9735013114767841	0.056545889864990824	0.0502966114841897			GOTERM_MF_DIRECT	GO:0019899~enzyme binding	14	2.1148036253776437	0.005138072993094614	NOP14, PRKDC, CAD, SNX12, ATP2A2, DHCR24, HACD3, LAMP1, PCCA, VAPB, EHHADH, CAT, RPS2, MCM2	628	170	18579	2.4363619333083553	0.991862980113545	0.0729277067139272	0.06800860015827687
	BAG2	FALSE	TRUE			GOTERM_BP_DIRECT	GO:0006334~nucleosome assembly	9	1.3595166163141994	0.004112398762437888	SART3, GRWD1, MACROH2A2, H1-0, MACROH2A1, H1-3, NAP1L4, MCM2, H1-2	640	76	18876	3.4926809210526315	0.9999283668987481	0.14430781111827498	0.14150390287115822			GOTERM_CC_DIRECT	GO:0008540~proteasome regulatory particle, base subcomplex	4	0.6042296072507553	0.006999985341429425	PSMD10, PSMC6, PSMC4, PSMC1	652	13	20695	9.766399244926854	0.9805673511726971	0.06041525810064473	0.05373834900574282			GOTERM_MF_DIRECT	GO:0005049~nuclear export signal receptor activity	4	0.6042296072507553	0.0051533497249670185	XPO1, CSE1L, XPO5, CALR	628	11	18579	10.757961783439493	0.9919788505309892	0.0729277067139272	0.06800860015827687
	BCAP31	FALSE	TRUE			GOTERM_BP_DIRECT	GO:0006417~regulation of translation	9	1.3595166163141994	0.004112398762437888	RBM3, PTCD3, RPL10, SERBP1, RPS3, NOLC1, IGF2BP3, GAPDH, GCN1	640	76	18876	3.4926809210526315	0.9999283668987481	0.14430781111827498	0.14150390287115822			GOTERM_CC_DIRECT	GO:0005758~mitochondrial intermembrane space	8	1.2084592145015105	0.00742152431916379	STOML2, GATM, PNPT1, AIFM1, CLPB, AK2, IMMT, NDUFS1	652	72	20695	3.5267552828902526	0.9846862119571418	0.06308295671289221	0.05611122174640502			GOTERM_MF_DIRECT	GO:0042288~MHC class I protein binding	4	0.6042296072507553	0.0051533497249670185	BCAP31, ATP5F1A, VCP, TUBB	628	11	18579	10.757961783439493	0.9919788505309892	0.0729277067139272	0.06800860015827687
	BICD2	TRUE	FALSE			GOTERM_BP_DIRECT	GO:0006631~fatty acid metabolic process	9	1.3595166163141994	0.004822461022065646	ALDH3A2, LOC110255331, DBI, ACSL3, HADH, ACADSB, HSD17B10, ACSM2B, ACSF2	640	78	18876	3.40313	0.9999862687626427	0.1666988018970752	0.1634598355389714			GOTERM_CC_DIRECT	GO:0097452~GAIT complex	3	0.4531722054380665	0.009275284385227648	SYNCRIP, EPRS1, GAPDH	652	5	20695	19.044478527607364	0.994634235804871	0.07740903197917275	0.06885402309733903			GOTERM_MF_DIRECT	GO:0009378~four-way junction helicase activity	6	0.906344410876133	0.0053289677201792665	MCM7, RUVBL2, RUVBL1, MCM4, MCM5, MCM2	628	34	18579	5.2207755713750466	0.9931981794328628	0.07319493898010933	0.06825780712170795
	BOP1	FALSE	TRUE			GOTERM_BP_DIRECT	GO:0098761~cellular response to interleukin-7	4	0.6042296072507553	0.005198545942285835	PDIA3, YBX1, P4HB, HSPD1	640	11	18876	10.725000000000001	0.9999942782513787	0.17449032467150719	0.1710999686221903			GOTERM_CC_DIRECT	GO:0005635~nuclear envelope	10	1.5105740181268883	0.009382912967172453	PKM, TMEM33, CSE1L, RTCB, TPR, S100A6, CALR, KPNB1, LMNB1, ZMPSTE24	652	113	20695	2.808920136815245	0.9949515029747227	0.07740903197917275	0.06885402309733903			GOTERM_MF_DIRECT	GO:0016874~ligase activity	6	0.906344410876133	0.0053289677201792665	MCCC2, PCCA, PCCB, MCCC1, SUCLG2, ACSL3	628	34	18579	5.2207755713750466	0.9931981794328628	0.07319493898010933	0.06825780712170795
	BRIX1	FALSE	TRUE			GOTERM_BP_DIRECT	GO:0000244~spliceosomal tri-snRNP complex assembly	4	0.6042296072507553	0.005198545942285835	PRPF6, SART3, PRPF31, PRPF8	640	11	18876	10.725000000000001	0.9999942782513787	0.17449032467150719	0.1710999686221903			GOTERM_CC_DIRECT	GO:0000139~Golgi membrane	23	3.474320241691843	0.011580025793518103	RAB2A, ARF3, BCAP31, RTN3, SLC35B2, ARF1, COPA, DBNL, ARF2, COPB1, SEC16A, SURF4, RAB39A, RAB11A, ARCN1, RAB10, SCFD1, RAB14, VAPA, RER1, KDELR2, COPG1, RAB6A	652	412	20695	1.771937727083209	0.9985472567390266	0.09415064449512545	0.08374540392703672			GOTERM_MF_DIRECT	GO:0036121~double-stranded DNA helicase activity	6	0.906344410876133	0.00604788525899319	MCM7, RUVBL2, RUVBL1, MCM4, MCM5, MCM2	628	35	18579	5.071610555050046	0.9965378844170645	0.08186557727390782	0.07634359508091404
	C1orf68	TRUE	FALSE			GOTERM_BP_DIRECT	GO:0071353~cellular response to interleukin-4	5	0.7552870090634441	0.005853645168962681	TUBA1B, RPL3, HSPA5, FASN, MCM2	640	22	18876	6.70312	0.9999987556245449	0.1841525939065427	0.18057449946535342			GOTERM_CC_DIRECT	GO:0071005~U2-type precatalytic spliceosome	6	0.906344410876133	0.011969421162467379	SF3A1, PRPF6, SF3B3, SNRPA1, PRPF31, PRPF8	652	44	20695	4.3282905744562195	0.9988353739798431	0.09457528552315773	0.0841231149305806			GOTERM_MF_DIRECT	GO:1905172~RISC complex binding	3	0.4531722054380665	0.006520733923698338	DHX9, XPO5, SND1	628	4	18579	22.188296178343947	0.997780135356243	0.08700522121048926	0.08113656067916075
	C1QBP	TRUE	TRUE			GOTERM_BP_DIRECT	GO:0009615~response to virus	7	1.0574018126888218	0.005965911881449196	RPS15A, DDX1, MX2, HSPB1, ENO1, APOB, GTF2F1	640	49	18876	4.213392857142857	0.9999990420135829	0.1841525939065427	0.18057449946535342			GOTERM_CC_DIRECT	GO:0005903~brush border	6	0.906344410876133	0.011969421162467379	VIL1, MYL6, MYH9, PDZK1, EZR, PLEC	652	44	20695	4.3282905744562195	0.9988353739798431	0.09457528552315773	0.0841231149305806			GOTERM_MF_DIRECT	GO:0016616~oxidoreductase activity, acting on the CH-OH group of donors, NAD or NADP as acceptor	6	0.906344410876133	0.007685251149511622	MDH1, EHHADH, IDH3B, PHGDH, HADH, IDH3A	628	37	18579	4.797469443966259	0.9992576941276102	0.1010989376569557	0.09427963029893835
	C2orf49	TRUE	FALSE			GOTERM_BP_DIRECT	GO:0000226~microtubule cytoskeleton organization	11	1.6616314199395772	0.0064020663828604964	TUBB6, TUBA1B, TUBB2B, TUBA1A, TUBB3, TUBB, MAP4, TUBB4B, GAPDH, TUBB4A, TUBA4A	640	117	18876	2.7729166666666667	0.9999996533158164	0.1841525939065427	0.18057449946535342			GOTERM_CC_DIRECT	GO:0045277~respiratory chain complex IV	5	0.7552870090634441	0.012336653490087992	NDUFA4, COX4I1, COX5B, COX6C	652	29	20695	5.472551301036598	0.9990546044372701	0.0961230917769356	0.08549986238269316			GOTERM_MF_DIRECT	GO:0048156~tau protein binding	4	0.6042296072507553	0.008494466456046203	HSP90AA1, BAG2, HDAC6, PICALM	628	13	18579	9.102890739833416	0.9996535321580582	0.1101921065270438	0.10275944837800337
	CAD	FALSE	TRUE			GOTERM_BP_DIRECT	GO:1902115~regulation of organelle assembly	3	0.4531722054380665	0.006560511196846654	RDX, MSN, EZR	640	4	18876	22.120312499999997	0.999999760378124	0.1841525939065427	0.18057449946535342			GOTERM_CC_DIRECT	GO:0071782~endoplasmic reticulum tubular network	4	0.6042296072507553	0.012779308704932938	RAB10, PKM, REEP5, KPNB1	652	16	20695	7.935199386503068	0.9992648197798716	0.09820811210229285	0.08735445265426763			GOTERM_MF_DIRECT	GO:0009055~electron transfer activity	5	0.7552870090634441	0.009244499404169854	FDX1, ETFA, ETFB, SDHA, SDHB	628	25	18579	5.91687898089172	0.9998291150965349	0.11827893758211841	0.11030080795934168
	CALD1	FALSE	TRUE			GOTERM_BP_DIRECT	GO:0006104~succinyl-CoA metabolic process	3	0.4531722054380665	0.006560511196846654	OGDH, SUCLG2, DLST	640	4	18876	22.120312499999997	0.999999760378124	0.1841525939065427	0.18057449946535342			GOTERM_CC_DIRECT	GO:0030027~lamellipodium	11	1.6616314199395772	0.013167083091191153	ENAH, VIL1, DBNL, RNH1, TUBB3, CFL1, NME2, FSCN1, CTNNB1, P4HB, RHOA	652	140	20695	2.4939198071866784	0.9994102404383546	0.09918349540595187	0.08822203958568624			GOTERM_MF_DIRECT	GO:0030060~L-malate dehydrogenase (NAD+) activity	3	0.4531722054380665	0.01062551411310803	MDH1, MDH2, PHGDH	628	5	18579	17.750636942675158	0.9999535591776946	0.12905464852241544	0.12034967758353732
	CALM3	TRUE	TRUE			GOTERM_BP_DIRECT	GO:0006550~isoleucine catabolic process	3	0.4531722054380665	0.006560511196846654	ACADSB, HSD17B10, ACAT1	640	4	18876	22.120312499999997	0.999999760378124	0.1841525939065427	0.18057449946535342			GOTERM_CC_DIRECT	GO:0005769~early endosome	14	2.1148036253776437	0.013259825589030997	RAB1A, MAP2K1, PHB1, DBNL, TFRC, ANXA2, PPP1R21, SNX12, HSPD1, NME1, PRDX3, RAB14, MAPK1, PICALM	652	205	20695	2.167664222654497	0.9994405301115965	0.09918349540595187	0.08822203958568624			GOTERM_MF_DIRECT	GO:0003985~acetyl-CoA C-acetyltransferase activity	3	0.4531722054380665	0.01062551411310803	HADHB, ACAA2, ACAT1	628	5	18579	17.750636942675158	0.9999535591776946	0.12905464852241544	0.12034967758353732
	CALR	TRUE	TRUE			GOTERM_BP_DIRECT	GO:0070125~mitochondrial translational elongation	3	0.4531722054380665	0.006560511196846654	TSFM, GFM1, TUFM	640	4	18876	22.120312499999997	0.999999760378124	0.1841525939065427	0.18057449946535342			GOTERM_CC_DIRECT	GO:0000791~euchromatin	6	0.906344410876133	0.01435623523164208	TRIM28, RUVBL2, CTNNB1, RBMX, H1-0, H1-3	652	46	20695	4.140104027740731	0.9997001471678059	0.10597168374935799	0.09426001816564998			GOTERM_MF_DIRECT	GO:0004459~L-lactate dehydrogenase activity	3	0.4531722054380665	0.01062551411310803	LDHB, LDHA	628	5	18579	17.750636942675158	0.9999535591776946	0.12905464852241544	0.12034967758353732
	CAND1	FALSE	TRUE			GOTERM_BP_DIRECT	GO:0046833~positive regulation of RNA export from nucleus	3	0.4531722054380665	0.006560511196846654	KHDRBS1, CPSF6, DHX9	640	4	18876	22.120312499999997	0.999999760378124	0.1841525939065427	0.18057449946535342			GOTERM_CC_DIRECT	GO:0014069~postsynaptic density	11	1.6616314199395772	0.015093542470358068	RPS14, RTN3, RPS25, DBNL, SIGMAR1, RPS3, EIF3E, RPL8, RPL6, SPTBN1, RPL7	652	143	20695	2.441599811231713	0.9998029454205032	0.10904205045171864	0.09699105735366774			GOTERM_MF_DIRECT	GO:0051787~misfolded protein binding	5	0.7552870090634441	0.010639408925295493	HSPA9, HSPA8, HSPA5, DNAJC10, DNAJB11	628	26	18579	5.689306712395885	0.9999541643743873	0.12905464852241544	0.12034967758353732
	CANX	FALSE	TRUE			GOTERM_BP_DIRECT	GO:0015829~valine transport	3	0.4531722054380665	0.006560511196846654	SLC7A5, SLC3A2	640	4	18876	22.120312499999997	0.999999760378124	0.1841525939065427	0.18057449946535342			GOTERM_CC_DIRECT	GO:0033290~eukaryotic 48S preinitiation complex	4	0.6042296072507553	0.015160926800773713	EIF3H, EIF3E, EIF3F, EIF3B	652	17	20695	7.4684229520028875	0.9998103656959539	0.10904205045171864	0.09699105735366774			GOTERM_MF_DIRECT	GO:0001671~ATPase activator activity	5	0.7552870090634441	0.012163313228849839	DNAJA2, DNAJC10, AHSA1, ATP1B1, TOR1AIP1	628	27	18579	5.478591648973814	0.9999891374649018	0.1456478789198173	0.13582366438882318
	CAPRIN1	FALSE	TRUE			GOTERM_BP_DIRECT	GO:0062029~positive regulation of stress granule assembly	3	0.4531722054380665	0.006560511196846654	CAPRIN1, G3BP1, UBAP2L	640	4	18876	22.120312499999997	0.999999760378124	0.1841525939065427	0.18057449946535342			GOTERM_CC_DIRECT	GO:1902494~catalytic complex	4	0.6042296072507553	0.017775508409997014	PCCA, PCCB, CALM3, DECR1	652	18	20695	7.053510565780505	0.9999573188816435	0.12311185454331265	0.10950590983442605			GOTERM_MF_DIRECT	GO:0044548~S100 protein binding	4	0.6042296072507553	0.012853617415469924	ANXA2, S100A6, ATP2A2, EZR	628	15	18579	7.889171974522293	0.9999943457432424	0.15006598332561136	0.13994375961092878
	CAT	TRUE	FALSE			GOTERM_BP_DIRECT	GO:1903801~L-leucine import across plasma membrane	3	0.4531722054380665	0.006560511196846654	SLC7A5, SLC3A2	640	4	18876	22.120312499999997	0.999999760378124	0.1841525939065427	0.18057449946535342			GOTERM_CC_DIRECT	GO:0071004~U2-type prespliceosome	4	0.6042296072507553	0.017775508409997014	SF3A1, SNRNP70, LUC7L, SF3B1	652	18	20695	7.053510565780505	0.9999573188816435	0.12311185454331265	0.10950590983442605			GOTERM_MF_DIRECT	GO:0003688~DNA replication origin binding	4	0.6042296072507553	0.012853617415469924	DHX9, GRWD1, MCM5, MCM2	628	15	18579	7.889171974522293	0.9999943457432424	0.15006598332561136	0.13994375961092878
	CCT2	FALSE	TRUE			GOTERM_BP_DIRECT	GO:1901837~negative regulation of transcription of nucleolar large rRNA by RNA polymerase I	3	0.4531722054380665	0.006560511196846654	MACROH2A2, MACROH2A1, NOP53	640	4	18876	22.120312499999997	0.999999760378124	0.1841525939065427	0.18057449946535342			GOTERM_CC_DIRECT	GO:0016282~eukaryotic 43S preinitiation complex	4	0.6042296072507553	0.017775508409997014	EIF3H, EIF3E, EIF3F, EIF3B	652	18	20695	7.053510565780505	0.9999573188816435	0.12311185454331265	0.10950590983442605			GOTERM_MF_DIRECT	GO:0003682~chromatin binding	22	3.3232628398791544	0.014155117163502056	TOP2B, HELLS, RING1, SHMT2, FUS, DDX1, NONO, YBX1, SMC3, NAP1L4, DHX30, SCML2, STAG2, MSH2, GRWD1, TPR, CSNK2B, CDK1, MCMBP, CTNNB1, RBMX, MEN1	628	369	18579	1.7638392625964476	0.9999983510032281	0.1632207337124805	0.15221119814086778
	CCT3	TRUE	FALSE			GOTERM_BP_DIRECT	GO:0000470~maturation of LSU-rRNA	4	0.6042296072507553	0.006758622833357569	RPL7A, EIF6, NOP2, RPF2	640	12	18876	9.83125	0.9999998490181635	0.1841525939065427	0.18057449946535342			GOTERM_CC_DIRECT	GO:0045252~oxoglutarate dehydrogenase complex	3	0.4531722054380665	0.01867947665041189	OGDH, DLST, DLD	652	7	20695	13.603198948290974	0.999974537286795	0.1262552578419406	0.11230191383801848			GOTERM_MF_DIRECT	GO:0030621~U4 snRNA binding	3	0.4531722054380665	0.015583836202780706	SART3, DDX39B, PRPF31	628	6	18579	14.792197452229297	0.999999574460886	0.17536509654695395	0.16353640159785537
	CCT4	FALSE	TRUE			GOTERM_BP_DIRECT	GO:0061621~canonical glycolysis	4	0.6042296072507553	0.006758622833357569	PKM, TPI1, PGK1, ENO1	640	12	18876	9.83125	0.9999998490181635	0.1841525939065427	0.18057449946535342			GOTERM_CC_DIRECT	GO:0031428~box C/D methylation guide snoRNP complex	3	0.4531722054380665	0.01867947665041189	NOP56, FBL, NOP58	652	7	20695	13.603198948290974	0.999974537286795	0.1262552578419406	0.11230191383801848			GOTERM_MF_DIRECT	GO:0003988~acetyl-CoA C-acyltransferase activity	3	0.4531722054380665	0.015583836202780706	HADHB, ACAA2, ACAT1	628	6	18579	14.792197452229297	0.999999574460886	0.17536509654695395	0.16353640159785537
	CCT6A	FALSE	TRUE			GOTERM_BP_DIRECT	GO:0140694~membraneless organelle assembly	4	0.6042296072507553	0.006758622833357569	PSPC1, FUS, WNK1, CAPRIN1	640	12	18876	9.83125	0.9999998490181635	0.1841525939065427	0.18057449946535342			GOTERM_CC_DIRECT	GO:0071944~cell periphery	5	0.7552870090634441	0.01926415835682205	TRAP1, TUBB3, NME2, CTNNB1, RHOA	652	33	20695	4.809211749395798	0.9999817737021692	0.12865705759734727	0.11443827404826433			GOTERM_MF_DIRECT	GO:0019901~protein kinase binding	22	3.3232628398791544	0.017840467943976313	TRAP1, TFRC, AP1B1, MSN, ACSL3, ATP1B1, EEF2, YWHAZ, MACROH2A1, RHOA, TUBA4A, CDC42, PRDX3, PPP1CC, WNK1, EEF1A2, RPS3, CTNNB1, CALM3, SFN, VDAC1, CEP192	628	378	18579	1.7218430896774846	0.999999950109076	0.19836901261516518	0.18498866165718295
	CCT8	FALSE	TRUE			GOTERM_BP_DIRECT	GO:0000727~double-strand break repair via break-induced replication	4	0.6042296072507553	0.006758622833357569	MCM7, MCM4, MCM5, MCM2	640	12	18876	9.83125	0.9999998490181635	0.1841525939065427	0.18057449946535342			GOTERM_CC_DIRECT	GO:0072669~tRNA-splicing ligase complex	3	0.4531722054380665	0.02439213080490548	DDX1, RTCB, RTRAF	652	8	20695	11.902799079754603	0.9999990374123214	0.15911610908781365	0.1415310845540446			GOTERM_MF_DIRECT	GO:0043024~ribosomal small subunit binding	4	0.6042296072507553	0.0182745707821286	PTCD3, DDX3X, G3BP1, NME1	628	17	18579	6.961034095166729	0.9999999669860253	0.19847033849428036	0.18508315292132568
	CDC42	FALSE	TRUE			GOTERM_BP_DIRECT	GO:0006090~pyruvate metabolic process	5	0.7552870090634441	0.006899264995251365	LDHB, LDHA, PC, DLD	640	23	18876	6.411684782608696	0.9999998912346699	0.18579881080235072	0.18218873028157967			GOTERM_CC_DIRECT	GO:0001931~uropod	3	0.4531722054380665	0.02439213080490548	MSN, MYH9, EZR	652	8	20695	11.902799079754603	0.9999990374123214	0.15911610908781365	0.1415310845540446			GOTERM_MF_DIRECT	GO:0047617~fatty acyl-CoA hydrolase activity	4	0.6042296072507553	0.0182745707821286	ACOT9, LOC110255331, ACAA2, ABCD3	628	17	18579	6.961034095166729	0.9999999669860253	0.19847033849428036	0.18508315292132568
	CDK1	FALSE	TRUE			GOTERM_BP_DIRECT	GO:0034063~stress granule assembly	5	0.7552870090634441	0.00806122687446961	ATXN2L, ATXN2, DDX3X, G3BP1, UBAP2L	640	24	18876	6.14453	0.9999999927731246	0.21215683455990475	0.2080346162718237			GOTERM_CC_DIRECT	GO:0042383~sarcolemma	7	1.0574018126888218	0.0256635581419291	ANXA1, LAMP1, ANXA2, ANXA5, ANXA8, ACP1, PLEC	652	72	20695	3.085910872528971	0.9999995368530312	0.16427126568322856	0.14611650904800547			GOTERM_MF_DIRECT	GO:1990254~keratin filament binding	3	0.4531722054380665	0.021333599722969384	EPPK1, VIM, PLEC	628	7	18579	12.679026387625115	0.9999999982102616	0.22139535712503783	0.20646183731895926
	CEP192	TRUE	FALSE			GOTERM_BP_DIRECT	GO:0051276~chromosome organization	5	0.7552870090634441	0.00806122687446961	RUVBL2, RUVBL1, SMC3, PELO, HSD17B10	640	24	18876	6.14453	0.9999999927731246	0.21215683455990475	0.2080346162718237			GOTERM_CC_DIRECT	GO:0001533~cornified envelope	5	0.7552870090634441	0.02576804167580056	ANXA1, ANXA2, JUP, NCL, HSPB1	652	36	20695	4.4084441036128155	0.9999995638954342	0.16427126568322856	0.14611650904800547			GOTERM_MF_DIRECT	GO:0036402~proteasome-activating activity	3	0.4531722054380665	0.021333599722969384	PSMC6, PSMC4, PSMC1	628	7	18579	12.679026387625115	0.9999999982102616	0.22139535712503783	0.20646183731895926
	CERS2	FALSE	TRUE			GOTERM_BP_DIRECT	GO:0051028~mRNA transport	6	0.906344410876133	0.008720417976815524	NUP93, DDX39B, NUP85, EIF4A3, HNRNPA2B1, IGF2BP3	640	38	18876	4.656907894736841	0.9999999984500827	0.2269268318461208	0.22251763174548375			GOTERM_CC_DIRECT	GO:0005902~microvillus	6	0.906344410876133	0.02703340800214547	VIL1, MYO6, RDX, FSCN1, MSN, EZR	652	54	20695	3.526755282890252	0.9999997896522441	0.1704015942607147	0.1515693325064111			GOTERM_MF_DIRECT	GO:0030620~U2 snRNA binding	3	0.4531722054380665	0.021333599722969384	SF3B3, SNRPA1, PRPF8	628	7	18579	12.679026387625115	0.9999999982102616	0.22139535712503783	0.20646183731895926
	CFL1	FALSE	TRUE			GOTERM_BP_DIRECT	GO:0030307~positive regulation of cell growth	7	1.0574018126888218	0.009564608730663296	CDC42, PSMD10, DDX3X, SFN, RHOA, EIF4G2, EIF4G1	640	54	18876	3.823263888888889	0.9999999997845409	0.24612926466906881	0.24134696030373717			GOTERM_CC_DIRECT	GO:0005938~cell cortex	9	1.3595166163141994	0.02756612458918402	DBNL, NCL, MYO6, MYH9, CTNNB1, ENO1, EZR, RHOA, ARF6	652	114	20695	2.505852437843074	0.9999998452949341	0.17182884327258038	0.15283884633336473			GOTERM_MF_DIRECT	GO:0051920~peroxiredoxin activity	3	0.4531722054380665	0.021333599722969384	PRDX3, PRDX1, PRDX6	628	7	18579	12.679026387625115	0.9999999982102616	0.22139535712503783	0.20646183731895926
	CGNL1	TRUE	FALSE			GOTERM_BP_DIRECT	GO:0051289~protein homotetramerization	7	1.0574018126888218	0.010436878114451447	SHMT2, SOD2, HSD17B10, ACACB, ACACA, GLS, ALDH9A1	640	55	18876	3.7537499999999997	0.9999999999720005	0.24757032277759697	0.2427600185785504			GOTERM_CC_DIRECT	GO:0005868~cytoplasmic dynein complex	4	0.6042296072507553	0.030583687260738374	DYNC1I2, TPR, DYNLL1, DYNLL2	652	22	20695	5.771054099274958	0.9999999729422626	0.18528717768940567	0.16480980689307204			GOTERM_MF_DIRECT	GO:0000287~magnesium ion binding	14	2.1148036253776437	0.023713962325175447	PRPS1, ARF1, FEN1, IDH1, EPHX2, IDH2, ENO1, NME1, PKM, MSH2, IDH3B, SUCLG2, TKT, IDH3A	628	207	18579	2.0008769500600017	0.9999999998159266	0.24339385507377878	0.226976496540965
	CHCHD3	TRUE	FALSE			GOTERM_BP_DIRECT	GO:0006536~glutamate metabolic process	4	0.6042296072507553	0.010633394182109263	GOT1, GOT2, ALDH18A1, GCLM	640	14	18876	8.426785714285714	0.9999999999823239	0.24757032277759697	0.2427600185785504			GOTERM_CC_DIRECT	GO:0071541~eukaryotic translation initiation factor 3 complex, eIF3m	3	0.4531722054380665	0.030716056194500404	EIF3H, EIF3F, EIF3B	652	9	20695	10.580265848670757	0.9999999749376671	0.18528717768940567	0.16480980689307204			GOTERM_MF_DIRECT	GO:0015190~L-leucine transmembrane transporter activity	3	0.4531722054380665	0.02781591217558625	SLC7A5, SLC3A2	628	8	18579	11.094148089171973	0.9999999999963933	0.27935550507524254	0.2605124677950067
	CHERP	FALSE	TRUE			GOTERM_BP_DIRECT	GO:0090666~scaRNA localization to Cajal body	3	0.4531722054380665	0.010689564886770163	CCT2, TCP1, CCT4	640	5	18876	17.6962	0.999999999984502	0.24757032277759697	0.2427600185785504			GOTERM_CC_DIRECT	GO:0042564~NLS-dependent protein nuclear import complex	3	0.4531722054380665	0.030716056194500404	MYBBP1A, KPNA2, KPNB1	652	9	20695	10.580265848670757	0.9999999749376671	0.18528717768940567	0.16480980689307204			GOTERM_MF_DIRECT	GO:0140492~metal-dependent deubiquitinase activity	3	0.4531722054380665	0.02781591217558625	PSMD14, EIF3H, EIF3F	628	8	18579	11.094148089171973	0.9999999999963933	0.27935550507524254	0.2605124677950067
	CHORDC1	FALSE	TRUE			GOTERM_BP_DIRECT	GO:0006121~mitochondrial electron transport, succinate to ubiquinone	3	0.4531722054380665	0.010689564886770163	SDHAF2, SDHA, SDHB	640	5	18876	17.6962	0.999999999984502	0.24757032277759697	0.2427600185785504			GOTERM_CC_DIRECT	GO:0000776~kinetochore	9	1.3595166163141994	0.03152367716135657	PPP1CC, XPO1, NUP85, TPR, HNRNPU, CEP192, SUGT1, DYNLL1, RANGAP1	652	117	20695	2.4415998112317134	0.9999999842987845	0.18813598816511737	0.167343775569329			GOTERM_MF_DIRECT	GO:0051879~Hsp90 protein binding	5	0.7552870090634441	0.03221839505611379	CHORDC1, RPS3, AHSA1, HDAC6, KPNB1	628	36	18579	4.108943736730361	0.999999999999948	0.3148900618706273	0.2936501540570839
	CLPB	FALSE	TRUE			GOTERM_BP_DIRECT	GO:1904874~positive regulation of telomerase RNA localization to Cajal body	3	0.4531722054380665	0.010689564886770163	CCT2, TCP1, CCT4	640	5	18876	17.6962	0.999999999984502	0.24757032277759697	0.2427600185785504			GOTERM_CC_DIRECT	GO:0012506~vesicle membrane	4	0.6042296072507553	0.034370965139851634	ANXA1, ANXA2, ANXA5, ANXA8	652	23	20695	5.5201387036543075	0.9999999969898568	0.20296959414165017	0.18053801689248383			GOTERM_MF_DIRECT	GO:0004550~nucleoside diphosphate kinase activity	4	0.6042296072507553	0.032365573811113726	AK2, NME2, AK4, NME1	628	21	18579	5.635122838944495	0.9999999999999549	0.3148900618706273	0.2936501540570839
	CLPP	TRUE	FALSE			GOTERM_BP_DIRECT	GO:0015818~isoleucine transport	3	0.4531722054380665	0.010689564886770163	SLC7A5, SLC3A2	640	5	18876	17.6962	0.999999999984502	0.24757032277759697	0.2427600185785504			GOTERM_CC_DIRECT	GO:0043232~intracellular membraneless organelle	3	0.4531722054380665	0.037607265450083235	FUS, WNK1, FLNA	652	10	20695	9.522239263803682	0.9999999995422163	0.2197674574739239	0.19547943187074515			GOTERM_MF_DIRECT	GO:0017116~single-stranded DNA helicase activity	4	0.6042296072507553	0.032365573811113726	MCM7, MCM4, MCM5, MCM2	628	21	18579	5.635122838944495	0.9999999999999549	0.3148900618706273	0.2936501540570839
	CLPTM1	FALSE	TRUE			GOTERM_BP_DIRECT	GO:0006086~pyruvate decarboxylation to acetyl-CoA	3	0.4531722054380665	0.010689564886770163	PDHX, PDHB, DLAT	640	5	18876	17.6962	0.999999999984502	0.24757032277759697	0.2427600185785504			GOTERM_CC_DIRECT	GO:0005686~U2 snRNP	4	0.6042296072507553	0.03838891074519951	SF3A1, SF3B3, SNRPA1, SF3B1	652	24	20695	5.290132924335379	0.9999999997097991	0.2220224631758446	0.19748522125623255			GOTERM_MF_DIRECT	GO:0044325~transmembrane transporter binding	9	1.3595166163141994	0.03274609797071132	BAG2, FLNA, ATP2A2, CTNNB1, CALM3, VDAC1, GPD1L, YWHAZ, CHERP	628	110	18579	2.4205414012738853	0.9999999999999688	0.3153077887076739	0.29403970445865524
	CLPTM1L	FALSE	TRUE			GOTERM_BP_DIRECT	GO:0042256~cytosolic ribosome assembly	3	0.4531722054380665	0.010689564886770163	DDX3X, EIF6, C1QBP	640	5	18876	17.6962	0.999999999984502	0.24757032277759697	0.2427600185785504			GOTERM_CC_DIRECT	GO:0015030~Cajal body	5	0.7552870090634441	0.039223085934655115	FBL, NOP58, SART3, NOLC1, PRPF31	652	41	20695	3.870828969025887	0.9999999998216572	0.22453215519736242	0.19971754981013168			GOTERM_MF_DIRECT	GO:0019903~protein phosphatase binding	7	1.0574018126888218	0.03447801164228384	LGALS3, VCP, JUP, RACK1, CTNNB1, GTF2F1, HSP90B1	628	72	18579	2.8762606157112525	0.9999999999999941	0.32224931612246266	0.30051301321484475
	CLTC	TRUE	TRUE			GOTERM_BP_DIRECT	GO:0150093~amyloid-beta clearance by transcytosis	3	0.4531722054380665	0.010689564886770163	CLTC, RAB11A, PICALM	640	5	18876	17.6962	0.999999999984502	0.24757032277759697	0.2427600185785504			GOTERM_CC_DIRECT	GO:0070971~endoplasmic reticulum exit site	4	0.6042296072507553	0.04263471799155989	SEC16A, SURF4, CDK1, APOB	652	25	20695	5.078527607361963	0.9999999999757576	0.24159673528550607	0.21489620482614533			GOTERM_MF_DIRECT	GO:0016627~oxidoreductase activity, acting on the CH-CH group of donors	3	0.4531722054380665	0.03497494380099402	ACAD8, TECR, SDHA	628	9	18579	9.861464968152866	0.9999999999999963	0.32224931612246266	0.30051301321484475
	CNBP	TRUE	FALSE			GOTERM_BP_DIRECT	GO:0000466~maturation of 5.8S rRNA from tricistronic rRNA transcript (SSU-rRNA, 5.8S rRNA, LSU-rRNA)	3	0.4531722054380665	0.010689564886770163	BOP1, WDR12, FTSJ3	640	5	18876	17.6962	0.999999999984502	0.24757032277759697	0.2427600185785504			GOTERM_CC_DIRECT	GO:0005925~focal adhesion	11	1.6616314199395772	0.044295838417962474	ENAH, MAP2K1, RDX, MSN, MYH9, MAPK1, EZR, LPP, RHOA, PLEC	652	171	20695	2.0418056900943564	0.999999999990849	0.24757398783970605	0.22021286975403445			GOTERM_MF_DIRECT	GO:0016829~lyase activity	6	0.906344410876133	0.03505682886097602	TPI1, EHHADH, FASN, KYAT3, HSD17B4, HACD3	628	54	18579	3.2871549893842884	0.9999999999999967	0.32224931612246266	0.30051301321484475
	CNN3	FALSE	TRUE			GOTERM_BP_DIRECT	GO:0046034~ATP metabolic process	5	0.7552870090634441	0.012292771245184488	HSPA8, VCP, AK2, AK4, ATP1B1	640	27	18876	5.461805555555555	0.9999999999996377	0.28188176439452745	0.276404787107069			GOTERM_CC_DIRECT	GO:0005813~centrosome	25	3.7764350453172204	0.0445721439782715	DYNC1I2, DDX3X, NUMA1, DHX9, UBR4, HNRNPU, HDAC6, BICD2, CDC42, RUVBL2, MAPK1, CCT8, ACADS, RTRAF, CCT4, MAP2K1, MDH1, TUBG1, DYNLL1, DYNLL2, RAB11A, NUP93, CDK1, CTNNB1, CALM3	652	525	20695	1.511466549810108	0.9999999999922192	0.24757398783970605	0.22021286975403445			GOTERM_MF_DIRECT	GO:0140693~molecular condensate scaffold activity	5	0.7552870090634441	0.03519210946947665	LGALS3, FUS, WNK1, CAPRIN1, G3BP1	628	37	18579	3.9978912033052163	0.9999999999999971	0.32224931612246266	0.30051301321484475
	COA3	TRUE	FALSE			GOTERM_BP_DIRECT	GO:1990403~embryonic brain development	4	0.6042296072507553	0.012962225287296	TUBB2B, RPL10, TRA2B, CTNNB1	640	15	18876	7.865	0.9999999999999246	0.2943187624056621	0.2886001336024433			GOTERM_CC_DIRECT	GO:0034399~nuclear periphery	3	0.4531722054380665	0.04502392640288307	NUP93, EBNA1BP2, TPR	652	11	20695	8.656581148912439	0.9999999999940326	0.2476315952158569	0.22026411053959466			GOTERM_MF_DIRECT	GO:0044183~protein folding chaperone	5	0.7552870090634441	0.03519210946947665	HSPA9, HSPA8, HSPA5, HSPB1, HSPE1	628	37	18579	3.9978912033052163	0.9999999999999971	0.32224931612246266	0.30051301321484475
	COL4A1	TRUE	FALSE			GOTERM_BP_DIRECT	GO:1903078~positive regulation of protein localization to plasma membrane	6	0.906344410876133	0.01323748047042136	VIL1, LGALS3, RER1, EZR, SPTBN1, ARF6	640	42	18876	4.213392857142857	0.9999999999999605	0.2976505317426783	0.2918671664886108			GOTERM_CC_DIRECT	GO:0031519~PcG protein complex	4	0.6042296072507553	0.04710504637972939	SCML2, RING1, CSNK2B, UBAP2L	652	26	20695	4.883199622463427	0.9999999999982451	0.25409549056757874	0.22601363599504776			GOTERM_MF_DIRECT	GO:0050750~low-density lipoprotein particle receptor binding	4	0.6042296072507553	0.036561785227599314	CLTC, APOB, HSP90B1, PICALM	628	22	18579	5.378980891719746	0.9999999999999992	0.33154084856871613	0.3091778148858156
	COPA	FALSE	TRUE			GOTERM_BP_DIRECT	GO:0036503~ERAD pathway	8	1.2084592145015105	0.01435055117275175	VCP, PSMC6, HSPA5, FAF2, DNAJC10, CANX, CALR, HSP90B1	640	76	18876	3.104605263157895	0.9999999999999971	0.319575735731664	0.31336636262806944			GOTERM_CC_DIRECT	GO:0043209~myelin sheath	4	0.6042296072507553	0.04710504637972939	HSP90AA1, CALM3, TUBB4A, PLEC	652	26	20695	4.883199622463427	0.9999999999982451	0.25409549056757874	0.22601363599504776			GOTERM_MF_DIRECT	GO:0031072~heat shock protein binding	5	0.7552870090634441	0.04160081907417696	HSPA9, HSPA8, HSPA5, BAG2, TPR	628	39	18579	3.792871141597256	1	0.3732315366700574	0.34805639019231255
	COPB1	FALSE	TRUE			GOTERM_BP_DIRECT	GO:0006406~mRNA export from nucleus	6	0.906344410876133	0.014573392108987499	XPO1, DDX39A, DDX39B, NUP85, TPR, SRSF3	640	43	18876	4.115406976744186	0.9999999999999983	0.3214473916610957	0.31520165218581536			GOTERM_CC_DIRECT	GO:0045177~apical part of cell	6	0.906344410876133	0.047901978587258795	CDC42, RDX, MSN, CTNNB1, EZR, TUBG1	652	63	20695	3.0229330996202166	0.9999999999989024	0.25593342845192557	0.22764845061944894			GOTERM_MF_DIRECT	GO:0004303~estradiol 17-beta-dehydrogenase [NAD(P)+] activity	3	0.4531722054380665	0.04275778846220143	HSD17B4, HSD17B7, HSD17B10	628	10	18579	8.875318471337579	1	0.3732315366700574	0.34805639019231255
	COPG1	FALSE	TRUE			GOTERM_BP_DIRECT	GO:0072659~protein localization to plasma membrane	11	1.6616314199395772	0.015053183118443354	JUP, RAB3D, SEC16A, RDX, FLNA, PDZK1, ATP1B1, EZR, RAB11A, SPTBN1, ARF6	640	133	18876	2.4393327067669173	0.9999999999999994	0.3288978500218378	0.3225073477545741			GOTERM_CC_DIRECT	GO:0032587~ruffle membrane	6	0.906344410876133	0.050676280388050825	CFL1, MYO6, RPS3, EZR, RHOA, NME1	652	64	20695	2.9756997699386507	0.9999999999997865	0.2682018235631747	0.23856098031733358			GOTERM_MF_DIRECT	GO:1990825~sequence-specific mRNA binding	3	0.4531722054380665	0.04275778846220143	SSB, DHX9, ETF1	628	10	18579	8.875318471337579	1	0.3732315366700574	0.34805639019231255
	COX4I1	TRUE	FALSE			GOTERM_BP_DIRECT	GO:0006207~'de novo' pyrimidine nucleobase biosynthetic process	3	0.4531722054380665	0.015676659170674803	CPS1, CAD, UMPS	640	6	18876	14.7469	0.9999999999999999	0.33522536122862284	0.328711915090761			GOTERM_CC_DIRECT	GO:0044391~ribosomal subunit	3	0.4531722054380665	0.052926270358974084	RPL23A, RPL15, RPS24	652	12	20695	7.9351993865030686	0.9999999999999436	0.2749225710313376	0.24453897138081543			GOTERM_MF_DIRECT	GO:0017070~U6 snRNA binding	3	0.4531722054380665	0.04275778846220143	SART3, DDX39B, PRPF8	628	10	18579	8.875318471337579	1	0.3732315366700574	0.34805639019231255
	COX5B	TRUE	FALSE			GOTERM_BP_DIRECT	GO:0039529~RIG-I signaling pathway	3	0.4531722054380665	0.015676659170674803	PHB1, CLPB, PHB2	640	6	18876	14.7469	0.9999999999999999	0.33522536122862284	0.328711915090761			GOTERM_CC_DIRECT	GO:0061617~MICOS complex	3	0.4531722054380665	0.052926270358974084	CHCHD3, IMMT, MICOS13	652	12	20695	7.9351993865030686	0.9999999999999436	0.2749225710313376	0.24453897138081543			GOTERM_MF_DIRECT	GO:0000166~nucleotide binding	8	1.2084592145015105	0.04367870104435152	GLUD1, MOV10, FASN, ETFB, ACSL3, DLD, ACSM2B, ACSF2	628	96	18579	2.4653662420382165	1	0.37773987755022526	0.3522606352743535
	COX6C	FALSE	TRUE			GOTERM_BP_DIRECT	GO:0031333~negative regulation of protein-containing complex assembly	5	0.7552870090634441	0.015777013978376463	CDC42, DDX3X, HSPA5, NOP53, HDAC6	640	29	18876	5.085129310344827	0.9999999999999999	0.33522536122862284	0.328711915090761			GOTERM_CC_DIRECT	GO:0071339~MLL1 complex	4	0.6042296072507553	0.0618227931197076	RUVBL2, RUVBL1, PRPF31, MEN1	652	29	20695	4.378041040829278	0.9999999999999997	0.30208964430625745	0.26870362301037876			GOTERM_MF_DIRECT	GO:0008266~poly(U) RNA binding	4	0.6042296072507553	0.045743558871931704	KHDRBS1, SSB, PNPT1, PABPC1	628	24	18579	4.930732484076433	1	0.3919677429943506	0.3655288052977295
	CPS1	TRUE	FALSE			GOTERM_BP_DIRECT	GO:0098586~cellular response to virus	6	0.906344410876133	0.01750970236825504	TOMM70, ARF1, HSP90AA1, DDX3X, S100A6, RRP1B	640	45	18876	3.9325	1	0.3686588244079879	0.3614957643482472			GOTERM_CC_DIRECT	GO:0045251~electron transfer flavoprotein complex	2	0.3021148036253776	0.061925684661710535	ETFA, ETFB	652	2	20695	31.74079754601227	0.9999999999999998	0.30208964430625745	0.26870362301037876			GOTERM_MF_DIRECT	GO:0008097~5S rRNA binding	3	0.4531722054380665	0.05111433040439825	TST, RPF2, NOP53	628	11	18579	8.068471337579618	1	0.43400713270643604	0.40473256165664434
	CPSF6	FALSE	TRUE			GOTERM_BP_DIRECT	GO:0018279~protein N-linked glycosylation via asparagine	4	0.6042296072507553	0.018426090714980196	DAD1, RPN1, STT3A, DDOST	640	17	18876	6.939705882352942	1	0.374340579788545	0.36706712292736865			GOTERM_CC_DIRECT	GO:0070381~endosome to plasma membrane transport vesicle	2	0.3021148036253776	0.061925684661710535	RAB6A, PICALM	652	2	20695	31.74079754601227	0.9999999999999998	0.30208964430625745	0.26870362301037876			GOTERM_MF_DIRECT	GO:0051015~actin filament binding	13	1.9637462235649545	0.05159708001261383	DBNL, TPM3, TPM2, CNN3, VIL1, CFL1, MYO6, FSCN1, MYH9, FLNA, EZR, SPTBN1, PLEC	628	209	18579	1.8401776734830706	1	0.4341592137998317	0.4048743846034833
	CPT2	TRUE	FALSE			GOTERM_BP_DIRECT	GO:0007062~sister chromatid cohesion	4	0.6042296072507553	0.018426090714980196	STAG2, MCMBP, SMC3, PHB2	640	17	18876	6.939705882352942	1	0.374340579788545	0.36706712292736865			GOTERM_CC_DIRECT	GO:0016507~mitochondrial fatty acid beta-oxidation multienzyme complex	2	0.3021148036253776	0.061925684661710535	HADHB, HADHA	652	2	20695	31.74079754601227	0.9999999999999998	0.30208964430625745	0.26870362301037876			GOTERM_MF_DIRECT	GO:0046982~protein heterodimerization activity	17	2.56797583081571	0.056341142860725044	PHB1, NOLC1, SLC3A2, SMC3, MACROH2A2, PHB2, MACROH2A1, H1-3, H1-2, TUBB2B, TUBA1A, VAPA, VAPB, PPP2R1A, H2AC20, P4HB, SAE1	628	306	18579	1.6435774946921446	1	0.46606757828351725	0.43463047182542136
	CPVL	FALSE	TRUE			GOTERM_BP_DIRECT	GO:0019752~carboxylic acid metabolic process	4	0.6042296072507553	0.018426090714980196	LDHB, LDHA, MDH2	640	17	18876	6.939705882352942	1	0.374340579788545	0.36706712292736865			GOTERM_CC_DIRECT	GO:1905202~methylcrotonoyl-CoA carboxylase complex	2	0.3021148036253776	0.061925684661710535	MCCC2, MCCC1	652	2	20695	31.74079754601227	0.9999999999999998	0.30208964430625745	0.26870362301037876			GOTERM_MF_DIRECT	GO:0001786~phosphatidylserine binding	6	0.906344410876133	0.05782799653928313	HSPA8, ANXA1, GSDMA, ANXA2, ANXA5, ANXA8	628	62	18579	2.8630059584959935	1	0.46606757828351725	0.43463047182542136
	CRAT	TRUE	FALSE			GOTERM_BP_DIRECT	GO:0006414~translational elongation	4	0.6042296072507553	0.018426090714980196	EEF1A1, EEF1A2, EEF1B, EEF2	640	17	18876	6.939705882352942	1	0.374340579788545	0.36706712292736865			GOTERM_CC_DIRECT	GO:0035632~mitochondrial prohibitin complex	2	0.3021148036253776	0.061925684661710535	PHB1, PHB2	652	2	20695	31.74079754601227	0.9999999999999998	0.30208964430625745	0.26870362301037876			GOTERM_MF_DIRECT	GO:0030291~protein serine/threonine kinase inhibitor activity	3	0.4531722054380665	0.059997116662097	HSPA5, ATAD3A, MACROH2A1	628	12	18579	7.396098726114649	1	0.46606757828351725	0.43463047182542136
	CS	TRUE	FALSE			GOTERM_BP_DIRECT	GO:0006260~DNA replication	8	1.2084592145015105	0.01978385632095922	SUPT16H, RBBP4, MCM7, GRWD1, RPA1, MCM4, MCM5, MCM2	640	81	18876	2.912962962962963	1	0.3984296629507961	0.39068815395563816			GOTERM_CC_DIRECT	GO:0005951~carbamoyl-phosphate synthase complex	2	0.3021148036253776	0.061925684661710535	CPS1, CAD	652	2	20695	31.74079754601227	0.9999999999999998	0.30208964430625745	0.26870362301037876			GOTERM_MF_DIRECT	GO:0004329~formate-tetrahydrofolate ligase activity	2	0.3021148036253776	0.06635840210741342	MTHFD1, MTHFD1L	628	2	18579	29.584394904458602	1	0.46606757828351725	0.43463047182542136
	CSE1L	FALSE	TRUE			GOTERM_BP_DIRECT	GO:0046822~regulation of nucleocytoplasmic transport	3	0.4531722054380665	0.02145915138471988	PPP1CC, RBM4, MX2	640	7	18876	12.64017857142857	1	0.4127873192565002	0.4047668402554024			GOTERM_CC_DIRECT	GO:0045335~phagocytic vesicle	6	0.906344410876133	0.06269625906190646	CDC42, RAB14, RAB39A, VIM, RAB11A, RAB7A	652	68	20695	2.800658607001083	0.9999999999999998	0.30321208046318554	0.26970201096458035			GOTERM_MF_DIRECT	GO:0140545~ATP-dependent protein disaggregase activity	2	0.3021148036253776	0.06635840210741342	HSPA8, CLPB	628	2	18579	29.584394904458602	1	0.46606757828351725	0.43463047182542136
	CSNK2B	FALSE	TRUE			GOTERM_BP_DIRECT	GO:0061817~endoplasmic reticulum-plasma membrane tethering	3	0.4531722054380665	0.02145915138471988	VAPA, VAPB, ESYT2	640	7	18876	12.64017857142857	1	0.4127873192565002	0.4047668402554024			GOTERM_CC_DIRECT	GO:0030054~cell junction	7	1.0574018126888218	0.06433962576677901	NAMPT, MCMBP, CTNNB1, EPPK1, GTF2F1, SPTBN1, PLEC	652	90	20695	2.468728698023177	0.9999999999999999	0.30850025688173527	0.27440575433865577			GOTERM_MF_DIRECT	GO:0003989~acetyl-CoA carboxylase activity	2	0.3021148036253776	0.06635840210741342	ACACB, ACACA	628	2	18579	29.584394904458602	1	0.46606757828351725	0.43463047182542136
	CTNNB1	TRUE	FALSE			GOTERM_BP_DIRECT	GO:0032872~regulation of stress-activated MAPK cascade	3	0.4531722054380665	0.02145915138471988	MAP2K1, PRDX1, MAPK1	640	7	18876	12.64017857142857	1	0.4127873192565002	0.4047668402554024			GOTERM_CC_DIRECT	GO:0002102~podosome	4	0.6042296072507553	0.06714884419125311	DBNL, HNRNPK, FSCN1, PLEC	652	30	20695	4.232106339468303	1	0.3189340415871554	0.28368642914793324			GOTERM_MF_DIRECT	GO:0004485~methylcrotonoyl-CoA carboxylase activity	2	0.3021148036253776	0.06635840210741342	MCCC2, MCCC1	628	2	18579	29.584394904458602	1	0.46606757828351725	0.43463047182542136
	CTPS1	FALSE	TRUE			GOTERM_BP_DIRECT	GO:0071169~establishment of protein localization to chromatin	3	0.4531722054380665	0.02145915138471988	RUVBL2, MACROH2A2, MACROH2A1	640	7	18876	12.64017857142857	1	0.4127873192565002	0.4047668402554024			GOTERM_CC_DIRECT	GO:0030136~clathrin-coated vesicle	5	0.7552870090634441	0.06765267548818447	DBNL, CLTC, MYO6, AP1M1, PICALM	652	49	20695	3.2388568924502317	1	0.3189340415871554	0.28368642914793324			GOTERM_MF_DIRECT	GO:0004822~isoleucine-tRNA ligase activity	2	0.3021148036253776	0.06635840210741342	IARS2, IARS1	628	2	18579	29.584394904458602	1	0.46606757828351725	0.43463047182542136
	CUL4B	FALSE	TRUE			GOTERM_BP_DIRECT	GO:2000643~positive regulation of early endosome to late endosome transport	3	0.4531722054380665	0.02145915138471988	RDX, MSN, EZR	640	7	18876	12.64017857142857	1	0.4127873192565002	0.4047668402554024			GOTERM_CC_DIRECT	GO:0005643~nuclear pore	6	0.906344410876133	0.06925807885500493	NUP93, NUP85, MX2, TPR, CEP192, BICD2	652	70	20695	2.7206397896581946	1	0.32378151864714805	0.2879981779053955			GOTERM_MF_DIRECT	GO:0008177~succinate dehydrogenase (quinone) activity	2	0.3021148036253776	0.06635840210741342	SDHA, SDHB	628	2	18579	29.584394904458602	1	0.46606757828351725	0.43463047182542136
	DAD1	FALSE	TRUE			GOTERM_BP_DIRECT	GO:0030970~retrograde protein transport, ER to cytosol	4	0.6042296072507553	0.021566176869618533	VCP, FAF2, SEC61B, HSP90B1	640	18	18876	6.554166666666667	1	0.4127873192565002	0.4047668402554024			GOTERM_CC_DIRECT	GO:0005788~endoplasmic reticulum lumen	5	0.7552870090634441	0.07179261412452884	PDIA3, HSPA5, DNAJC10, HYOU1, P4HB	652	50	20695	3.1740797546012267	1	0.33147522937953455	0.2948416033161992			GOTERM_MF_DIRECT	GO:0033677~DNA/RNA helicase activity	2	0.3021148036253776	0.06635840210741342	DDX1, G3BP1	628	2	18579	29.584394904458602	1	0.46606757828351725	0.43463047182542136
	DARS1	FALSE	TRUE			GOTERM_BP_DIRECT	GO:0006915~apoptotic process	17	2.56797583081571	0.026680932667054246	RBM14, DYNLL1, DYNLL2, YBX3, SOD1, VIL1, PIDD1, AIFM1, DAD1, PSME3, RPS3, MAPK1, VDAC1, PPIA, GAPDH, SLC25A6, MCM2	640	277	18876	1.8100857400722021	1	0.5065003283352265	0.49665900071213276			GOTERM_CC_DIRECT	GO:0008180~COP9 signalosome	4	0.6042296072507553	0.07267638719016534	ATP5F1A, HSPA5, MYH9, DYNLL1	652	31	20695	4.095586780130615	1	0.33147522937953455	0.2948416033161992			GOTERM_MF_DIRECT	GO:0062153~C5-methylcytidine-containing RNA reader activity	2	0.3021148036253776	0.06635840210741342	C1QBP, YBX1	628	2	18579	29.584394904458602	1	0.46606757828351725	0.43463047182542136
	DBI	FALSE	TRUE			GOTERM_BP_DIRECT	GO:1900026~positive regulation of substrate adhesion-dependent cell spreading	5	0.7552870090634441	0.026998087785633177	CDC42, C1QBP, FLNA, CALR, P4HB	640	34	18876	4.337316176470589	1	0.508354238305093	0.49847688911522725			GOTERM_CC_DIRECT	GO:0000794~condensed nuclear chromosome	4	0.6042296072507553	0.07267638719016534	NIFK, NCAPG, TUBG1, LRPPRC	652	31	20695	4.095586780130615	1	0.33147522937953455	0.2948416033161992			GOTERM_MF_DIRECT	GO:0004314~[acyl-carrier-protein] S-malonyltransferase activity	2	0.3021148036253776	0.06635840210741342	FASN, MCAT	628	2	18579	29.584394904458602	1	0.46606757828351725	0.43463047182542136
	DBNL	TRUE	FALSE			GOTERM_BP_DIRECT	GO:0006616~SRP-dependent cotranslational protein targeting to membrane, translocation	3	0.4531722054380665	0.027977645443833264	SEC61A1, TRAM1, SEC61B	640	8	18876	11.060156249999999	1	0.5142557686342686	0.5042637524043282			GOTERM_CC_DIRECT	GO:0005637~nuclear inner membrane	5	0.7552870090634441	0.07605877989993205	TRA2B, SIGMAR1, TOR1AIP1, LMNB1, MFSD10	652	51	20695	3.1118428966678695	1	0.3441046413214668	0.30607525137150077			GOTERM_MF_DIRECT	GO:0170011~stalled ribosome sensor activity	2	0.3021148036253776	0.06635840210741342	PELO, GCN1	628	2	18579	29.584394904458602	1	0.46606757828351725	0.43463047182542136
	DCX	FALSE	TRUE			GOTERM_BP_DIRECT	GO:1902966~positive regulation of protein localization to early endosome	3	0.4531722054380665	0.027977645443833264	RDX, MSN, EZR	640	8	18876	11.060156249999999	1	0.5142557686342686	0.5042637524043282			GOTERM_CC_DIRECT	GO:0015629~actin cytoskeleton	11	1.6616314199395772	0.0781089413468771	VIL1, STOML2, CALD1, DHX9, CFL1, MYO6, FSCN1, FLNA, H1-0, ACACA, CNN3	652	190	20695	1.8376251210849208	1	0.3443358836879946	0.3062809375406583			GOTERM_MF_DIRECT	GO:0004658~propionyl-CoA carboxylase activity	2	0.3021148036253776	0.06635840210741342	PCCA, PCCB	628	2	18579	29.584394904458602	1	0.46606757828351725	0.43463047182542136
	DDOST	FALSE	TRUE			GOTERM_BP_DIRECT	GO:0070129~regulation of mitochondrial translation	3	0.4531722054380665	0.027977645443833264	TSFM, SHMT2, LRPPRC	640	8	18876	11.060156249999999	1	0.5142557686342686	0.5042637524043282			GOTERM_CC_DIRECT	GO:0005697~telomerase holoenzyme complex	3	0.4531722054380665	0.07917883956461909	NVL, HNRNPU, NAT10	652	15	20695	6.348159509202454	1	0.3443358836879946	0.3062809375406583			GOTERM_MF_DIRECT	GO:0016937~short-chain fatty acyl-CoA dehydrogenase activity	2	0.3021148036253776	0.06635840210741342	IVD, ACADS	628	2	18579	29.584394904458602	1	0.46606757828351725	0.43463047182542136
	DDX1	TRUE	FALSE			GOTERM_BP_DIRECT	GO:1903077~negative regulation of protein localization to plasma membrane	4	0.6042296072507553	0.02866600317006399	WNK1, CLTC, SFN, PICALM	640	20	18876	5.898750000000001	1	0.5186754948583453	0.5085976031188697			GOTERM_CC_DIRECT	GO:0016442~RISC complex	3	0.4531722054380665	0.07917883956461909	DHX9, XPO5, SND1	652	15	20695	6.348159509202454	1	0.3443358836879946	0.3062809375406583			GOTERM_MF_DIRECT	GO:0004823~leucine-tRNA ligase activity	2	0.3021148036253776	0.06635840210741342	LARS2, LARS1	628	2	18579	29.584394904458602	1	0.46606757828351725	0.43463047182542136
	DDX18	FALSE	TRUE			GOTERM_BP_DIRECT	GO:0006446~regulation of translational initiation	4	0.6042296072507553	0.02866600317006399	EIF5, EIF4G2, EIF3B, EIF4G1	640	20	18876	5.898750000000001	1	0.5186754948583453	0.5085976031188697			GOTERM_CC_DIRECT	GO:0044322~endoplasmic reticulum quality control compartment	3	0.4531722054380665	0.07917883956461909	CANX, CALR, SEC61B	652	15	20695	6.348159509202454	1	0.3443358836879946	0.3062809375406583			GOTERM_MF_DIRECT	GO:0009383~rRNA (cytosine-C5-)-methyltransferase activity	2	0.3021148036253776	0.06635840210741342	NSUN5, NOP2	628	2	18579	29.584394904458602	1	0.46606757828351725	0.43463047182542136
	DDX19A	FALSE	TRUE			GOTERM_BP_DIRECT	GO:0032728~positive regulation of interferon-beta production	5	0.7552870090634441	0.0325372604758801	TOMM70, HSP90AA1, DDX3X, DHX9, ISG15	640	36	18876	4.096354166666667	1	0.5800971328705508	0.5688258155220296			GOTERM_CC_DIRECT	GO:1990498~mitotic spindle microtubule	3	0.4531722054380665	0.07917883956461909	CLTC, HNRNPU, TUBG1	652	15	20695	6.348159509202454	1	0.3443358836879946	0.3062809375406583			GOTERM_MF_DIRECT	GO:0008802~betaine-aldehyde dehydrogenase (NAD+) activity	2	0.3021148036253776	0.06635840210741342	ALDH7A1, ALDH9A1	628	2	18579	29.584394904458602	1	0.46606757828351725	0.43463047182542136
	DDX23	FALSE	TRUE			GOTERM_BP_DIRECT	GO:0006270~DNA replication initiation	4	0.6042296072507553	0.03262381441160258	MCM7, MCM4, MCM5, MCM2	640	21	18876	5.617857142857143	1	0.5800971328705508	0.5688258155220296			GOTERM_CC_DIRECT	GO:0043025~neuronal cell body	10	1.5105740181268883	0.08895087541292122	CDC42, HSP90AA1, TUBB3, PPP2R1A, RACK1, ATXN10, APOB, TUBB4A, SOD1, PICALM	652	170	20695	1.8671057380007219	1	0.3799732866969265	0.337979804031669			GOTERM_MF_DIRECT	GO:0004088~carbamoyl-phosphate synthase (glutamine-hydrolyzing) activity	2	0.3021148036253776	0.06635840210741342	CPS1, CAD	628	2	18579	29.584394904458602	1	0.46606757828351725	0.43463047182542136
	DDX27	FALSE	TRUE			GOTERM_BP_DIRECT	GO:0030855~epithelial cell differentiation	7	1.0574018126888218	0.03292189173932103	VIL1, LGALS3, TST, CDK1, PGK1, VDAC1, CNN3	640	71	18876	2.9078345070422533	1	0.5800971328705508	0.5688258155220296			GOTERM_CC_DIRECT	GO:0160167~oxoadipate dehydrogenase complex	2	0.3021148036253776	0.09143742193241546	DLST, DLD	652	3	20695	21.160531697341515	1	0.3799732866969265	0.337979804031669			GOTERM_MF_DIRECT	GO:0016509~long-chain-3-hydroxyacyl-CoA dehydrogenase activity	2	0.3021148036253776	0.06635840210741342	HADHA, EHHADH	628	2	18579	29.584394904458602	1	0.46606757828351725	0.43463047182542136
	DDX39A	FALSE	TRUE			GOTERM_BP_DIRECT	GO:0006396~RNA processing	6	0.906344410876133	0.03306253088899512	SART3, SSB, PNPT1, NOP2, DDX54, CHERP	640	53	18876	3.3389150943396224	1	0.5800971328705508	0.5688258155220296			GOTERM_CC_DIRECT	GO:0009331~glycerol-3-phosphate dehydrogenase (FAD) complex	2	0.3021148036253776	0.09143742193241546	GPD2, GPD1L	652	3	20695	21.160531697341515	1	0.3799732866969265	0.337979804031669			GOTERM_MF_DIRECT	GO:0035198~miRNA binding	4	0.6042296072507553	0.06713407987593009	RBM4, PNPT1, MATR3, YBX1	628	28	18579	4.226342129208372	1	0.46606757828351725	0.43463047182542136
	DDX39B	TRUE	FALSE			GOTERM_BP_DIRECT	GO:0006606~protein import into nucleus	9	1.3595166163141994	0.0348361427195166	NUP93, NUP85, CSE1L, TPR, TNPO1, KPNA2, PHB2, RAN, KPNB1	640	111	18876	2.391385135135135	1	0.5946515004701346	0.5830973910050412			GOTERM_CC_DIRECT	GO:0070545~PeBoW complex	2	0.3021148036253776	0.09143742193241546	BOP1, WDR12	652	3	20695	21.160531697341515	1	0.3799732866969265	0.337979804031669			GOTERM_MF_DIRECT	GO:0043495~protein-membrane adaptor activity	4	0.6042296072507553	0.06713407987593009	VAPA, VAPB, MYH9, PDZK1	628	28	18579	4.226342129208372	1	0.46606757828351725	0.43463047182542136
	DDX3X	TRUE	TRUE			GOTERM_BP_DIRECT	GO:1901796~regulation of signal transduction by p53 class mediator	3	0.4531722054380665	0.03517584437150623	BOP1, NOP2, RPF2	640	9	18876	9.83125	1	0.5946515004701346	0.5830973910050412			GOTERM_CC_DIRECT	GO:0008537~proteasome activator complex	2	0.3021148036253776	0.09143742193241546	PSME3, PSME1	652	3	20695	21.160531697341515	1	0.3799732866969265	0.337979804031669			GOTERM_MF_DIRECT	GO:0019003~GDP binding	6	0.906344410876133	0.06811933819559751	RAB10, RAB2A, RAB14, RHOA, ARF6, RAB7A	628	65	18579	2.7308672219500245	1	0.46606757828351725	0.43463047182542136
	DDX46	FALSE	TRUE			GOTERM_BP_DIRECT	GO:1902176~negative regulation of oxidative stress-induced intrinsic apoptotic signaling pathway	3	0.4531722054380665	0.03517584437150623	HSPB1, SOD2, PPIA	640	9	18876	9.83125	1	0.5946515004701346	0.5830973910050412			GOTERM_CC_DIRECT	GO:0030678~mitochondrial ribonuclease P complex	2	0.3021148036253776	0.09143742193241546	TRMT10C, HSD17B10	652	3	20695	21.160531697341515	1	0.3799732866969265	0.337979804031669			GOTERM_MF_DIRECT	GO:0008237~metallopeptidase activity	5	0.7552870090634441	0.06884925912903112	NPEPPS, PSMD14, EIF3H, EIF3F, PRPF8	628	46	18579	3.215695098310717	1	0.46606757828351725	0.43463047182542136
	DDX5	TRUE	TRUE			GOTERM_BP_DIRECT	GO:0019941~modification-dependent protein catabolic process	3	0.4531722054380665	0.03517584437150623	ISG15, RPS27A, UBA52	640	9	18876	9.83125	1	0.5946515004701346	0.5830973910050412																		GOTERM_MF_DIRECT	GO:0035613~RNA stem-loop binding	3	0.4531722054380665	0.06936123488373544	DDX3X, EPRS1, DHX9	628	13	18579	6.827168054875061	1	0.46606757828351725	0.43463047182542136
	DDX54	FALSE	TRUE			GOTERM_BP_DIRECT	GO:0006108~malate metabolic process	3	0.4531722054380665	0.03517584437150623	FH, MDH1, MDH2	640	9	18876	9.83125	1	0.5946515004701346	0.5830973910050412																		GOTERM_MF_DIRECT	GO:0061133~endopeptidase activator activity	3	0.4531722054380665	0.06936123488373544	PSMD14, PSME3, PSME1	628	13	18579	6.827168054875061	1	0.46606757828351725	0.43463047182542136
	DECR1	TRUE	FALSE			GOTERM_BP_DIRECT	GO:1901224~positive regulation of non-canonical NF-kappaB signal transduction	6	0.906344410876133	0.0354602780484317	VCP, PHB1, DDX3X, RPS3, CALR, PHB2	640	54	18876	3.2770833333333336	1	0.5951159707258539	0.583552836579626																		GOTERM_MF_DIRECT	GO:0043023~ribosomal large subunit binding	3	0.4531722054380665	0.06936123488373544	RBM3, CPSF6, EIF6	628	13	18579	6.827168054875061	1	0.46606757828351725	0.43463047182542136
	DEK	FALSE	TRUE			GOTERM_BP_DIRECT	GO:0032869~cellular response to insulin stimulus	6	0.906344410876133	0.037962618041764803	RAB10, PKM, EPRS1, GOT1, PRKDC, PCK2	640	55	18876	3.2175	1	0.6325282257894049	0.6202381695888336																		GOTERM_MF_DIRECT	GO:0043138~3'-5' DNA helicase activity	3	0.4531722054380665	0.06936123488373544	DHX9, MCM5, MCM2	628	13	18579	6.827168054875061	1	0.46606757828351725	0.43463047182542136
	DHCR24	FALSE	TRUE			GOTERM_BP_DIRECT	GO:0007339~binding of sperm to zona pellucida	5	0.7552870090634441	0.038692493244000106	CCT3, CCT2, TCP1, UBAP2L, CCT4	640	38	18876	3.880756578947368	1	0.640084388236459	0.6276475154080303																		GOTERM_MF_DIRECT	GO:0070403~NAD+ binding	3	0.4531722054380665	0.07916419631951122	HADHA, EHHADH, HADH	628	14	18579	6.339513193812557	1	0.5212576188464207	0.48609784369939235
	DHCR7	FALSE	TRUE			GOTERM_BP_DIRECT	GO:0006739~NADP metabolic process	4	0.6042296072507553	0.04134339597683626	PC, MDH1, IDH1, IDH2	640	23	18876	5.129347826086957	1	0.6790872700876085	0.6658925692439371																		GOTERM_MF_DIRECT	GO:0051537~2 iron, 2 sulfur cluster binding	4	0.6042296072507553	0.07924901699806397	FDX1, UQCRFS1, ABAT, SDHB	628	30	18579	3.9445859872611466	1	0.5212576188464207	0.48609784369939235
	DHX30	FALSE	TRUE			GOTERM_BP_DIRECT	GO:0035999~tetrahydrofolate interconversion	3	0.4531722054380665	0.04300040907397377	MTHFD1, MTHFD1L, SHMT2	640	10	18876	8.84812	1	0.6913499684515368	0.6779170027432815																		GOTERM_MF_DIRECT	GO:0003925~G protein activity	4	0.6042296072507553	0.07924901699806397	CDC42, RAB1A, RAB11A, ARF6	628	30	18579	3.9445859872611466	1	0.5212576188464207	0.48609784369939235
	DHX9	TRUE	TRUE			GOTERM_BP_DIRECT	GO:0051693~actin filament capping	3	0.4531722054380665	0.04300040907397377	VIL1, RDX, SPTBN1	640	10	18876	8.84812	1	0.6913499684515368	0.6779170027432815																		GOTERM_MF_DIRECT	GO:0005544~calcium-dependent phospholipid binding	5	0.7552870090634441	0.08767702313674886	ANXA1, ANXA2, ANXA5, ESYT2, ANXA8	628	50	18579	2.95843949044586	1	0.56460045640627	0.5265171279762968
	DLAT	TRUE	FALSE			GOTERM_BP_DIRECT	GO:0071803~positive regulation of podosome assembly	3	0.4531722054380665	0.04300040907397377	FSCN1, MSN, RHOA	640	10	18876	8.84812	1	0.6913499684515368	0.6779170027432815																		GOTERM_MF_DIRECT	GO:0008320~protein transmembrane transporter activity	3	0.4531722054380665	0.08936582384651588	SEC61A1, TMED10, SEC63	628	15	18579	5.9168789808917195	1	0.56460045640627	0.5265171279762968
	DLD	TRUE	FALSE			GOTERM_BP_DIRECT	GO:0034976~response to endoplasmic reticulum stress	6	0.906344410876133	0.043284000615489135	PDIA3, BCAP31, TMEM33, SEC16A, HYOU1, P4HB	640	57	18876	3.1046052631578944	1	0.6913499684515368	0.6779170027432815																		GOTERM_MF_DIRECT	GO:0031386~protein tag activity	3	0.4531722054380665	0.08936582384651588	ISG15, RPS27A, UBA52	628	15	18579	5.9168789808917195	1	0.56460045640627	0.5265171279762968
	DLST	TRUE	FALSE			GOTERM_BP_DIRECT	GO:0034394~protein localization to cell surface	4	0.6042296072507553	0.046097991562452666	FLNA, CTNNB1, RAB11A, ARF6	640	24	18876	4.91563	1	0.7262785609431318	0.7121669308729932																		GOTERM_MF_DIRECT	GO:0051959~dynein light intermediate chain binding	4	0.6042296072507553	0.09223702729525225	DYNLL1, DYNLL2, RAB11A, BICD2	628	32	18579	3.6980493630573252	1	0.56460045640627	0.5265171279762968
	DNAJA2	FALSE	TRUE			GOTERM_BP_DIRECT	GO:0006891~intra-Golgi vesicle-mediated transport	4	0.6042296072507553	0.046097991562452666	COPA, COPB1, COPG1, RAB6A	640	24	18876	4.91563	1	0.7262785609431318	0.7121669308729932																		GOTERM_MF_DIRECT	GO:0048487~beta-tubulin binding	4	0.6042296072507553	0.09223702729525225	VAPB, SMC3, HDAC6, LRPPRC	628	32	18579	3.6980493630573252	1	0.56460045640627	0.5265171279762968
	DNAJB11	FALSE	TRUE			GOTERM_BP_DIRECT	GO:0031334~positive regulation of protein-containing complex assembly	5	0.7552870090634441	0.049086797026094746	LGALS3, VCP, TFRC, RACK1, RHOA	640	41	18876	3.596798780487805	1	0.7681420399488881	0.7532170003125754																		GOTERM_MF_DIRECT	GO:0043539~protein serine/threonine kinase activator activity	5	0.7552870090634441	0.09273507961818023	MAP2K1, PKM, DDX3X, CALM3, GCN1	628	51	18579	2.900430872986137	1	0.56460045640627	0.5265171279762968
	DNAJC10	FALSE	TRUE			GOTERM_BP_DIRECT	GO:0006979~response to oxidative stress	7	1.0574018126888218	0.05117546337841266	PRDX3, PRDX1, IDH1, CAT, UBR4, GCLM, PRDX6	640	79	18876	2.613370253164557	1	0.7730149760313678	0.7579952549944889																		GOTERM_MF_DIRECT	GO:0031490~chromatin DNA binding	6	0.906344410876133	0.09578110586438945	DHX9, HNRNPU, MACROH2A2, H1-0, MACROH2A1, H1-3	628	72	18579	2.4653662420382165	1	0.56460045640627	0.5265171279762968
	DPYSL2	FALSE	TRUE			GOTERM_BP_DIRECT	GO:0007015~actin filament organization	9	1.3595166163141994	0.051220208449889684	CDC42, TPM3, TPM2, CFL1, MYO6, FSCN1, CGNL1, HDAC6, CNN3	640	120	18876	2.21203	1	0.7730149760313678	0.7579952549944889																		GOTERM_MF_DIRECT	GO:0044547~DNA topoisomerase binding	2	0.3021148036253776	0.09787012530495538	NCL, SRSF1	628	3	18579	19.722929936305732	1	0.56460045640627	0.5265171279762968
	DSG1	TRUE	FALSE			GOTERM_BP_DIRECT	GO:0015824~proline transport	3	0.4531722054380665	0.051400823103985596	SLC7A5, SLC3A2	640	11	18876	8.04375	1	0.7730149760313678	0.7579952549944889																		GOTERM_MF_DIRECT	GO:0004829~threonine-tRNA ligase activity	2	0.3021148036253776	0.09787012530495538	TARS2, TARS1	628	3	18579	19.722929936305732	1	0.56460045640627	0.5265171279762968
	DYNC1I2	TRUE	FALSE			GOTERM_BP_DIRECT	GO:1905091~positive regulation of type 2 mitophagy	3	0.4531722054380665	0.051400823103985596	ATP5IF1, VDAC1, HDAC6	640	11	18876	8.04375	1	0.7730149760313678	0.7579952549944889																		GOTERM_MF_DIRECT	GO:0004784~superoxide dismutase activity	2	0.3021148036253776	0.09787012530495538	SOD2, SOD1	628	3	18579	19.722929936305732	1	0.56460045640627	0.5265171279762968
	DYNLL1	TRUE	FALSE			GOTERM_BP_DIRECT	GO:0006241~CTP biosynthetic process	3	0.4531722054380665	0.051400823103985596	NME2, CTPS1, NME1	640	11	18876	8.04375	1	0.7730149760313678	0.7579952549944889																		GOTERM_MF_DIRECT	GO:0033149~FFAT motif binding	2	0.3021148036253776	0.09787012530495538	VAPA, VAPB	628	3	18579	19.722929936305732	1	0.56460045640627	0.5265171279762968
	DYNLL2	TRUE	FALSE			GOTERM_BP_DIRECT	GO:1901029~negative regulation of mitochondrial outer membrane permeabilization involved in apoptotic signaling pathway	3	0.4531722054380665	0.051400823103985596	ACAA2, SLC25A5, SLC25A6	640	11	18876	8.04375	1	0.7730149760313678	0.7579952549944889																		GOTERM_MF_DIRECT	GO:0004069~L-aspartate:2-oxoglutarate aminotransferase activity	2	0.3021148036253776	0.09787012530495538	GOT1, GOT2	628	3	18579	19.722929936305732	1	0.56460045640627	0.5265171279762968
	EBNA1BP2	FALSE	TRUE			GOTERM_BP_DIRECT	GO:0035435~phosphate ion transmembrane transport	3	0.4531722054380665	0.060329263157136284	SLC25A3, SLC37A4, SLC25A11	640	12	18876	7.37344	1	0.8516835692654704	0.8351353133859599																		GOTERM_MF_DIRECT	GO:0043532~angiostatin binding	2	0.3021148036253776	0.09787012530495538	ATP5IF1, ATP5F1A	628	3	18579	19.722929936305732	1	0.56460045640627	0.5265171279762968
	ECHS1	TRUE	FALSE			GOTERM_BP_DIRECT	GO:0042542~response to hydrogen peroxide	3	0.4531722054380665	0.060329263157136284	PRDX3, CAT, SOD1	640	12	18876	7.37344	1	0.8516835692654704	0.8351353133859599																		GOTERM_MF_DIRECT	GO:0019834~phospholipase A2 inhibitor activity	2	0.3021148036253776	0.09787012530495538	ANXA1, ANXA2	628	3	18579	19.722929936305732	1	0.56460045640627	0.5265171279762968
	ECI2	TRUE	FALSE			GOTERM_BP_DIRECT	GO:0006164~purine nucleotide biosynthetic process	3	0.4531722054380665	0.060329263157136284	PRPS1, MTHFD1, GART	640	12	18876	7.37344	1	0.8516835692654704	0.8351353133859599																		GOTERM_MF_DIRECT	GO:0140585~promoter-enhancer loop anchoring activity	2	0.3021148036253776	0.09787012530495538	RUVBL2, PCBP2	628	3	18579	19.722929936305732	1	0.56460045640627	0.5265171279762968
	EDC3	FALSE	TRUE			GOTERM_BP_DIRECT	GO:0051726~regulation of cell cycle	10	1.5105740181268883	0.060359096148899886	KHDRBS1, HSPA8, BOP1, PNPT1, RUVBL2, MX2, RUVBL1, RACK1, SFN, WDR12	640	146	18876	2.0201198630136985	1	0.8516835692654704	0.8351353133859599																		GOTERM_MF_DIRECT	GO:0060703~deoxyribonuclease inhibitor activity	2	0.3021148036253776	0.09787012530495538	C1QBP, DYNLL1	628	3	18579	19.722929936305732	1	0.56460045640627	0.5265171279762968
	EEF1A1	TRUE	FALSE			GOTERM_BP_DIRECT	GO:0045732~positive regulation of protein catabolic process	6	0.906344410876133	0.06181048463309711	HSP90AA1, RDX, MSN, EZR, CUL4B, RAB7A	640	63	18876	2.8089285714285714	1	0.8516835692654704	0.8351353133859599																		GOTERM_MF_DIRECT	GO:0004450~isocitrate dehydrogenase (NADP+) activity	2	0.3021148036253776	0.09787012530495538	IDH1, IDH2	628	3	18579	19.722929936305732	1	0.56460045640627	0.5265171279762968
	EEF1A2	TRUE	FALSE			GOTERM_BP_DIRECT	GO:0010634~positive regulation of epithelial cell migration	4	0.6042296072507553	0.06188381835199749	VIL1, VIM, RAB11A, HDAC6	640	27	18876	4.3694444444444445	1	0.8516835692654704	0.8351353133859599																		GOTERM_MF_DIRECT	GO:0140824~thioredoxin-dependent peroxiredoxin activity	2	0.3021148036253776	0.09787012530495538	PRDX3, PRDX1	628	3	18579	19.722929936305732	1	0.56460045640627	0.5265171279762968
	EEF1B	TRUE	FALSE			GOTERM_BP_DIRECT	GO:0006281~DNA repair	12	1.812688821752266	0.06435287055310643	VCP, FH, SUPT16H, TRIM28, RUVBL2, RUVBL1, RPA1, RPS3, HSD17B10, MACROH2A1, NOP53, ZMPSTE24	640	193	18876	1.8338082901554404	1	0.8516835692654704	0.8351353133859599																		GOTERM_MF_DIRECT	GO:1990841~promoter-specific chromatin binding	5	0.7552870090634441	0.09792855881993119	TRIM28, DHX9, HNRNPU, GTF2F1, MACROH2A1	628	52	18579	2.8446533561979424	1	0.56460045640627	0.5265171279762968
	EEF2	TRUE	FALSE			GOTERM_BP_DIRECT	GO:0001889~liver development	5	0.7552870090634441	0.06509625324949292	LSR, ACADM, ARF6, ZMPSTE24, SEC63	640	45	18876	3.2770833333333336	1	0.8516835692654704	0.8351353133859599																		GOTERM_MF_DIRECT	GO:0097110~scaffold protein binding	5	0.7552870090634441	0.09792855881993119	HSP90AA1, MAP2K1, PSAP, VIM, PHF6	628	52	18579	2.8446533561979424	1	0.56460045640627	0.5265171279762968
	EHHADH	TRUE	FALSE			GOTERM_BP_DIRECT	GO:0007005~mitochondrion organization	7	1.0574018126888218	0.06519620546388591	PRDX3, PHB1, PNPT1, PHB2, ATAD3A, HSD17B10, PLEC	640	84	18876	2.4578124999999997	1	0.8516835692654704	0.8351353133859599
	EIF2B2	TRUE	FALSE			GOTERM_BP_DIRECT	GO:0071456~cellular response to hypoxia	6	0.906344410876133	0.06527269038932498	NPEPPS, ACAA2, PGK1, HYOU1, P4HB, NOP53	640	64	18876	2.7650390624999996	1	0.8516835692654704	0.8351353133859599
	EIF3B	TRUE	FALSE			GOTERM_BP_DIRECT	GO:0006561~proline biosynthetic process	2	0.3021148036253776	0.06656076253758642	PYCR2, ALDH18A1	640	2	18876	29.4937	1	0.8516835692654704	0.8351353133859599
	EIF3E	FALSE	TRUE			GOTERM_BP_DIRECT	GO:0006404~RNA import into nucleus	2	0.3021148036253776	0.06656076253758642	TPR, KPNB1	640	2	18876	29.4937	1	0.8516835692654704	0.8351353133859599
	EIF3F	FALSE	TRUE			GOTERM_BP_DIRECT	GO:0033512~L-lysine catabolic process to acetyl-CoA via saccharopine	2	0.3021148036253776	0.06656076253758642	DLST, AASS	640	2	18876	29.4937	1	0.8516835692654704	0.8351353133859599
	EIF3H	TRUE	FALSE			GOTERM_BP_DIRECT	GO:0009257~10-formyltetrahydrofolate biosynthetic process	2	0.3021148036253776	0.06656076253758642	MTHFD1, MTHFD1L	640	2	18876	29.4937	1	0.8516835692654704	0.8351353133859599
	EIF4A1	TRUE	FALSE			GOTERM_BP_DIRECT	GO:0019550~glutamate catabolic process to aspartate	2	0.3021148036253776	0.06656076253758642	GOT1, GOT2	640	2	18876	29.4937	1	0.8516835692654704	0.8351353133859599
	EIF4A3	TRUE	FALSE			GOTERM_BP_DIRECT	GO:0033306~phytol metabolic process	2	0.3021148036253776	0.06656076253758642	ALDH3A2, PECR	640	2	18876	29.4937	1	0.8516835692654704	0.8351353133859599
	EIF4B	TRUE	FALSE			GOTERM_BP_DIRECT	GO:0006429~leucyl-tRNA aminoacylation	2	0.3021148036253776	0.06656076253758642	LARS2, LARS1	640	2	18876	29.4937	1	0.8516835692654704	0.8351353133859599
	EIF4G1	FALSE	TRUE			GOTERM_BP_DIRECT	GO:0019626~short-chain fatty acid catabolic process	2	0.3021148036253776	0.06656076253758642	PCCA, PCCB	640	2	18876	29.4937	1	0.8516835692654704	0.8351353133859599
	EIF4G2	FALSE	TRUE			GOTERM_BP_DIRECT	GO:1904556~L-tryptophan transmembrane transport	2	0.3021148036253776	0.06656076253758642	SLC7A5	640	2	18876	29.4937	1	0.8516835692654704	0.8351353133859599
	EIF5	FALSE	TRUE			GOTERM_BP_DIRECT	GO:1990036~calcium ion import into sarcoplasmic reticulum	2	0.3021148036253776	0.06656076253758642	ATP2A2, ZMPSTE24	640	2	18876	29.4937	1	0.8516835692654704	0.8351353133859599
	EIF5A2	TRUE	TRUE			GOTERM_BP_DIRECT	GO:1903006~positive regulation of protein K63-linked deubiquitination	2	0.3021148036253776	0.06656076253758642	VCP, NOP53	640	2	18876	29.4937	1	0.8516835692654704	0.8351353133859599
	EIF6	FALSE	TRUE			GOTERM_BP_DIRECT	GO:0006533~aspartate catabolic process	2	0.3021148036253776	0.06656076253758642	GOT1, GOT2	640	2	18876	29.4937	1	0.8516835692654704	0.8351353133859599
	ELOVL1	FALSE	TRUE			GOTERM_BP_DIRECT	GO:2000815~regulation of mRNA stability involved in response to oxidative stress	2	0.3021148036253776	0.06656076253758642	HNRNPM, MYEF2	640	2	18876	29.4937	1	0.8516835692654704	0.8351353133859599
	ENAH	TRUE	FALSE			GOTERM_BP_DIRECT	GO:0009448~gamma-aminobutyric acid metabolic process	2	0.3021148036253776	0.06656076253758642	PHGDH, ABAT	640	2	18876	29.4937	1	0.8516835692654704	0.8351353133859599
	ENO1	TRUE	TRUE			GOTERM_BP_DIRECT	GO:2001295~malonyl-CoA biosynthetic process	2	0.3021148036253776	0.06656076253758642	ACACB, ACACA	640	2	18876	29.4937	1	0.8516835692654704	0.8351353133859599
	EPHX2	TRUE	FALSE			GOTERM_BP_DIRECT	GO:1900138~negative regulation of phospholipase A2 activity	2	0.3021148036253776	0.06656076253758642	ANXA1, ANXA8	640	2	18876	29.4937	1	0.8516835692654704	0.8351353133859599
	EPPK1	TRUE	FALSE			GOTERM_BP_DIRECT	GO:0006428~isoleucyl-tRNA aminoacylation	2	0.3021148036253776	0.06656076253758642	IARS2, IARS1	640	2	18876	29.4937	1	0.8516835692654704	0.8351353133859599
	EPRS1	TRUE	FALSE			GOTERM_BP_DIRECT	GO:0019216~regulation of lipid metabolic process	4	0.6042296072507553	0.06763394880747184	PSAP, MACROH2A1, ZMPSTE24, CERS2	640	28	18876	4.213392857142857	1	0.860660579330246	0.843937899680047
	ERH	TRUE	FALSE			GOTERM_BP_DIRECT	GO:0031507~heterochromatin formation	5	0.7552870090634441	0.0694754804130523	H2AC20, MACROH2A2, H1-0, MACROH2A1, LMNB1	640	46	18876	3.205842391304348	1	0.8637376488185173	0.8469551815487275
	ESYT2	FALSE	TRUE			GOTERM_BP_DIRECT	GO:0042761~very long-chain fatty acid biosynthetic process	3	0.4531722054380665	0.06974047509890446	ELOVL1, TECR, HACD3	640	13	18876	6.8062499999999995	1	0.8637376488185173	0.8469551815487275
	ETF1	FALSE	TRUE			GOTERM_BP_DIRECT	GO:0006388~tRNA splicing, via endonucleolytic cleavage and ligation	3	0.4531722054380665	0.06974047509890446	DDX1, RTCB, RTRAF	640	13	18876	6.8062499999999995	1	0.8637376488185173	0.8469551815487275
	ETFA	TRUE	FALSE			GOTERM_BP_DIRECT	GO:0030520~estrogen receptor signaling pathway	3	0.4531722054380665	0.06974047509890446	DDX5, SAFB, PHB2	640	13	18876	6.8062499999999995	1	0.8637376488185173	0.8469551815487275
	ETFB	TRUE	FALSE			GOTERM_BP_DIRECT	GO:0001510~RNA methylation	3	0.4531722054380665	0.06974047509890446	RBM15, NSUN5, NOP2	640	13	18876	6.8062499999999995	1	0.8637376488185173	0.8469551815487275
	ETHE1	TRUE	FALSE			GOTERM_BP_DIRECT	GO:0008209~androgen metabolic process	3	0.4531722054380665	0.07959165525097041	HSD17B4, HSD17B7, HSD17B10	640	14	18876	6.320089285714285	1	0.967958052265706	0.9491505771569163
	EWSR1	TRUE	FALSE			GOTERM_BP_DIRECT	GO:0030301~cholesterol transport	3	0.4531722054380665	0.07959165525097041	VAPA, VAPB, APOB	640	14	18876	6.320089285714285	1	0.967958052265706	0.9491505771569163
	EZR	TRUE	TRUE			GOTERM_BP_DIRECT	GO:0009058~biosynthetic process	4	0.6042296072507553	0.07982728323952928	SPTLC1, GPT2, GOT2, KYAT3	640	30	18876	3.9325	1	0.967958052265706	0.9491505771569163
	FABP3	FALSE	TRUE			GOTERM_BP_DIRECT	GO:0051085~chaperone cofactor-dependent protein refolding	4	0.6042296072507553	0.07982728323952928	HSPA9, HSPA8, HSPA5, HSPE1	640	30	18876	3.9325	1	0.967958052265706	0.9491505771569163
	FAF2	FALSE	TRUE			GOTERM_BP_DIRECT	GO:0009408~response to heat	4	0.6042296072507553	0.08625615154729367	HSP90AA1, DNAJA2, HSPB1, SOD1	640	31	18876	3.805645161290323	1	1	0.9809935205183585
	FAM120A	TRUE	TRUE			GOTERM_BP_DIRECT	GO:0010468~regulation of gene expression	11	1.6616314199395772	0.09080254329222537	KDM4A, SART3, FUBP3, RBBP4, PCBP2, IGF2BP3, PHGDH, YBX1, ATP1B1, YBX3, HNRNPAB	640	182	18876	1.7825892857142858	1	1	0.9809935205183585
	FARSA	FALSE	TRUE			GOTERM_BP_DIRECT	GO:0070901~mitochondrial tRNA methylation	2	0.3021148036253776	0.09816337315518797	TRMT10C, HSD17B10	640	3	18876	19.6625	1	1	0.9809935205183585
	FASN	TRUE	TRUE			GOTERM_BP_DIRECT	GO:0046952~ketone body catabolic process	2	0.3021148036253776	0.09816337315518797	OXCT1, ACAT1	640	3	18876	19.6625	1	1	0.9809935205183585
	FBL	FALSE	TRUE			GOTERM_BP_DIRECT	GO:0006116~NADH oxidation	2	0.3021148036253776	0.09816337315518797	GPD1L, ALDOB	640	3	18876	19.6625	1	1	0.9809935205183585
	FDPS	FALSE	TRUE			GOTERM_BP_DIRECT	GO:0097745~mitochondrial tRNA 5'-end processing	2	0.3021148036253776	0.09816337315518797	TRMT10C, HSD17B10	640	3	18876	19.6625	1	1	0.9809935205183585
	FDX1	TRUE	FALSE			GOTERM_BP_DIRECT	GO:0006097~glyoxylate cycle	2	0.3021148036253776	0.09816337315518797	IDH1, IDH2	640	3	18876	19.6625	1	1	0.9809935205183585
	FEN1	FALSE	TRUE			GOTERM_BP_DIRECT	GO:0000957~mitochondrial RNA catabolic process	2	0.3021148036253776	0.09816337315518797	C1QBP, LRPPRC	640	3	18876	19.6625	1	1	0.9809935205183585
	FH	TRUE	FALSE			GOTERM_BP_DIRECT	GO:1902896~terminal web assembly	2	0.3021148036253776	0.09816337315518797	VIL1, EZR	640	3	18876	19.6625	1	1	0.9809935205183585
	FHL2	FALSE	TRUE			GOTERM_BP_DIRECT	GO:0060742~epithelial cell differentiation involved in prostate gland development	2	0.3021148036253776	0.09816337315518797	PSAP, CTNNB1	640	3	18876	19.6625	1	1	0.9809935205183585
	FLNA	TRUE	FALSE			GOTERM_BP_DIRECT	GO:0032328~alanine transport	2	0.3021148036253776	0.09816337315518797	SLC7A5	640	3	18876	19.6625	1	1	0.9809935205183585
	FRMD4A	TRUE	FALSE			GOTERM_BP_DIRECT	GO:0033144~negative regulation of intracellular steroid hormone receptor signaling pathway	2	0.3021148036253776	0.09816337315518797	CALR, RHOA	640	3	18876	19.6625	1	1	0.9809935205183585
	FSCN1	TRUE	FALSE			GOTERM_BP_DIRECT	GO:0044205~'de novo' UMP biosynthetic process	2	0.3021148036253776	0.09816337315518797	CAD, UMPS	640	3	18876	19.6625	1	1	0.9809935205183585
	FTSJ3	FALSE	TRUE			GOTERM_BP_DIRECT	GO:1903226~positive regulation of endodermal cell differentiation	2	0.3021148036253776	0.09816337315518797	MAP2K1, MACROH2A1	640	3	18876	19.6625	1	1	0.9809935205183585
	FUBP1	TRUE	FALSE			GOTERM_BP_DIRECT	GO:0006435~threonyl-tRNA aminoacylation	2	0.3021148036253776	0.09816337315518797	TARS2, TARS1	640	3	18876	19.6625	1	1	0.9809935205183585
	FUBP3	FALSE	TRUE			GOTERM_BP_DIRECT	GO:0010950~positive regulation of endopeptidase activity	2	0.3021148036253776	0.09816337315518797	PSME3, PSME1	640	3	18876	19.6625	1	1	0.9809935205183585
	FUS	TRUE	FALSE			GOTERM_BP_DIRECT	GO:0006574~valine catabolic process	2	0.3021148036253776	0.09816337315518797	ALDH6A1, HIBCH	640	3	18876	19.6625	1	1	0.9809935205183585
	G3BP1	TRUE	FALSE			GOTERM_BP_DIRECT	GO:0006532~aspartate biosynthetic process	2	0.3021148036253776	0.09816337315518797	GOT1, GOT2	640	3	18876	19.6625	1	1	0.9809935205183585
	GALK1	TRUE	TRUE			GOTERM_BP_DIRECT	GO:0019856~pyrimidine nucleobase biosynthetic process	2	0.3021148036253776	0.09816337315518797	CTPS1, UMPS	640	3	18876	19.6625	1	1	0.9809935205183585
	GAPDH	TRUE	FALSE			GOTERM_BP_DIRECT	GO:0007549~sex-chromosome dosage compensation	2	0.3021148036253776	0.09816337315518797	MACROH2A2, MACROH2A1	640	3	18876	19.6625	1	1	0.9809935205183585
	GARS1	TRUE	FALSE			GOTERM_BP_DIRECT	GO:0035928~rRNA import into mitochondrion	2	0.3021148036253776	0.09816337315518797	PNPT1, TST	640	3	18876	19.6625	1	1	0.9809935205183585
	GART	FALSE	TRUE			GOTERM_BP_DIRECT	GO:1900087~positive regulation of G1/S transition of mitotic cell cycle	4	0.6042296072507553	0.09974039664441262	ANXA1, DDX3X, CUL4B, EIF4G1	640	33	18876	3.575	1	1	0.9809935205183585
	GATM	TRUE	FALSE			GOTERM_BP_DIRECT	GO:0032435~negative regulation of proteasomal ubiquitin-dependent protein catabolic process	4	0.6042296072507553	0.09974039664441262	RPL11, CSNK2B, EIF3H, NOP53	640	33	18876	3.575	1	1	0.9809935205183585
	GCLM	TRUE	TRUE
	GCN1	FALSE	TRUE
	GFM1	TRUE	FALSE
	GLS	TRUE	TRUE
	GLUD1	TRUE	FALSE
	GNB1	TRUE	TRUE
	GNL3	FALSE	TRUE
	GOT1	TRUE	FALSE
	GOT2	TRUE	TRUE
	GPATCH4	FALSE	TRUE
	GPD1L	FALSE	TRUE
	GPD2	TRUE	FALSE
	GPI	FALSE	TRUE
	GPT2	TRUE	FALSE
	GRWD1	FALSE	TRUE
	GSDMA	TRUE	FALSE
	GTF2F1	FALSE	TRUE
	H1-0	TRUE	FALSE
	H1-2	TRUE	TRUE
	H1-3	TRUE	FALSE
	H2AC20	FALSE	TRUE
	HACD3	FALSE	TRUE
	HADH	TRUE	FALSE
	HADHA	TRUE	TRUE
	HADHB	TRUE	TRUE
	HDAC6	TRUE	FALSE
	HELLS	FALSE	TRUE
	HIBCH	TRUE	FALSE
	HNRNPA2B1	TRUE	FALSE
	HNRNPA3	TRUE	TRUE
	HNRNPAB	TRUE	FALSE
	HNRNPC	TRUE	TRUE
	HNRNPF	TRUE	TRUE
	HNRNPH1	TRUE	FALSE
	HNRNPK	TRUE	TRUE
	HNRNPL	TRUE	FALSE
	HNRNPM	TRUE	TRUE
	HNRNPU	TRUE	TRUE
	HNRNPU2	TRUE	FALSE
	HNRNPU3	TRUE	FALSE
	HNRNPUL2	TRUE	FALSE
	HOGA1	TRUE	FALSE
	HSD17B10	TRUE	TRUE
	HSD17B12	FALSE	TRUE
	HSD17B4	TRUE	TRUE
	HSD17B7	FALSE	TRUE
	HSDL2	TRUE	FALSE
	HSP90AA1	TRUE	FALSE
	HSP90B1	FALSE	TRUE
	HSPA5	FALSE	TRUE
	HSPA8	TRUE	TRUE
	HSPA9	TRUE	FALSE
	HSPB1	TRUE	FALSE
	HSPD1	TRUE	TRUE
	HSPE1	TRUE	TRUE
	HYOU1	FALSE	TRUE
	IARS1	TRUE	FALSE
	IARS2	TRUE	FALSE
	IDH1	TRUE	FALSE
	IDH2	TRUE	TRUE
	IDH3A	TRUE	FALSE
	IDH3B	FALSE	TRUE
	IFITM1	FALSE	TRUE
	IGF2BP3	TRUE	TRUE
	ILF3	TRUE	FALSE
	IMMT	TRUE	TRUE
	IP6K3	TRUE	FALSE
	ISG15	TRUE	FALSE
	IVD	TRUE	FALSE
	JUP	TRUE	FALSE
	KDELR2	FALSE	TRUE
	KDM4A	TRUE	FALSE
	KHDRBS1	FALSE	TRUE
	KLC4	TRUE	FALSE
	KPNA2	FALSE	TRUE
	KPNB1	TRUE	TRUE
	KTN1	FALSE	TRUE
	KYAT3	TRUE	FALSE
	LAD1	TRUE	FALSE
	LAMP1	FALSE	TRUE
	LARS1	FALSE	TRUE
	LARS2	FALSE	TRUE
	LDHA	TRUE	FALSE
	LDHB	TRUE	TRUE
	LDHD	TRUE	FALSE
	LGALS3	TRUE	FALSE
	LGALS9	FALSE	TRUE
	LMNB1	TRUE	FALSE
	LPP	TRUE	FALSE
	LRPPRC	TRUE	TRUE
	LRRC59	FALSE	TRUE
	LSR	TRUE	FALSE
	LUC7L	TRUE	FALSE
	MACROH2A1	TRUE	TRUE
	MACROH2A2	FALSE	TRUE
	MAP2K1	FALSE	TRUE
	MAP4	TRUE	FALSE
	MAPK1	TRUE	FALSE
	MARS1	FALSE	TRUE
	MATR3	TRUE	TRUE
	MCAT	TRUE	FALSE
	MCCC1	TRUE	TRUE
	MCCC2	TRUE	TRUE
	MCM2	FALSE	TRUE
	MCM4	FALSE	TRUE
	MCM5	FALSE	TRUE
	MCM7	FALSE	TRUE
	MCMBP	FALSE	TRUE
	MCU	TRUE	FALSE
	MDH1	TRUE	TRUE
	MDH2	TRUE	TRUE
	MEN1	FALSE	TRUE
	METAP1	TRUE	FALSE
	MFSD10	FALSE	TRUE
	MICOS13	FALSE	TRUE
	MOV10	FALSE	TRUE
	MRPS26	TRUE	FALSE
	MSH2	FALSE	TRUE
	MSN	TRUE	TRUE
	MTCH2	FALSE	TRUE
	MT-CO2	FALSE	TRUE
	MTHFD1	TRUE	TRUE
	MTHFD1L	FALSE	TRUE
	MX2	TRUE	FALSE
	MYBBP1A	TRUE	TRUE
	MYEF2	TRUE	FALSE
	MYH9	TRUE	TRUE
	MYL6	TRUE	TRUE
	MYO6	TRUE	FALSE
	NADK2	TRUE	FALSE
	NAMPT	FALSE	TRUE
	NAP1L4	TRUE	FALSE
	NAT10	FALSE	TRUE
	NCAPG	FALSE	TRUE
	NCL	TRUE	TRUE
	NCLN	FALSE	TRUE
	NDUFA13	FALSE	TRUE
	NDUFA4	FALSE	TRUE
	NDUFA5	TRUE	FALSE
	NDUFS1	TRUE	FALSE
	NDUFV3	TRUE	FALSE
	NIFK	FALSE	TRUE
	NIP7	FALSE	TRUE
	NIPSNAP1	TRUE	FALSE
	NIPSNAP2	FALSE	TRUE
	NLE1	TRUE	FALSE
	NME1	TRUE	FALSE
	NME2	FALSE	TRUE
	NNT	TRUE	FALSE
	NOLC1	TRUE	FALSE
	NONO	TRUE	FALSE
	NOP14	TRUE	FALSE
	NOP2	FALSE	TRUE
	NOP53	TRUE	FALSE
	NOP56	FALSE	TRUE
	NOP58	FALSE	TRUE
	NPEPPS	FALSE	TRUE
	NSRP1	FALSE	TRUE
	NSUN2	FALSE	TRUE
	NSUN5	TRUE	FALSE
	NUMA1	FALSE	TRUE
	NUP85	FALSE	TRUE
	NUP93	FALSE	TRUE
	NVL	FALSE	TRUE
	OAT	TRUE	TRUE
	OGDH	TRUE	FALSE
	OSGEP	FALSE	TRUE
	OXCT1	TRUE	FALSE
	P4HB	TRUE	TRUE
	PABPC1	TRUE	TRUE
	PC	TRUE	FALSE
	PCBP2	TRUE	TRUE
	PCCA	TRUE	FALSE
	PCCB	TRUE	FALSE
	PCK2	TRUE	FALSE
	PDHB	TRUE	FALSE
	PDHX	TRUE	FALSE
	PDIA3	FALSE	TRUE
	PDK3	TRUE	FALSE
	PDS5A	FALSE	TRUE
	PDZK1	FALSE	TRUE
	PEBP1	FALSE	TRUE
	PECR	TRUE	FALSE
	PELO	FALSE	TRUE
	PGK1	FALSE	TRUE
	PHB1	FALSE	TRUE
	PHB2	TRUE	TRUE
	PHF6	FALSE	TRUE
	PHGDH	FALSE	TRUE
	PHYH	FALSE	TRUE
	PICALM	FALSE	TRUE
	PIDD1	TRUE	FALSE
	PKM	TRUE	FALSE
	PLEC	TRUE	FALSE
	PMPCA	TRUE	FALSE
	PNPT1	TRUE	FALSE
	PPIA	TRUE	FALSE
	PPP1CC	FALSE	TRUE
	PPP1R21	TRUE	FALSE
	PPP2R1A	FALSE	TRUE
	PRDX1	TRUE	FALSE
	PRDX3	TRUE	TRUE
	PRDX6	FALSE	TRUE
	PRKDC	FALSE	TRUE
	PRPF31	FALSE	TRUE
	PRPF6	FALSE	TRUE
	PRPF8	TRUE	FALSE
	PRPS1	FALSE	TRUE
	PRXL2A	TRUE	TRUE
	PSAP	FALSE	TRUE
	PSMA5	FALSE	TRUE
	PSMB1	FALSE	TRUE
	PSMC1	FALSE	TRUE
	PSMC4	FALSE	TRUE
	PSMC6	FALSE	TRUE
	PSMD10	FALSE	TRUE
	PSMD14	FALSE	TRUE
	PSME1	FALSE	TRUE
	PSME3	FALSE	TRUE
	PSPC1	TRUE	FALSE
	PTBP1	TRUE	FALSE
	PTCD3	TRUE	FALSE
	PUS1	FALSE	TRUE
	PYCR1	TRUE	FALSE
	PYCR2	TRUE	TRUE
	RAB10	TRUE	FALSE
	RAB11A	FALSE	TRUE
	RAB14	FALSE	TRUE
	RAB1A	TRUE	TRUE
	RAB2A	FALSE	TRUE
	RAB39A	TRUE	FALSE
	RAB3D	TRUE	FALSE
	RAB6A	FALSE	TRUE
	RAB7A	FALSE	TRUE
	RACK1	TRUE	FALSE
	RALY	TRUE	FALSE
	RAN	TRUE	TRUE
	RANBP2	TRUE	TRUE
	RANGAP1	FALSE	TRUE
	RBBP4	FALSE	TRUE
	RBM14	FALSE	TRUE
	RBM15	FALSE	TRUE
	RBM3	TRUE	FALSE
	RBM4	TRUE	FALSE
	RBMX	FALSE	TRUE
	RBMXL1	TRUE	FALSE
	RDX	TRUE	TRUE
	REEP5	FALSE	TRUE
	RER1	FALSE	TRUE
	RHOA	FALSE	TRUE
	RING1	TRUE	FALSE
	RNH1	TRUE	FALSE
	RPA1	TRUE	FALSE
	RPF2	FALSE	TRUE
	RPL10	FALSE	TRUE
	RPL10A	FALSE	TRUE
	RPL11	FALSE	TRUE
	RPL12	FALSE	TRUE
	RPL13	TRUE	FALSE
	RPL15	FALSE	TRUE
	RPL17	TRUE	TRUE
	RPL18	FALSE	TRUE
	RPL18A	TRUE	TRUE
	RPL21	FALSE	TRUE
	RPL23A	TRUE	TRUE
	RPL26	FALSE	TRUE
	RPL27	FALSE	TRUE
	RPL27A	TRUE	FALSE
	RPL28	FALSE	TRUE
	RPL29	TRUE	TRUE
	RPL3	TRUE	TRUE
	RPL30	TRUE	FALSE
	RPL31	FALSE	TRUE
	RPL32	FALSE	TRUE
	RPL34	TRUE	TRUE
	RPL35A	TRUE	FALSE
	RPL36	FALSE	TRUE
	RPL36A	TRUE	FALSE
	RPL36AL	FALSE	TRUE
	RPL37A	TRUE	FALSE
	RPL4	TRUE	TRUE
	RPL6	TRUE	TRUE
	RPL7	TRUE	TRUE
	RPL7A	TRUE	TRUE
	RPL8	FALSE	TRUE
	RPLP0	TRUE	FALSE
	RPN1	FALSE	TRUE
	RPN2	FALSE	TRUE
	RPS10	TRUE	FALSE
	RPS11	TRUE	TRUE
	RPS12	FALSE	TRUE
	RPS14	TRUE	FALSE
	RPS15A	FALSE	TRUE
	RPS16	FALSE	TRUE
	RPS17	FALSE	TRUE
	RPS19	FALSE	TRUE
	RPS2	FALSE	TRUE
	RPS20	FALSE	TRUE
	RPS24	FALSE	TRUE
	RPS25	FALSE	TRUE
	RPS26	FALSE	TRUE
	RPS27	FALSE	TRUE
	RPS27A	TRUE	TRUE
	RPS27L	TRUE	TRUE
	RPS28	TRUE	TRUE
	RPS29	FALSE	TRUE
	RPS3	TRUE	TRUE
	RPS3A	TRUE	TRUE
	RPS4X	TRUE	TRUE
	RPS5	FALSE	TRUE
	RPS6	FALSE	TRUE
	RPS8	TRUE	TRUE
	RPS9	FALSE	TRUE
	RPSA	TRUE	FALSE
	RRP1B	FALSE	TRUE
	RTCB	TRUE	TRUE
	RTN3	TRUE	FALSE
	RTRAF	FALSE	TRUE
	RUVBL1	FALSE	TRUE
	RUVBL2	FALSE	TRUE
	S100A4	TRUE	FALSE
	S100A6	TRUE	FALSE
	SAE1	FALSE	TRUE
	SAFB	FALSE	TRUE
	SART3	TRUE	FALSE
	SCARA5	TRUE	FALSE
	SCFD1	FALSE	TRUE
	SCML2	FALSE	TRUE
	SDHA	TRUE	FALSE
	SDHAF2	TRUE	FALSE
	SDHB	TRUE	FALSE
	SEC16A	TRUE	FALSE
	SEC61A1	FALSE	TRUE
	SEC61B	FALSE	TRUE
	SEC63	FALSE	TRUE
	SERBP1	TRUE	FALSE
	SERPINH1	FALSE	TRUE
	SF3A1	TRUE	FALSE
	SF3B1	FALSE	TRUE
	SF3B3	FALSE	TRUE
	SFN	TRUE	FALSE
	SFPQ	TRUE	FALSE
	SFXN3	FALSE	TRUE
	SHMT2	TRUE	FALSE
	SIGMAR1	FALSE	TRUE
	SLC16A1	FALSE	TRUE
	SLC22A2	FALSE	TRUE
	SLC25A1	FALSE	TRUE
	SLC25A11	FALSE	TRUE
	SLC25A13	TRUE	FALSE
	SLC25A3	TRUE	FALSE
	SLC25A5	TRUE	TRUE
	SLC25A6	TRUE	TRUE
	SLC35B2	FALSE	TRUE
	SLC37A4	FALSE	TRUE
	SLC3A2	FALSE	TRUE
	SLC7A5	FALSE	TRUE
	SLC9A3R1	TRUE	FALSE
	SMC3	FALSE	TRUE
	SND1	TRUE	FALSE
	SNRNP70	TRUE	FALSE
	SNRPA1	FALSE	TRUE
	SNX12	TRUE	FALSE
	SOD1	FALSE	TRUE
	SOD2	TRUE	FALSE
	SORD	TRUE	FALSE
	SPTBN1	TRUE	FALSE
	SPTLC1	FALSE	TRUE
	SRP9	FALSE	TRUE
	SRPRA	FALSE	TRUE
	SRSF1	TRUE	FALSE
	SRSF2	TRUE	TRUE
	SRSF3	TRUE	FALSE
	SRSF6	FALSE	TRUE
	SSB	FALSE	TRUE
	SSR4	FALSE	TRUE
	STAG2	FALSE	TRUE
	STOML2	TRUE	FALSE
	STT3A	FALSE	TRUE
	SUC	TRUE	FALSE
	SUCLG2	TRUE	FALSE
	SUGT1	TRUE	FALSE
	SUPT16H	FALSE	TRUE
	SURF4	FALSE	TRUE
	SYNCRIP	TRUE	TRUE
	SYPL1	FALSE	TRUE
	TAP1	FALSE	TRUE
	TAP2	FALSE	TRUE
	TARS1	FALSE	TRUE
	TARS2	FALSE	TRUE
	TCP1	FALSE	TRUE
	TECR	FALSE	TRUE
	TFRC	FALSE	TRUE
	THRAP3	TRUE	FALSE
	TIMM44	TRUE	TRUE
	TIMM50	FALSE	TRUE
	TKT	TRUE	TRUE
	TMED10	FALSE	TRUE
	TMEM33	FALSE	TRUE
	TNPO1	FALSE	TRUE
	TOMM70	FALSE	TRUE
	TOP2B	FALSE	TRUE
	TOR1AIP1	FALSE	TRUE
	TPI1	FALSE	TRUE
	TPM2	FALSE	TRUE
	TPM3	TRUE	TRUE
	TPR	TRUE	FALSE
	TRA2B	TRUE	FALSE
	TRAM1	FALSE	TRUE
	TRAP1	TRUE	TRUE
	TRIM28	TRUE	TRUE
	TRIP13	FALSE	TRUE
	TRMT10C	FALSE	TRUE
	TSFM	FALSE	TRUE
	TST	TRUE	FALSE
	TTC19	TRUE	FALSE
	TUBA1A	TRUE	TRUE
	TUBA1B	TRUE	FALSE
	TUBA4A	FALSE	TRUE
	TUBB	TRUE	FALSE
	TUBB2A	FALSE	TRUE
	TUBB2B	TRUE	FALSE
	TUBB3	FALSE	TRUE
	TUBB4A	FALSE	TRUE
	TUBB4B	TRUE	FALSE
	TUBB6	FALSE	TRUE
	TUBG1	FALSE	TRUE
	TUFM	TRUE	TRUE
	UBA52	TRUE	FALSE
	UBAP2L	FALSE	TRUE
	UBR4	TRUE	FALSE
	UMPS	FALSE	TRUE
	UQCRC2	FALSE	TRUE
	UQCRFS1	FALSE	TRUE
	UTP18	FALSE	TRUE
	VAPA	FALSE	TRUE
	VAPB	TRUE	TRUE
	VARS1	FALSE	TRUE
	VCP	TRUE	FALSE
	VDAC1	FALSE	TRUE
	VDAC2	TRUE	TRUE
	VIL1	TRUE	FALSE
	VIM	FALSE	TRUE
	WDR12	FALSE	TRUE
	WNK1	FALSE	TRUE
	XPO1	FALSE	TRUE
	XPO5	TRUE	TRUE
	YBX1	TRUE	TRUE
	YBX3	FALSE	TRUE
	YWHAG	FALSE	TRUE
	YWHAZ	TRUE	FALSE
	ZC3H18	TRUE	FALSE
	ZCCHC17	FALSE	TRUE
	ZMPSTE24	FALSE	TRUE
	ZNF326	FALSE	TRUE
