# Supplementary material for: A comprehensive PDCoV-host proteome interaction map reveals potential antiviral targets
Source: PLoS Pathog. 2025 Oct 24;21(10):e1013615. doi: 10.1371/journal.ppat.1013615 (PMC12551863; doi:10.1371/journal.ppat.1013615)
Supplement: S5 Table — (XLSX) [file ppat.1013615.s014.xlsx]

## Sheet: Supplementary Tab5
		Quality Analysis of 4D-DIA Proteomics for PDCoV Infection in PK1 Cells (Peptide Identified)																Quality Analysis of 4D-DIA Proteomics for PDCoV Infection in PK1 Cells (Protein quantitation)																			Proteomic profiling reveals altered protein expression in PDCoV-infected LLC-PK1 cells
		ProteinGroups	StrippedSequence	IsProteotypic	PeptidePosition	IsProteinGroupSpecific	ModifiedSequence	NC-1	NC-2	NC-3	NC-4	PDCoV-24hpi-1	PDCoV-24hpi-2	PDCoV-24hpi-3	PDCoV-24hpi-3			Accession	Gene Name	Description	Organisms	MW [kDa]	Qvalue	Cscore	Peptides	Unique peptides	NC-1	NC-2	NC-3	NC-4	PDCoV-24hpi-1	PDCoV-24hpi-2	PDCoV-24hpi-3	PDCoV-24hpi-3			Accession	Gene Name	Description	Organisms	MW [kDa]	Qvalue	Cscore	Peptides	Unique peptides	Average(Virus-24hpi)	Average(NC)	log2FoldChange	FoldChange
		A0A024BTL2	LTDFGFSCQLKPGEK	TRUE	166	TRUE	_LTDFGFSC[Carbamidomethyl (C)]QLKPGEK_	34.2322	38.1103	59.7997	40.4308	56.087	26.2545	35.5932	35.0816			A0A024BTL2	PHKG1	phosphorylase kinase	Sus scrofa	44.8366	0	52.7176	2	2	34.0711	28.7129	42.895	33.8207	44.3458	22.6244	30.917	25.2097			A0A5G2QRE5	GEMIN2	Gem nuclear organelle associated protein 2	Sus scrofa	41.4475	0	50.2863	4	1	16.9805	17.3119	-0.331408	0.794761
		A0A024BTL2	MIMSGHYQFGSPEWDDYSDTVK	TRUE	241	TRUE	_MIMSGHYQFGSPEWDDYSDTVK_	18.0845	9.58232	13.1904	28.3758	31.4178	31.8147	45.9682	26.7525			A0A0A0MY60	STAT5A	Signal transducer and activator of transcription	Sus scrofa	91.0053	0	54.5719	21	0	685.634	615.039	704.319	692.665	646.806	630.905	715.138	706.557			A0A287AHH7	UCK2	Uridine-cytidine kinase	Sus scrofa	29.4092	0	49.3903	8	8	19.1353	18.8702	0.265168	1.20178
		A0A0A0MY60	ATIISEQQAK	FALSE	371	FALSE	_ATIISEQQAK_	907.451	878.48	1127.45	926.72	938.058	972.648	854.898	1102.84			A0A0D5BWD2	C1QBP	Complement component 1 Q subcomponent-binding protein, mitochondrial	Sus scrofa	31.0149	0	50.9575	7	7	5858.88	5873.79	5787.89	5635.41	4985.89	5196.99	6257.81	4622.24			A0A286ZHX5	MOCS2	Molybdopterin synthase catalytic subunit	Sus scrofa	9.12247	0.000968289	38.0338	1	1	21.6219	18.0387	3.58319	11.9852
		A0A0A0MY60	HILYNEQR	FALSE	111	FALSE	_HILYNEQR_	814.016	842.859	867.87	763.043	845.902	687.716	897.549	840.071			A0A0E3KLW5	NUDT3	Nucleoside diphosphate linked moiety X-type motif 3	Sus scrofa	19.451	0	47.9245	6	6	691.265	748.07	864.893	889.909	840.057	778.574	560.177	731.13			A0A480VC23	PEMT	Phosphatidylethanolamine N-methyltransferase	Sus scrofa	27.9806	0	52.9362	2	2	19.0622	19.5579	-0.495685	0.709225
		A0A0A0MY60	IQAQFAQLAQLNPQER	FALSE	182	FALSE	_IQAQFAQLAQLNPQER_	393.273	251.23	358.343	292.37	272.943	258.631	391.456	316.206			A0A0H5ANC0	OGN	Mimecan	Sus scrofa	33.9863	0	47.7295	1	1								99.1782			I3LE16	PGAM5	PGAM family member 5, mitochondrial serine/threonine protein phosphatase	Sus scrofa	15.825	0	46.7495	1	1	18.2581	19.1526	-0.894537	0.53792
		A0A0A0MY60	QMQVLYGQHFPIEVR	FALSE	17	FALSE	_QMQVLYGQHFPIEVR_	465.932	440.409	569.199	573.603	762.631	532.469	515.942	656.879			A0A0K1SB73	LEMD3	Inner nuclear membrane protein Man1 isoform 1	Sus scrofa	100.361	0	55.1756	35	0	783.899	755.82	843.789	839.339	796.638	700.605	858.579	702.29			A0A287B576	UNG	Uracil-DNA glycosylase	Sus scrofa	34.6114	0	48.1954	4	4	17.0072	17.3614	-0.354183	0.782313
		A0A0A0MY60	AVDGYVKPQIK	FALSE	695	FALSE	_AVDGYVKPQIK_	443.201	417.316	505.743	539.908	482.322	398.127	633.716	533.724			A0A0K1TQQ0	MGST2	Microsomal glutathione S-transferase 2	Sus scrofa	16.6105	0	50.4739	1	1	1930.03	2180.74	2053.97	2403.44	2085.85	2002.79	2022.84	1655.35			A0A287ALC4	DIAPH3	Diaphanous related formin 3	Sus scrofa	128.254	0	41.9795	1	1	14.4885	15.9244	-1.43596	0.369601
		A0A0A0MY60	EAQTLQQYR	FALSE	218	FALSE	_EAQTLQQYR_	460.145	368.659	458.726	420.91	487.381	422.366	524.405	561.931			A0A0M3KL53	MRPS14	28S ribosomal protein S14, mitochondrial	Sus scrofa	15.0917	0	48.7144	4	4	270.067	249.322	309.121	270.792	248.421	251.962	326.426	237.55			A0A5G2QZD9	CRY2	Cryptochrome circadian regulator 2	Sus scrofa	68.5833	0.000367017	39.6704	2	2	17.7994	18.6073	-0.807828	0.571241
		A0A0A0MY60	ENLVFLAQK	FALSE	528	FALSE	_ENLVFLAQK_	405.908	487.17	488.978	582.647	506.427	485.599	335.686	377.44			A0A0M3KL54	MRPS18C	28S ribosomal protein S18c, mitochondrial isoform 1	Sus scrofa	16.185	0	49.1062	2	1	322.957	361.8	386.648	360.281	292.279	334.906	469.033	284.504			A0A286ZM16	FLCN	COP9 signalosome complex subunit 3	Sus scrofa	63.9197	0	47.1977	7	7	16.5407	16.8826	-0.341895	0.789004
		A0A0A0MY60	FKAEVQSNR	FALSE	515	FALSE	_FKAEVQSNR_	342.662	425.618	427.187	400.219	498.175	460.338	569.32	545.855			A0A0M3KL55	MRPS25	Interferon alpha-inducible protein 6	Sus scrofa	19.9242	0	49.9323	10	1	1171.01	1259.26	1239.89	1324.12	1205.42	1222.46	1432.27	1161.86			F1RIV6	MICALL2	MICAL like 2	Sus scrofa	94.8656	0	47.8173	4	4	14.7167	15.4042	-0.687497	0.62093
		A0A0A0MY60	QQAHDLLINKPDGTFLLR	FALSE	601	FALSE	_QQAHDLLINKPDGTFLLR_	163.021	162.721	198.387	178.608	120.455	147.745	193.016	153.524			A0A0M3KL56	MRPS28	28S ribosomal protein S28, mitochondrial	Sus scrofa	20.9788	0	50.3587	5	5	1281.7	1279.69	1335.59	1365.24	1273.29	1306.86	1080.75	1120.38			A0A8W4FLS9	PAGE4	PAGE family member 4	Sus scrofa	12.5772	0	42.0628	1	1	18.4846	18.0508	0.433775	1.35076
		A0A0A0MY60	LNVHMNPPQVK	FALSE	360	FALSE	_LNVHMNPPQVK_	315.458	294.555	311.155	400.292	319.687	347.435	291.895	309.05			A0A0N4SWI8	GPAM	Glycerol-3-phosphate acyltransferase 1, mitochondrial	Sus scrofa	93.5056	0	50.3445	10	1	377.812	334.25	353.724	369.283	336.689	285.023	353.641	311.524			I3L5D1	TREX1	exodeoxyribonuclease III	Sus scrofa	33.1554	0	42.4549	2	2	15.4387	16.1158	-0.677052	0.625442
		A0A0A0MY60	LVTQDTENELKK	FALSE	153	FALSE	_LVTQDTENELKK_	337.364	287.987	276.446	369.657	300.021	291.368	358.807	349.426			A0A0R4J8D5	MRPL18	39S ribosomal protein L18, mitochondrial isoform 1	Sus scrofa	20.5495	0	49.4274	6	1	833.016	892.701	1028.65	1016.56	978.537	868.942	1182.13	886.737			A0A286ZXR4	GINS1	DNA replication complex GINS protein PSF1	Sus scrofa	22.8973	0	49.4515	3	3	16.6449	17.2133	-0.56834	0.674392
		A0A0A0MY60	LVTQDTENELK	FALSE	153	FALSE	_LVTQDTENELK_	293.892	252.61	263.2	253.649	289.573	233.734	310.431	275.322			A0A0U1RS44	MT-ND1	NADH-ubiquinone oxidoreductase chain 1	Sus scrofa	35.5716	0	50.0626	5	5	1004.85	1027.94	1067.71	1197.37	1130.83	1086.79	1224.45	990.243			F1SRP9	ADCK2	AarF domain containing kinase 2	Sus scrofa	69.3523	0	48.3438	2	2	14.8234	15.374	-0.550565	0.682753
		A0A0A0MY60	LGHYATQLQNTYDR	FALSE	87	FALSE	_LGHYATQLQNTYDR_	119.24	111.442	102.789	131.2	128.513	156.25	105.348	147.618			A0A0U2ETD0	EMD	Emerin	Sus scrofa	29.2371	0	50.5858	13	4	1639.73	1579.82	1738.74	1718.45	1700.1	1477.39	1950.02	1710.48			A0A287B0C7	NUBPL	NUBP iron-sulfur cluster assembly factor, mitochondrial	Sus scrofa	34.4142	0	55.8259	6	2	18.0826	18.3524	-0.269877	0.82939
		A0A0A0MY60	HLQINQTFEELR	FALSE	141	FALSE	_HLQINQTFEELR_	206.055	183.886	223.788	198.234	206.72	173.538	350.608	276.104			A0A140TAK4	MYD88	Myeloid differentiation primary response protein MyD88	Sus scrofa	36.9326	0	50.5245	11	2	390.261	415.256	435.467	382.973	441.1	361.249	419.041	397.195			F1SDA5	NRDE2	NRDE-2, necessary for RNA interference, domain containing	Sus scrofa	133.051	0	48.3201	10	10	19.5703	20.0333	-0.46294	0.725506
		A0A0A0MY60	VLWPQLCEALNMK	FALSE	502	FALSE	_VLWPQLC[Carbamidomethyl (C)]EALNMK_	221.911	175.526	173.371	151.418	148.336	171.916	132.977	180.127			A0A140TAL0	GMPPA	Mannose-1-phosphate guanyltransferase alpha	Sus scrofa	45.7596	0	47.3599	1	1	219.393	260.762	293.797	239.775	355.719	535.999	326.474	477.765			F1RLI9	SHPK	Sedoheptulokinase	Sus scrofa	51.0923	0	43.3748	3	3	16.0468	15.7619	0.28492	1.21834
		A0A0A0MY60	AQATQLLENLVQELQK	FALSE	55	FALSE	_AQATQLLENLVQELQK_	112.093	62.5802	87.5795	116.001	65.4348	138.269	93.9735	131.617			A0A140UHW4	MRPL3	ICT1	Sus scrofa	43.6423	0	49.1949	8	8	352.285	314.262	347.764	376.292	323.573	298.446	414.831	301.341			A0A286ZME9	LIN54	Lin-54 DREAM MuvB core complex component	Sus scrofa	79.1798	0	48.9526	3	2	15.6658	16.1145	-0.44872	0.732693
		A0A0A0MY60	FSDSEIGGITIAWK	FALSE	619	FALSE	_FSDSEIGGITIAWK_		52.0503		96.4204	107.925	95.0572	67.6754	103.435			A0A173G6G6	SEPTIN11	Septin	Sus scrofa	49.3712	0	54.9925	25	0	2191.84	2043.81	2249.34	2173.33	2207.55	1927.56	2254.54	2192.13			A0A5G2QG03	MFSD1	Major facilitator superfamily domain containing 1	Sus scrofa	46.7856	0	46.4079	3	1	16.6025	17.0988	-0.496283	0.708931
		A0A0A0MY60	AEHQVGEDGFLLK	FALSE	72	FALSE	_AEHQVGEDGFLLK_	53.1557	61.0382	74.2369	68.6886	46.3558	70.8546	52.5569	59.0417			A0A173G6H0	SEPTIN5	Septin	Sus scrofa	42.7189	0	47.0706	5	0	231.214	180.472	190.546	153.135	149.162	150.245	164.642	174.796			A0A287A7A5	PCGF2	Polycomb group RING finger protein 2 isoform X1	Sus scrofa	37.7691	0	50.9567	3	3	16.1412	17.1893	-1.04808	0.483612
		A0A0A0MY60	HVEELLR	FALSE	768	FALSE	_HVEELLR_	110.58	100.921	100.901	112.658	60.5323		110.475	96.6741			A0A1B0V621	MBNL1	Muscleblind like splicing regulator 1	Sus scrofa	39.7598	0.00288358	36.3976	1	0		18.2803	5.24502	81.0003	77.1125	64.8796		179.135			A0A5G2QVT2	TMEM263	Transmembrane protein 263	Sus scrofa	22.7869	0	49.9149	7	1	18.5336	18.2364	0.29725	1.2288
		A0A0A0MY60	QPPQVLK	FALSE	337	FALSE	_QPPQVLK_	236.78	247.931						165.833			A0A1Z1VUJ8	MSRB3	Peptide-methionine (R)-S-oxide reductase	Sus scrofa	19.9312	0	49.3802	5	0	362.359	303.029	341.955	323.926	349.394	258.014	308.857	301.233			F1SS98	MINDY1	Ubiquitin carboxyl-terminal hydrolase	Sus scrofa	51.4843	0	52.8984	7	2	16.944	16.5093	0.43472	1.35165
		A0A0A0MY60	YYTPVLAPASAAK	FALSE	682	FALSE	_YYTPVLAPASAAK_	32.5135		19.6417					12.4399			A0A286ZHV7	HSPG2	Heparan sulfate proteoglycan 2	Sus scrofa	469.085	0	54.2687	115	2	1964.76	2135.68	2450.78	2060.37	1348.89	1588.97	1891.2	1340.94			F1ST06	NAA38	N-alpha-acetyltransferase 38, NatC auxiliary subunit	Sus scrofa	28.9669	0	48.9602	3	3	17.1824	16.7317	0.45065	1.36666
		A0A0D5BWD2;A0A286ZUP1	AFVEFLNDEIKEEK	FALSE	81;60	TRUE	_AFVEFLNDEIKEEK_	8830.41	9162.92	8043.95	8606.47	6808.63	6866.9	9556.79	7160.44			A0A286ZHX5	MOCS2	Molybdopterin synthase catalytic subunit	Sus scrofa	9.12247	0.000968289	38.0338	1	1	293.676	264.84	286.655	451.815	3961.6	1745.06	5285.64	5366.62			A0A5G2QF23	GABARAPL2	GABA type A receptor associated protein like 2	Sus scrofa	10.4013	0	46.6523	1	1	16.613	16.1642	0.448822	1.36493
		A0A0D5BWD2;A0A286ZUP1	MSGGWELEVNGTEAK	FALSE	105;84	TRUE	_MSGGWELEVNGTEAK_	4173.42	3996.43	4210.23	4112.52	3551.95	3507.29	4449.29	2844.32			A0A286ZHZ2	PPP6R3	Protein phosphatase 6 regulatory subunit 3	Sus scrofa	98.4051	0	53.3376	33	0	1445.72	1292.5	1504.4	1533.37	1554.64	1293.28	1572.63	1503.48			A0A287BKS7	FASTK	Fas activated serine/threonine kinase	Sus scrofa	59.7047	0.000968289	38.1424	1	1	12.9279	14.1453	-1.21738	0.430062
		A0A0D5BWD2;A0A286ZUP1	MSGGWELEVNGTEAK	FALSE	105;84	TRUE	_M[Oxidation (M)]SGGWELEVNGTEAK_	4173.42	3996.43	4210.23	4112.52	3551.95	3507.29	4449.29	2844.32			A0A286ZHZ3	TSN	Translin	Sus scrofa	26.1689	0	55.2146	14	0	2378.94	2229.55	2383.29	2374.53	2315.32	2305.32	2293.1	2453.71			A0A5G2QZC7	MED25	Mediator of RNA polymerase II transcription subunit 25	Sus scrofa	77.9076	0	51.9233	7	3	17.5314	17.2056	0.325815	1.25337
		A0A0D5BWD2;A0A286ZUP1	EVSFQSTDDSDWK	FALSE	207;186	TRUE	_EVSFQSTDDSDWK_	4255.82	5043	4652.04	4413.4	3699.2	4105.82	5261.97	3441.84			A0A286ZI01	ATXN2	Ataxin 2	Sus scrofa	141.894	0	52.5273	26	0	980.488	968.019	1115.47	1131.49	1133.29	1025.1	1108.28	1079.83			A0A287B4N2	HCLS1	Hematopoietic cell-specific Lyn substrate 1	Sus scrofa	51.1368	0	41.5809	3	3	16.6272	17.0001	-0.372903	0.772227
		A0A0D5BWD2;A0A286ZUP1	VEEQEPELTSTPNFVVEVTK	FALSE	155;134	TRUE	_VEEQEPELTSTPNFVVEVTK_	3674.68	1938.85	2068.75	2754.33	2852.66	7962.35	3298.66	7012.26			A0A286ZI08	UGP2	UTP--glucose-1-phosphate uridylyltransferase	Sus scrofa	53.1761	0	49.6615	1	1		218.819	457.112	916.318	998.948	1293.75	834.866	1494.42			A0A8W4FN52		Uncharacterized protein	Sus scrofa	8.57498	0	52.0164	5	4	19.6871	19.4118	0.275348	1.21029
		A0A0D5BWD2;A0A286ZUP1	AFVEFLNDEIK	FALSE	81;60	TRUE	_AFVEFLNDEIK_	1105	1192.81	1138.77	1048.22	890.52	1197.88	1224.68	1183.47			A0A286ZI11	SLC4A7	Anion exchange protein	Sus scrofa	139.697	0	51.7803	9	0	100.959	95.8918	105.557	111.369	113.038	96.4436	120.002	97.3251			A0A5G2QN35		UEV domain-containing protein	Sus scrofa	7.83013	0	55.7349	3	3	17.9375	17.2482	0.689303	1.6125
		A0A0D5BWD2;A0A286ZUP1	ALVLDCHYPEDEIGQEDEAQSDIFSIK	FALSE	180;159	TRUE	_ALVLDC[Carbamidomethyl (C)]HYPEDEIGQEDEAQSDIFSIK_	217.031	389.141	396.325	352.108	360.788	369.838	371.386	299.071			A0A286ZI16	ALS2	Alsin Rho guanine nucleotide exchange factor ALS2	Sus scrofa	184.72	0	50.0297	26	0	359.374	352.667	381.466	370.025	375.216	328.45	374.836	369.213			I3LFY2	B3GNTL1	UDP-GlcNAc:betaGal beta-1,3-N-acetylglucosaminyltransferase like 1	Sus scrofa	38.7111	0.000367017	39.4603	1	1	14.1721	13.4016	0.770495	1.70585
		A0A0D5BWD2;A0A286ZUP1	AFVEFLNDEIKEEKK	FALSE	81;60	TRUE	_AFVEFLNDEIKEEKK_	384.351	318.178	315.096	361.097	349.291	346.383	286.1	241.137			A0A286ZI22	NCAPG2	Non-SMC condensin II complex subunit G2	Sus scrofa	125.293	0	48.1045	4	4	223.298	226.505	234.979	244.946	271.587	241.928	286.335	275.256			A0A5G2QVB3	SLC9A8	Sodium/hydrogen exchanger	Sus scrofa	67.186	0	49.5695	5	5	17.2096	17.7762	-0.566593	0.67521
		A0A0E3KLW5	LVGIFENQER	TRUE	80	TRUE	_LVGIFENQER_	1561.08	1465.28	1475.71	1217.48	1170.02	1380.97	1045.03	1296.33			A0A286ZI26	PLGRKT	Plasminogen receptor with a C-terminal lysine	Sus scrofa	21.2431	0	52.3161	8	8	1414.41	1546.2	1822.16	1627.19	1527.33	1676.06	1743.46	1575.65			A0A5G2QGM3	CD82	Tetraspanin	Sus scrofa	31.3666	0	49.7086	2	1	17.3617	17.011	0.350638	1.27512
		A0A0E3KLW5	SESEEEVLLVSSSR	TRUE	28	TRUE	_SESEEEVLLVSSSR_	684.081	817.466	776.301	609.045	361.255	693.262	229.361	361.786			A0A286ZI30	NFYC	Nuclear transcription factor Y subunit gamma	Sus scrofa	36.1747	0	44.0392	4	1	196.702	230.284	197.013	276.209	227.438	230.79	169.805	268.686			I3L8W5	STK36	non-specific serine/threonine protein kinase	Sus scrofa	143.746	0.000123138	40.1152	3	3	14.5665	15.3721	-0.805595	0.572126
		A0A0E3KLW5	EVCEEAGVK	TRUE	66	TRUE	_EVC[Carbamidomethyl (C)]EEAGVK_	670.627	570.85	642.341	417.682	356.719	424.788	157.697	531.299			A0A286ZI31	CKMT1A	creatine kinase	Sus scrofa	33.392	0	47.1434	4	2	157.404	104.928	124.313	141.986	146.237	131.722	161.168	140.593			A0A286ZWM5	LRRC8D	Leucine rich repeat containing 8 VRAC subunit D	Sus scrofa	97.7495	0	48.9165	11	11	16.86	17.176	-0.31599	0.8033
		A0A0E3KLW5	WIVPGGGMEPEEEPGVAAVR	TRUE	46	TRUE	_WIVPGGGMEPEEEPGVAAVR_	118.699	210.524	230.794	340.526	297.285	372.827	158.912	185.93			A0A286ZI36	PKM	Pyruvate kinase	Sus scrofa	71.4306	0	52.7125	34	1	47201.4	47274.8	49274	51118.1	55058.1	49122.3	51757.9	54683.9			F1SS45	COX10	Protoheme IX farnesyltransferase, mitochondrial	Sus scrofa	49.0611	0	50.5367	4	4	17.2625	17.6842	-0.421685	0.746552
		A0A0E3KLW5	TYDGDGYK	TRUE	11	TRUE	_TYDGDGYK_	115.549	90.0443	172.249	216.81	166.922	144.161	107.281	148.988			A0A286ZI57	NRBP1	Nuclear receptor binding protein 1	Sus scrofa	63.6272	0	51.9267	12	1	690.556	633.626	679.971	676.68	655.301	615.169	687.799	670.182			F1RGI2	PAFAH1B3	Platelet activating factor acetylhydrolase 1b catalytic subunit 3	Sus scrofa	29.4455	0	52.7539	12	12	21.3718	21.0778	0.293932	1.22598
		A0A0E3KLW5	VLQYHKPVQASYFETLR	TRUE	128	TRUE	_VLQYHKPVQASYFETLR_	42.299	45.5713	53.6253	53.2769	67.4912	42.8247	66.4575	54.6092			A0A286ZI68	AQR	RNA helicase aquarius	Sus scrofa	171.548	0	53.519	42	42	630.837	568.436	629.908	633.625	664.127	576.839	668.454	658.354			A0A5G2RFB3	ARGLU1	Arginine and glutamate rich 1	Sus scrofa	33.7239	0	49.6779	6	6	20.4852	20.2178	0.26741	1.20365
		A0A0H5ANC0	RLDFTGNLIEDIEDGTFSK	TRUE	147	TRUE	_RLDFTGNLIEDIEDGTFSK_								99.1782			A0A286ZI70	TMTC3	dolichyl-phosphate-mannose--protein mannosyltransferase	Sus scrofa	106.952	0	54.1146	12	12	660.279	691.106	695.585	658.87	620.804	600.912	696.574	659.784			A0A5G2QFE3	FN1	Fibronectin	Sus scrofa	270.54	0	55.1504	66	1	19.4544	20.207	-0.75263	0.593521
		A0A0K1SB73	DSLIQPHDR	FALSE	701	FALSE	_DSLIQPHDR_	1135.85	1081.08	1077.67	1280.7	1278.93	1092.03	1381.33	1023.75			A0A286ZI72	PAX2	Paired box 2	Sus scrofa	41.351	0	51.1034	9	1	222.574	208.972	221.726	232.886	210.371	211.055	275.098	224.502			F1SFS6	ACAP1	Arf-GAP with coiled-coil, ANK repeat and PH domain-containing protein	Sus scrofa	81.6861	0	44.0893	2	1	16.0842	17.064	-0.979838	0.507037
		A0A0K1SB73	LSEPEEELLQQFK	FALSE	446	FALSE	_LSEPEEELLQQFK_	970.989	635.698	908.702	755.539	565.804	928.73	733.422	987.59			A0A286ZI74	PUS10	Pseudouridine synthase 10	Sus scrofa	7.15244	0	46.1668	2	2	393.689	290.325	300.053	368.126	366.269	305.232	443.461	364.662			A0A5G2RNQ2	CDYL2	Chromodomain Y like 2	Sus scrofa	56.2111	0	47.6852	3	3	15.7656	15.4697	0.29587	1.22763
		A0A0K1SB73	DLQPYMPIPHVR	FALSE	689	FALSE	_DLQPYMPIPHVR_	534.11	333.327	451.564	451.01	373.426	330.937	369.305	206.86			A0A286ZI96	YTHDF1	YTH N6-methyladenosine RNA binding protein 1	Sus scrofa	60.5677	0	52.7209	7	7	195.212	189.808	307.035	267.543	206.457	156.566	199.546	163.517			A0A5G2RDM3	PCYOX1L	Prenylcysteine oxidase 1 like	Sus scrofa	48.2364	0	49.5188	3	3	18.4855	18.1551	0.33043	1.25739
		A0A0K1SB73	IFSNSLPPGAAVAASGSLR	FALSE	405	FALSE	_IFSNSLPPGAAVAASGSLR_	297.726	817.103	1037.86	1459.5	495.594	1091.66	244.228	184.156			A0A286ZIA2	EMC4	ER membrane protein complex subunit 4	Sus scrofa	20.0866	0	52.4669	6	2	1365.06	1270.49	1465.15	1378.96	1219.58	1275.48	1234.19	1237.61			A0A480K0L3	GPC6	Glypican-6	Sus scrofa	62.4812	0	51.0845	11	10	17.2981	17.8131	-0.514955	0.699815
		A0A0K1SB73	AVDFLAANESR	FALSE	719	FALSE	_AVDFLAANESR_	408.709	742.537	563.576	580.608	572.825	705.786	474.266	410.034			A0A286ZIC1	GSN	Gelsolin	Sus scrofa	80.7827	0	51.5115	31	2	5981.9	5494.05	6008	5995.19	6528.04	5618.19	6470.3	6090.9			A0A287AH83	FZD1	Frizzled class receptor 1	Sus scrofa	62.17	0	50.0243	1	1	16.1595	15.2211	0.938447	1.91646
		A0A0K1SB73	TLSVQEAAAYLK	FALSE	554	FALSE	_TLSVQEAAAYLK_	561.549	415.375	434.944	544.649	476.852	355.359	530.379	402.623			A0A286ZID0	SDSL	L-serine ammonia-lyase	Sus scrofa	35.4849	0	54.3012	12	1	1773.22	1988.97	1931.3	1870.95	2027.3	1820.73	2050.16	1890.19			A0A287ATM6	C6H1orf50	Chromosome 6 C1orf50 homolog	Sus scrofa	62.3415	0	52.5442	4	4	16.5346	16.1292	0.405475	1.32452
		A0A0K1SB73	WIQPSASCDK	FALSE	747	FALSE	_WIQPSASC[Carbamidomethyl (C)]DK_	411.79	370.658	378.222	351.717	447.408	484.828	246.435	515.912			A0A286ZID3	KAT6B	histone acetyltransferase	Sus scrofa	210.395	0	48.5088	4	1	115.524	109.995	137.291	121.246	157.248	96.7252	85.362	95.5054			A0A8W4FG45	ANKRD45	Ankyrin repeat domain 45	Sus scrofa	30.5863	0	52.6086	1	1	16.6141	16.0874	0.526625	1.44056
		A0A0K1SB73	GTGVTEDGELTIK	FALSE	497	FALSE	_GTGVTEDGELTIK_	449.788	395.28	371.785	339.274	230.537	293.391	347.555	292.23			A0A286ZID4	HSPB8	Heat shock protein beta-8	Sus scrofa	14.6347	0	45.145	1	1	313.28	300.567	341.586	350.274	387.672	239.395	383.925	345.747			A0A287B8E7	TMEM19	Transmembrane protein 19	Sus scrofa	39.1448	0	40.9113	1	1	16.8859	15.8788	1.0071	2.00987
		A0A0K1SB73	YGLSPGPVTESTRPVYLK	FALSE	24	FALSE	_YGLSPGPVTESTRPVYLK_	181.052	145.751	155.042	178.366	155.237	142.873	139.925	138.37			A0A286ZID7	TMEM41B	Transmembrane protein 41B	Sus scrofa	32.2131	0	44.9166	2	1	630.818	708.029	599.604	684.878	642.145	636.39	502.316	426.484			F1SRC3	L3MBTL2	Lethal(3)malignant brain tumor-like protein 2	Sus scrofa	79.1351	0	43.2871	2	1	16.7708	17.3948	-0.624	0.648869
		A0A0K1SB73	VWQGQAFHLDR	FALSE	764	FALSE	_VWQGQAFHLDR_	149.981	148.975	150.465	140.405	125.874	125.805	168.849	121.232			A0A286ZIE8	SLC25A4	ADP/ATP translocase	Sus scrofa	33.0265	0	53.0309	8	0	10754.4	10870.1	10022.6	10939.9	9103.87	9168.81	10685.3	9759.74			F1SSN7	ATG14	Autophagy related 14	Sus scrofa	55.4524	0	46.0722	2	2	15.0605	15.8585	-0.797998	0.575147
		A0A0K1SB73	TNNHIGGGAFNVDSPR	FALSE	389	FALSE	_TNNHIGGGAFNVDSPR_	138.032	160.283	159.593	126.315	142.3	134.492	129.105	91.3548			A0A286ZIF2	SEC14L2	SEC14 like lipid binding 2	Sus scrofa	36.5591	0	48.858	5	0	395.048	397.962	381.888	403.263	465.269	422.613	459.684	455.254			A0A287B8I0	MAP1LC3B	Microtubule associated protein 1 light chain 3 beta	Sus scrofa	14.6961	0	49.0195	2	1	17.8343	18.1973	-0.363003	0.777545
		A0A0K1SB73	DRAPLQYR	FALSE	161	FALSE	_DRAPLQYR_	291.419	242.645	295.562	120.837	428.815	209.621	200.159	197.209			A0A286ZIG4	PDXK	Pyridoxal kinase	Sus scrofa	41.9078	0	50.9789	2	2	122.97	171.113	112.498	69.3493	118.532	72.5466	68.9843	108.741			A0A287BGU7	RUBCN	Rubicon autophagy regulator	Sus scrofa	110.054	0	44.9679	2	2	14.5358	15.2287	-0.692942	0.618591
		A0A0K1SB73	ALHGSWFDGK	FALSE	850	FALSE	_ALHGSWFDGK_	230.705	215.385	272.605	259.675	286.32	191.418	302.082	216.772			A0A286ZIG9	COG1	Conserved oligomeric Golgi complex subunit 1	Sus scrofa	108.863	0	54.2672	33	2	477.607	446.968	490.883	482.669	465.03	430.572	469.959	482.804			F1RK78	ESS2	Ess-2 splicing factor homolog	Sus scrofa	52.5932	0	43.4343	4	4	16.8043	16.1343	0.670008	1.59108
		A0A0K1SB73	NLMMNTLYK	FALSE	525	FALSE	_NLMMNTLYK_	207.595	150.156	206.984	208.288	168.79	302.981	99.5512	102.038			A0A286ZIH2	IQSEC1	IQ motif and Sec7 domain ArfGEF 1	Sus scrofa	113.45	0	52.6143	9	9	190.317	147.096	199.727	189.2	178.064	158.99	174.302	183.984			K7GLD5	FANCB	FA complementation group B	Sus scrofa	97.1525	0	48.1749	2	1	14.5917	15.4795	-0.887737	0.540461
		A0A0K1SB73	ISTSGPESPLGGTGGASAAPTAGSK	FALSE	109	FALSE	_ISTSGPESPLGGTGGASAAPTAGSK_	167.235	156.521	198.642	177.568	190.666	154.24	230.326	121.59			A0A286ZIH3	LOC100620900	Elongation factor 1-alpha	Sus scrofa	50.1951	0	49.8261	2	1	358.309	395.687	406.892	396.996	417.706	381.941	363.171	372.714			I3L816	HNRNPH1	Heteroous nuclear ribonucleoprotein H1	Sus scrofa	52.0042	0	50.9238	5	5	21.4335	21.7447	-0.311207	0.805967
		A0A0K1SB73	LAQLAGDHECGSSSQR	FALSE	538	FALSE	_LAQLAGDHEC[Carbamidomethyl (C)]GSSSQR_	87.2598	48.5941	95.6545	94.4738	81.9375	57.3598	115.703	75.958			A0A286ZIH5	EXOC6B	Exocyst complex component	Sus scrofa	94.521	0	55.523	27	27	546.774	512.077	549.122	531.496	560.521	486.998	541.422	559.382			F1S6D2	ADAMTS15	A disintegrin and metalloproteinase with thrombospondin motifs 15 preproprotein	Sus scrofa	103.31	0.00347389	35.4764	1	1	13.1714	11.8894	1.28206	2.43186
		A0A0K1SB73	VVLGFSSDESDVEASPR	FALSE	134	FALSE	_VVLGFSSDESDVEASPR_	172.397	153.82	158.231	168.195	138.548	142.917	182.191	63.9134			A0A286ZII9	THOC6	THO complex 6	Sus scrofa	37.5029	0	55.324	16	0	656.738	652.515	669.915	703.084	744.785	638.803	738.518	731.789			A0A286ZYR1	INTS15	Integrator complex subunit 15	Sus scrofa	49.9195	0	49.8843	2	2	15.288	16.1609	-0.872862	0.546062
		A0A0K1SB73	AFITVTHR	FALSE	627	FALSE	_AFITVTHR_	140.264	113.382	109.842	151.946	129.629	123.302	147.421	182.184			A0A286ZIK6	YIPF1	Protein YIPF	Sus scrofa	34.8131	0	51.9292	5	5	545.549	582.519	569.079	500.748	515.724	484.258	463.184	484.997			A0A5G2RGJ0	ADAR	Adenosine deaminase RNA specific	Sus scrofa	126.536	0	49.2512	1	1	16.5964	16.262	0.33444	1.26089
		A0A0K1SB73	HMNSMSHLR	FALSE	891	FALSE	_HMNSMSHLR_	80.7961	128.567	104.326	140.496	146.261	73.9562		185.992			A0A286ZIL6	BOD1L1	Biorientation of chromosomes in cell division 1 like 1	Sus scrofa	318.906	0	52.9187	46	46	291.888	273.179	305.51	307.795	295.575	257.717	318.047	306.893			A0A287AX30	PRPF40A	Pre-mRNA processing factor 40 homolog A	Sus scrofa	110.497	0	53.6097	1	1	17.676	16.9953	0.680702	1.60292
		A0A0K1SB73	KLAPLLPPPLADMDSTLDSSTGSLLK	FALSE	363	FALSE	_KLAPLLPPPLADMDSTLDSSTGSLLK_	46.2763	112.047	51.8741	134.846	133.805	156.366	92.4416	164.236			A0A286ZIL9	COL18A1	Collagen type XVIII alpha 1 chain	Sus scrofa	178.614	0	53.6361	31	1	684.506	760.299	761.031	794.72	700.461	717.824	830.096	762.876			A0A286ZXK3	SLC22A5	Solute carrier family 22 member 5	Sus scrofa	62.7054	0	43.2495	1	1	17.4604	17.1011	0.35932	1.28282
		A0A0K1SB73	AAAAASAPQQLSDEELFSQLR	FALSE	2	FALSE	_[Acetyl (Protein N-term)]AAAAASAPQQLSDEELFSQLR_	62.363	52.9605	41.1043	34.577	58.7317	79.169	27.0197	82.0725			A0A286ZIM0	UNC5B	Netrin receptor UNC5	Sus scrofa	102.543	0	41.4315	1	1	50.2971	27.7608	49.9063	48.6196	47.9508	39.7838	58.3136	45.8761			A0A287A7L8	PTPRF	protein-tyrosine-phosphatase	Sus scrofa	212.418	0	44.0203	7	7	15.6586	16.3463	-0.68767	0.620856
		A0A0K1SB73	IGGTDFLVWR	FALSE	737	FALSE	_IGGTDFLVWR_	107.101	101.674	102.026	109.035	109.419	91.9588	119.415	83.0546			A0A286ZIM9	ZNF135	Zinc finger protein 135	Sus scrofa	70.9811	0	50.1005	1	1	736.798	715.355	799.281	810.044	755.018	735.599	880.469	650.146			A0A286ZLS2	TM2D2	TM2 domain containing 2	Sus scrofa	23.2352	0	48.8173	1	1	15.6127	16.722	-1.10938	0.463495
		A0A0K1SB73	GLKPPSAPLTASEVTNNNSAER	FALSE	169	FALSE	_GLKPPSAPLTASEVTNNNSAER_	40.3169	65.0623	102.55	105.581	85.5228	82.0908	43.9077	58.8351			A0A286ZIN0	HNRNPD	Heteroous nuclear ribonucleoprotein D	Sus scrofa	30.6093	0	52.649	1	1	21.6607	38.3524	44.3577	55.3349	73.5204	55.3631	77.6788	60.721			A0A286ZIU2	CLIC5	Chloride intracellular channel protein	Sus scrofa	45.4973	0	42.3469	1	1	19.9467	19.4165	0.530153	1.44408
		A0A0K1SB73	WTKEEEETR	FALSE	656	FALSE	_WTKEEEETR_	18.6397	76.9824	70.5543	69.8962	72.1417	71.0101	88.0552	64.6356			A0A286ZIN2	PATJ	PATJ crumbs cell polarity complex component	Sus scrofa	204.038	0	56.0007	51	0	782.943	752.493	821.96	799.747	858.571	768.669	856.316	836.838			F1S2I2	POLK	DNA polymerase kappa	Sus scrofa	90.5148	0	44.9274	2	1	13.4498	14.3311	-0.88133	0.542867
		A0A0K1SB73	CSDNDGIVHIAVDK	FALSE	814	FALSE	_C[Carbamidomethyl (C)]SDNDGIVHIAVDK_	10.1077	44.0743	44.7418	43.9217	41.8604	34.4474	73.8222	37.5728			A0A286ZIN4	SPINT2	Serine peptidase inhibitor, Kunitz type 2	Sus scrofa	21.4156	0	55.9152	4	4	167.759	180.842	181.257	223.708	199.877	126.292	205.175	165.359			A0A287AST3	RCOR2	REST corepressor 2	Sus scrofa	57.6914	0	47.5558	3	3	14.3514	15.205	-0.853648	0.553384
		A0A0K1SB73	NMFDPVMEIGDQWHLAIQEAILEK	FALSE	790	FALSE	_NMFDPVMEIGDQWHLAIQEAILEK_	52.7045	13.3133	19.4461	36.1234	34.5639	23.8207	18.3579	27.4048			A0A286ZIN9	PLIN3	Perilipin-3	Sus scrofa	47.7277	0	55.0007	19	1	1505.13	1456.59	1627.89	1416.18	1474.82	1362.49	1521.83	1568.53			F1S862	SRXN1	Sulfiredoxin	Sus scrofa	14.2943	0	47.5035	2	2	17.6953	18.0599	-0.364675	0.776644
		A0A0K1SB73	LREEEQQQHR	FALSE	46	FALSE	_LREEEQQQHR_	17.019	32.9196	20.8568	27.8818	26.4982	18.9068	47.9347	23.9773			A0A286ZIP3	EDRF1	Erythroid differentiation regulatory factor 1	Sus scrofa	135.241	0	47.4115	6	6	96.0698	79.4658	69.904	78.8631	75.5535	66.3983	81.5874	86.6947			A0A286ZT88	RBMS2	RNA binding motif single stranded interacting protein 2	Sus scrofa	40.8271	0	42.8633	3	3	17.5514	17.9257	-0.37435	0.771453
		A0A0K1SB73	ENYSDSEEEDDDDVASSR	FALSE	256	FALSE	_ENYSDSEEEDDDDVASSR_	12.5174	27.9162	20.3929	23.7647	12.0956	13.9366	31.63	8.84529			A0A286ZIP7	CMTM4	CKLF like MARVEL transmembrane domain containing 4	Sus scrofa	22.8773	0	48.1894	1	1	162.367	166.597	182.51	168.656	208.399	121.026	164.771	159.689			Q8MKG1	HSD11B2	Hydroxysteroid 11-beta dehydrogenase 2	Sus scrofa	43.5828	0	55.7298	7	7	18.1677	18.6952	-0.5275	0.693756
		A0A0K1SB73	SAAPELQSPSGR	FALSE	202	FALSE	_SAAPELQSPSGR_	141.278	94.4036	117.369	155.523	137.573	90.9092		137.6			A0A286ZIR5	UBAP2	Ubiquitin associated protein 2	Sus scrofa	116.253	0	51.2375	8	8	551.881	476.086	523.83	563.867	536.205	448.127	595.73	532.079			A0A5G2RHG3	DSN1	DSN1 component of MIS12 kinetochore complex	Sus scrofa	40.234	0	51.3712	6	3	15.769	16.2331	-0.4641	0.724923
		A0A0K1SB73	GHSKPLSPLPAK	FALSE	289	FALSE	_GHSKPLSPLPAK_	19.3099	39.0499	32.7753	42.7149	60.8031	31.0802	22.1302	34.009			A0A286ZIT3	TMX4	Thioredoxin related transmembrane protein 4	Sus scrofa	38.4363	0	52.935	6	1	838.88	970.126	932.227	936.125	752.815	757.414	792.836	679.289			A0A8W4FD94	USP36	Ubiquitin specific peptidase 36	Sus scrofa	95.5387	0	49.4058	3	3	15.5743	16.4442	-0.86991	0.547181
		A0A0K1SB73	GTGVTEDGELTIKNPFDETFGK	FALSE	497	FALSE	_GTGVTEDGELTIKNPFDETFGK_	57.3216	85.5831	71.4663		55.7425	52.5347	46.3419				A0A286ZIT8	TPRN	Taperin	Sus scrofa	35.12	0	55.7007	9	9	636.002	598.681	618.962	667.394	685.32	535.177	710.481	625.189			F1RT27	OSTM1	Osteoclastosis associated transmembrane protein 1	Sus scrofa	37.5351	0	47.8012	3	3	17.8946	17.6292	0.265375	1.20195
		A0A0K1SB73	PQMSFWCR	FALSE	616	FALSE	_PQMSFWC[Carbamidomethyl (C)]R_		25.012	52.8891	14.8877	22.4304	12.5717	23.9984	28.4066			A0A286ZIU2	CLIC5	Chloride intracellular channel protein	Sus scrofa	45.4973	0	42.3469	1	1	830.386	937.567	735.281	802.648	985.323	1190.8	1304.83	1231.31			A0A8W4FHN9	ABCF1	ATP-binding cassette sub-family F member 1	Sus scrofa	95.7631	0.00085065	38.7581	1	1	19.7517	19.0569	0.694722	1.61857
		A0A0K1SB73	INHSNHTGSNHTYLK	FALSE	424	FALSE	_INHSNHTGSNHTYLK_	12.8935	11.6665	25.4088	37.9572	15.6135		24.2956	18.9466			A0A286ZIU3	ORMDL3	ORM1-like protein	Sus scrofa	17.4947	0	51.1784	3	2	716.437	616.611	689.784	832.688	745.219	674.01	465.264	623.387			F1SUW3	EFHD2	EF-hand domain family member D2	Sus scrofa	26.6421	0	51.9111	15	14	20.4762	21.0042	-0.528008	0.693512
		A0A0K1SB73	LLPYSCR	FALSE	249	FALSE	_LLPYSC[Carbamidomethyl (C)]R_				106.413		65.5044		167.144			A0A286ZIV3	XRCC5	X-ray repair cross complementing 5	Sus scrofa	94.7591	0	55.3635	31	31	790.302	740.465	836.151	785.726	835.566	739.197	817.272	815.601			F2Z5A9	GTF2H5	General transcription and DNA repair factor IIH subunit TFB5	Sus scrofa	8.05339	0	42.0695	2	1	16.7113	17.0764	-0.365148	0.776389
		A0A0K1SB73	PVSGDLSYLR	FALSE	92	FALSE	_PVSGDLSYLR_	263.198		313.142				301.105				A0A286ZIV9	PRPF40A	Pre-mRNA processing factor 40 homolog A	Sus scrofa	109.067	0	50.8587	28	1	1041.22	1134.12	1231.56	1207.1	1224.21	1055.97	1181.51	1178.19			A0A480Y9B4	C10H9orf64	Queuosine salvage protein	Sus scrofa	38.9706	0	51.5745	10	4	19.3877	19.1198	0.26795	1.2041
		A0A0K1TQQ0;A0A287AQB8	YFWGYSEAPK	FALSE	93;93	TRUE	_YFWGYSEAPK_	1930.03	2180.74	2053.97	2403.44	2085.85	2002.79	2022.84	1655.35			A0A286ZIW5	ILVBL	2-hydroxyacyl-CoA lyase 2	Sus scrofa	69.8081	0	55.1245	22	0	437.99	355.966	390.101	428.925	411.943	393.353	425.913	417.634			A0A287A0Z7	USP28	Ubiquitin specific peptidase 28	Sus scrofa	124.64	0	48.8892	2	2	15.4278	16.1963	-0.76848	0.587036
		A0A0M3KL53;A0A5G2QLY8	HLADHGQLSGVQR	FALSE	113;144	TRUE	_HLADHGQLSGVQR_	508.332	476.072	399.195	433.964	390.681	413.498	442.304	324.472			A0A286ZIZ7	CCS	Superoxide dismutase copper chaperone	Sus scrofa	27.2467	0	53.05	11	2	892.382	936.85	948.022	902.935	1027.81	856.007	793.604	860.164			A0A287BKI5	DOLPP1	Dolichyldiphosphatase	Sus scrofa	27.0817	0	43.8192	2	2	14.6873	15.5103	-0.822968	0.565278
		A0A0M3KL53;A0A5G2QLY8	MAYEYADER	FALSE	43;74	TRUE	_MAYEYADER_	162.996	160.93	209.215	227.535	148.6	175.303	270.966	147.333			A0A286ZIZ9	REXO2	Oligoribonuclease, mitochondrial	Sus scrofa	26.9009	0	53.7686	8	2	748.656	821.505	976.463	790.686	749.419	739.426	734.267	718.567			A0A287AGT5	PRDM10	PR domain zinc finger protein 10	Sus scrofa	130.44	0	53.4729	5	5	15.6934	16.1112	-0.417853	0.748538
		A0A0M3KL53;A0A5G2QLY8	MAYEYADER	FALSE	43;74	TRUE	_M[Oxidation (M)]AYEYADER_	162.996	160.93	209.215	227.535	148.6	175.303	270.966	147.333			A0A286ZJ07	TXNRD2	thioredoxin-disulfide reductase	Sus scrofa	52.6338	0	56.1399	16	2	1002.51	1027.44	1125.81	1146.21	1030.56	1046	1323.7	963.16			A0A287AG43	GMEB2	Glucocorticoid modulatory element binding protein 2	Sus scrofa	56.3843	0	47.565	5	4	17.0724	17.4168	-0.344453	0.787607
		A0A0M3KL53;A0A5G2QLY8	CVMTSRPR	FALSE	91;122	TRUE	_C[Carbamidomethyl (C)]VMTSRPR_	141.908	76.6442		162.473	216.604	125.694	187.898	138.901			A0A286ZJ10	RELA	RELA proto-onco, NF-kB subunit	Sus scrofa	49.5341	0	51.8106	11	11	1150.68	1212.32	1372.31	1236.04	1332.08	1191.95	1244.7	1298.11			A0A286ZMG4	STIM2	Stromal interaction molecule 2	Sus scrofa	63.7336	0	48.2678	4	4	17.3652	17.821	-0.455735	0.729139
		A0A0M3KL53;A0A5G2QLY8	KMAYEYADER	FALSE	42;73	TRUE	_KMAYEYADER_	138.11	136.592	159.416	141.393	143.118	138.225	182.959	128.561			A0A286ZJ19	DGCR8	DGCR8 microprocessor complex subunit	Sus scrofa	85.909	0	55.1016	15	15	338.778	310.116	337.402	364.707	345.75	334.023	395.286	363.916			A0A5G2R8T2	TMEM176B	Transmembrane protein 176B	Sus scrofa	26.7268	0	46.0232	1	1	17.8857	17.5093	0.376415	1.29811
		A0A0M3KL54	HITGLCGK	FALSE	96	FALSE	_HITGLC[Carbamidomethyl (C)]GK_	545.327	467.408	469.924	520.57	350.236	398.824	649.11	339.323			A0A286ZJ25	MRPS7	28S ribosomal protein S7, mitochondrial	Sus scrofa	28.0988	0	49.8678	15	15	1381.82	1511.08	1588	1513.06	1385.97	1309.49	1640.68	1363.87			A0A287BE40	TK2	Thymidine kinase 2	Sus scrofa	32.8631	0	44.3519	4	1	18.2705	18.6946	-0.42415	0.745278
		A0A0M3KL54	QVASNEDLPVPMENPYKEPLKK	TRUE	44	TRUE	_QVASNEDLPVPMENPYKEPLKK_	167.619	202.404	222.795	194.047	178.323	198.593	235.876	171.836			A0A286ZJ28	COPS7B	COP9 signalosome subunit 7B	Sus scrofa	26.5145	0	52.8119	6	4	259.655	234.026	277.887	305.602	244.999	254.862	307.417	270.458			F1SU49	CHCHD1	Coiled-coil-helix-coiled-coil-helix domain containing 1	Sus scrofa	13.5348	0	50.1229	2	1	18.159	18.7291	-0.570088	0.673576
		A0A0M3KL55	EIVEHIR	FALSE	97	FALSE	_EIVEHIR_	1912.97	2094.98	1967.41	1984.79	1823.17	1903.74	2045.67	1874.63			A0A286ZJ36	VSIG10	V-set and immunoglobulin domain containing 10	Sus scrofa	59.063	0	47.8469	4	4	165.603	126.071	125.721	92.9602	85.1883	138.034	129.407	121.118			A0A5G2QEJ2	COL4A1	Collagen type IV alpha 1 chain	Sus scrofa	47.7397	0.00736255	33.0984	1	1	16.3284	15.4675	0.86092	1.8162
		A0A0M3KL55	TLQYLGQGDVVFK	FALSE	12	FALSE	_TLQYLGQGDVVFK_	1526.9	1543.48	1407.24	1478.01	1268.7	1273.9	1831.01	1228.47			A0A286ZJ39	RNF2	E3 ubiquitin-protein ligase RING2	Sus scrofa	38.7725	0	50.9745	7	0	418.981	453.176	450.125	492.047	426.865	390.262	514.952	425.111			A0A8W4FFA6		Uncharacterized protein	Sus scrofa	11.2808	0	50.4889	1	1	18.2944	17.1186	1.17579	2.25917
		A0A0M3KL55	NEETLEKEEQEKK	FALSE	109	FALSE	_NEETLEKEEQEKK_	324.991	327.401	292.734	359.076	372.9	315.197	422.912	318.641			A0A286ZJ52	MAD2L1	Mitotic arrest deficient 2 like 1	Sus scrofa	23.5079	0	48.5978	5	5	404.146	359.845	416.907	436.09	396.844	408.012	442.438	413.836			A0A286ZIT3	TMX4	Thioredoxin related transmembrane protein 4	Sus scrofa	38.4363	0	52.935	6	1	19.2922	19.5736	-0.281402	0.822791
		A0A0M3KL55	QLSHPAHFGPR	FALSE	122	FALSE	_QLSHPAHFGPR_	335.737	347.736	383.384	418.93	314.709	401.81	460.419	313.795			A0A286ZJ88	EPB41L1	Erythrocyte membrane protein band 4.1 like 1	Sus scrofa	184.917	0	53.0695	41	0	1480.02	1374.34	1492.32	1570.33	1537.86	1425.77	1618.22	1433.96			A0A287A688	ANTXR1	ANTXR cell adhesion molecule 1	Sus scrofa	57.1235	0	47.5791	2	2	17.0077	17.4885	-0.480843	0.716559
		A0A0M3KL55	NMTPSPFLR	FALSE	69	FALSE	_NMTPSPFLR_	233.903	365.118	241.972	313.578	204.511	733.79	187.529	311.554			A0A286ZJ89	LOC100514282	PrdX deacylase domain-containing protein 1	Sus scrofa	28.7588	0	52.2384	9	9	808.478	720.048	774.354	716.319	830.135	783.017	677.011	762.771			A0A5G2R2R0	TDP2	Tyrosyl-DNA phosphodiesterase 2	Sus scrofa	40.9195	0	41.4451	8	2	15.8264	16.1082	-0.281827	0.822548
		A0A0M3KL55	FYLDSGEQVLVDVESK	FALSE	78	FALSE	_FYLDSGEQVLVDVESK_	121.517	253.105	174.582	299.257	238.076	358.972	181.248	181.346			A0A286ZJ91	VASP	Vasodilator stimulated phosphoprotein	Sus scrofa	38.3981	0	56.805	19	19	1157.6	1109.07	1251.6	1298.62	1239.34	1091	1230.9	1237.68			A0A286ZHV7	HSPG2	Heparan sulfate proteoglycan 2	Sus scrofa	469.085	0	54.2687	115	2	20.3286	20.7983	-0.469692	0.722118
		A0A0M3KL55	ECMCEVEGQVPCPGLVPLPK	TRUE	138	TRUE	_EC[Carbamidomethyl (C)]M[Oxidation (M)]C[Carbamidomethyl (C)]EVEGQVPC[Carbamidomethyl (C)]PGLVPLPK_	93.4203	38.7178	61.7062	68.4584	75.2237	108.342	62.2212	107.065			A0A286ZJA8	EIF2B1	Translation initiation factor eIF-2B subunit alpha	Sus scrofa	33.8735	0	54.8433	17	5	1268.31	1292.48	1284.55	1304.19	1338.95	1217.15	1314.14	1269.48			A0A5G2QKR7	ACAP3	Arf-GAP with coiled-coil, ANK repeat and PH domain-containing protein	Sus scrofa	89.5706	0	46.2402	6	2	19.3744	19.0426	0.331728	1.25852
		A0A0M3KL55	ECMCEVEGQVPCPGLVPLPK	TRUE	138	TRUE	_EC[Carbamidomethyl (C)]MC[Carbamidomethyl (C)]EVEGQVPC[Carbamidomethyl (C)]PGLVPLPK_	93.4203	38.7178	61.7062	68.4584	75.2237	108.342	62.2212	107.065			A0A286ZJB0	LIMS2	LIM and senescent cell antigen-like-containing domain protein	Sus scrofa	38.9741	0	48.537	3	3	77.2467	48.7581	57.598	94.033	74.3197	53.2471	70.3705	59.3567			A0A286ZVW1	SLC11A2	Natural resistance-associated macrophage protein 1	Sus scrofa	63.2559	0	47.1098	2	2	16.9046	17.5669	-0.662308	0.631867
		A0A0M3KL55	NEETLEKEEQEK	FALSE	109	FALSE	_NEETLEKEEQEK_	83.9385	113.578	108.04	98.9089	107.329	72.2061	141.536	81.0994			A0A286ZJB6	KLHL29	Kelch like family member 29	Sus scrofa	92.8386	0	49.1389	5	5	110.132	122.666	131.08	110.321	125.373	120.77	156.802	119.854			F1RXW0	COL5A2	Collagen alpha-2(V) chain preproprotein	Sus scrofa	140.15	0	49.7113	9	9	16.4873	16.7825	-0.295213	0.814952
		A0A0M3KL55	VMTVNYNTHGELGEGAR	FALSE	29	FALSE	_VMTVNYNTHGELGEGAR_	377.732	502.658	588.644	426.33	459.625	428.382	505.608	488.807			A0A286ZJC2	CYP2C297	Cytochrome P450 2C42	Sus scrofa	55.4804	0	45.9823	2	0	237.937	464.373	173.198	173.583	130.984	104.306	122.312	132.186			A0A287BB88	RASA4B	Ras GTPase-activating protein 4	Sus scrofa	89.9118	0	45.4255	3	3	14.8135	15.3618	-0.548322	0.683815
		A0A0M3KL55	SNKEIVEHIR	FALSE	94	FALSE	_SNKEIVEHIR_	49.4329	35.1681	67.4112	37.2397	56.4286	50.5757	13.2064	36.5886			A0A286ZJC4	GNB5	G protein subunit beta 5	Sus scrofa	40.4439	0.000123138	40.2221	2	1	36.9876	46.8912	31.6805	54.6209	30.102	27.4482	55.9071	43.5905			F1RZH8	LNPK	Endoplasmic reticulum junction formation protein lunapark	Sus scrofa	41.7133	0	49.6121	10	2	18.1578	18.4605	-0.30271	0.810728
		A0A0M3KL56	NVESFASMLR	TRUE	77	TRUE	_NVESFASMLR_	2114.37	2555.31	2316.59	2228.34	2067.4	1896.85	1800.6	1846.55			A0A286ZJC7	SEC16A	Protein transport protein sec16	Sus scrofa	239.748	0	53.4902	51	51	865.079	813.076	940.474	950.679	948.378	806.688	981.821	981.785			F1SRD5	POMGNT2	Protein O-linked-mannose beta-1,4-N-acetylglucosaminyltransferase 2	Sus scrofa	64.1773	0	50.914	1	1	11.8462	13.3692	-1.52302	0.347957
		A0A0M3KL56	LLDLELTSR	TRUE	145	TRUE	_LLDLELTSR_	993.806	1263.86	1389.15	1520.4	1652.35	1522.27	1844.87	1318.12			A0A286ZJC8	TSPAN3	Tetraspanin	Sus scrofa	21.2417	0	44.7066	1	1	289.431	273.983	314.597	325.348	1912.42	251.643	405.228	1880.24			A0A287AYD5	MAP1A	Microtubule associated protein 1A	Sus scrofa	329.021	0	52.4074	17	17	16.7249	17.0942	-0.369335	0.774139
		A0A0M3KL56	QRPGGFASALER	TRUE	47	TRUE	_QRPGGFASALER_	178.731	201.765	248.747	231.144	229.941	229.555	193.612	150.554			A0A286ZJD1	DDA1	DET1- and DDB1-associated protein 1	Sus scrofa	11.8072	0	51.8252	6	6	423.162	494.718	518.388	490.75	500.99	450.564	405.681	426.422			A0A287A546	RASA3	RAS p21 protein activator 3	Sus scrofa	95.4717	0	47.3459	3	3	14.2609	13.6728	0.588045	1.50321
		A0A0M3KL56	FLGATTDTTILEADAVLLGLQESK	TRUE	154	TRUE	_FLGATTDTTILEADAVLLGLQESK_	509.815	243.85	191.71	266.132	357.688	942.166	406.32	336.863			A0A286ZJD8	DPP7	Dipeptidyl peptidase 7	Sus scrofa	63.0644	0	52.7854	7	7	1507.24	1648.74	1470.56	1712.54	1652.09	1622.4	1840.43	1463.35			F1SV24	RHBDL2	Rhomboid-related protein 2	Sus scrofa	34.0793	0.000245519	40.0603	2	2	17.7327	18.1018	-0.369093	0.774269
		A0A0M3KL56	HSPLTQMGPAK	TRUE	87	TRUE	_HSPLTQMGPAK_	1525.51	828.728	1508.57	1571.23	686.571	1408.31	1157.19	664.255			A0A286ZJF6	GPNMB	Glycoprotein nmb	Sus scrofa	63.1551	0	53.5504	16	0	2953.3	3495.67	3116.63	3277.58	3191.9	2854.04	3526.2	3028.79			A0A287B4Y0	BORCS7	BLOC-1-related complex subunit 7	Sus scrofa	15.2094	0	52.5569	7	7	18.1382	17.875	0.263128	1.20008
		A0A0M3KL56	HSPLTQMGPAK	TRUE	87	TRUE	_HSPLTQM[Oxidation (M)]GPAK_	1525.51	828.728	1508.57	1571.23	686.571	1408.31	1157.19	664.255			A0A286ZJG2	UHRF2	RING-type E3 ubiquitin transferase	Sus scrofa	89.8278	0	50.0476	13	10	166.422	158.418	154.918	206.262	167.815	150.496	171.188	151.566			F1RGR5	SLC50A1	Sugar transporter SWEET	Sus scrofa	24.8944	0	52.7514	2	2	17.5417	18.1728	-0.63116	0.645657
		A0A0N4SWI8;F1S5L4	GMFATNVTENVLNSSR	FALSE	123;123	FALSE	_GMFATNVTENVLNSSR_	692.237	622.86	646.196	822.036	841.803	625.475	528.286	644.043			A0A286ZJG8	GTPBP3	GTP binding protein 3, mitochondrial	Sus scrofa	52.2915	0	46.4971	3	3	166.523	160.085	120.64	142.929	108.7	124.664	151.043	99.6628			F1RM74	GAPDHS	Glyceraldehyde-3-phosphate dehydrogenase	Sus scrofa	42.6764	0	46.3207	2	2	18.5242	19.5065	-0.98229	0.506176
		A0A0N4SWI8;F1S5L4	GSGGPASPSLISQEQLVR	FALSE	597;598	FALSE	_GSGGPASPSLISQEQLVR_	184.333	173.002	217.88	197.304	176.349	181.165	242.158	165.806			A0A286ZJH4	SCAF11	SR-related CTD associated factor 11	Sus scrofa	156.624	0	53.6134	31	31	456.383	426.59	531.949	506.681	496.316	433.491	507.822	482.018			F1RSK5	SLC45A4	Solute carrier family 45 member 4	Sus scrofa	84.0102	0	48.6639	4	4	16.2818	16.6196	-0.337807	0.791243
		A0A0N4SWI8;F1S5L4	NVIYINETHTR	FALSE	90;90	FALSE	_NVIYINETHTR_	72.5489	129.741	204.026	240.389	236.693	169.5	284.798	200.218			A0A286ZJI5	DOCK7	Dedicator of cytokinesis 7	Sus scrofa	261.718	0	54.2034	42	0	441.615	419.319	457.962	453.122	460.558	389.029	417.31	458.49			A0A8W4FL62	NDUFA4L2	NDUFA4 mitochondrial complex associated like 2	Sus scrofa	12.2562	0	44.0961	1	1	16.819	17.6242	-0.80521	0.572279
		A0A0N4SWI8;F1S5L4	AATEMNLPLIFLPVHR	FALSE	216;216	TRUE	_AATEMNLPLIFLPVHR_	114.966	82.2877	101.405	92.8664	85.0189	60.2	72.8394	65.7377			A0A286ZJI6	KIF2A	Kinesin-like protein	Sus scrofa	79.9646	0	55.2577	25	0	1038.89	930.812	1061.12	962.035	951.557	921.077	1000.96	1010.44			I3LCF4	MCM3AP	Minichromosome maintenance complex component 3 associated protein	Sus scrofa	205.547	0	45.1302	1	1	17.2578	16.9029	0.354935	1.27893
		A0A0N4SWI8;F1S5L4	LGGFFIR	FALSE	271;271	FALSE	_LGGFFIR_	233.95	175.603	104.666	119.746	98.6572	100.747	118.067	106.851			A0A286ZJI9	PBX2	PBX homeobox 2	Sus scrofa	45.7341	0	46.7313	3	0	116.194	95.8546	129.293	135.456	127.597	116.436	118.151	139.858			A0A286ZLF4	SLC38A7	Solute carrier family 38 member 7	Sus scrofa	49.8075	0	42.4146	2	1	17.187	17.6994	-0.51237	0.70107
		A0A0N4SWI8;F1S5L4	ALLHGHIVELLR	FALSE	294;294	FALSE	_ALLHGHIVELLR_	67.8059	66.1373	74.253	69.5342	54.2245	40.8475	74.9812	44.6669			A0A286ZJJ6	MRPS11	Mitochondrial ribosomal protein S11	Sus scrofa	20.8079	0	50.6248	7	7	874.622	812.76	761.379	845.493	633.753	638.735	887.102	660.179			F1SMB8	CEP192	Centrosomal protein 192	Sus scrofa	202.846	0.000367017	39.6754	7	7	15.9929	16.2779	-0.284967	0.82076
		A0A0N4SWI8;F1S5L4	LIANLAEHILFTASK	FALSE	463;464	FALSE	_LIANLAEHILFTASK_	35.3541	19.7323	18.4029	36.7638	32.0318	32.4875	19.6804	21.4816			A0A286ZJK8	UNC13B	Unc-13 homolog B	Sus scrofa	184.124	0.00085065	38.4508	2	1	51.6254			92.0001	94.2483	54.3152	111.419	63.2112			A0A8W4FBC9	OCA2	OCA2 melanosomal transmembrane protein	Sus scrofa	91.0803	0	49.2603	4	4	16.371	16.6855	-0.31446	0.804152
		A0A0N4SWI8;F1S5L4	VQEAIAEVAAELNPDGSAQQQSK	FALSE	139;139	FALSE	_VQEAIAEVAAELNPDGSAQQQSK_	36.0364	44.867	52.852	17.3823	49.3138	61.3238	53.5252	62.8871			A0A286ZJL8	DNAJC8	DnaJ heat shock protein family (Hsp40) member C8	Sus scrofa	29.8226	0	53.0127	13	4	1541.7	1428.75	1418.2	1378.93	1322.35	1261.97	1360.94	1338.73			H8Y100	UBE2B	Ubiquitin-conjugating enzyme E2 B	Sus scrofa	17.3123	0	54.0648	1	1	17.5602	17.9646	-0.40434	0.755582
		A0A0N4SWI8;F1S5L4	SDEEDEDSDFGEEQR	FALSE	685;686	FALSE	_SDEEDEDSDFGEEQR_	17.1219	7.44026	12.9239	12.0406	7.87629	2.70312	22.8591	15.7702			A0A286ZJM4	MCM7	DNA replication licensing factor MCM7	Sus scrofa	81.3259	0	54.9697	39	22	3434.15	3088.32	3307.64	3281.77	3004.63	2702.11	3167.3	3051.11			A0A286ZTG6	ELF1	E74 like ETS transcription factor 1	Sus scrofa	62.7725	0	48.4446	2	2	19.0669	19.5982	-0.531308	0.691927
		A0A0N4SWI8;F1S5L4	KNESLWSVAR	FALSE	374;374	FALSE	_KNESLWSVAR_	223.008	256.928		182.359		114.454	126.03	93.5548			A0A286ZJM7	MAP7D1	MAP7 domain containing 1	Sus scrofa	94.2172	0	52.1405	18	0	345.154	357.823	399.796	398.423	409.001	345.266	396.488	396.439			F1SJC4	MDFIC	MyoD family inhibitor domain containing	Sus scrofa	25.9862	0	51.8654	2	2	16.3146	16.9814	-0.666818	0.629895
		A0A0R4J8D5	NVVACESVGR	FALSE	121	FALSE	_NVVAC[Carbamidomethyl (C)]ESVGR_	1496.32	1452.48	1700.02	1400.45	1539.87	1711.42	1402.59	1459.33			A0A286ZJN7	DENND10	DENN domain containing 10	Sus scrofa	40.5829	0	51.4091	21	1	907.835	890.218	1013.72	983.868	1018.49	925.485	1002.77	1014.48			D2ST34	FBXL4	F-box and leucine-rich repeat protein 4	Sus scrofa	70.2761	0.000123138	40.3064	2	2	14.5217	15.3328	-0.811087	0.569952
		A0A0R4J8D5	NLELLAVAR	FALSE	55	FALSE	_NLELLAVAR_	862.126	801.125	1094.55	1063.29	993.98	810.716	1247.43	832.606			A0A286ZJP1	PAK6	non-specific serine/threonine protein kinase	Sus scrofa	74.8296	0	49.8033	4	4	59.7634	51.9265	63.5651	68.4065	62.4308	51.3931	89.4547	62.23			A0A8W4FQ86	PLEKHB2	Pleckstrin homology domain containing B2	Sus scrofa	20.4251	0	43.7895	2	2	16.9355	17.4918	-0.55629	0.680049
		A0A0R4J8D5	LQHAMTEGGVVLR	TRUE	161	TRUE	_LQHAMTEGGVVLR_	180.857	158.745	204.275	214.361	329.387	454.078	413.406	285.076			A0A286ZJP2	NUMBL	Numb-like protein	Sus scrofa	70.5768	0	49.8126	1	1	29.5235	34.7341	46.5778	63.336	39.242	34.5514	35.0286	31.2047			A0A286ZVW0	COX18	Cytochrome c oxidase assembly factor COX18	Sus scrofa	28.5703	0	40.4103	2	2	17.1923	17.609	-0.416725	0.749123
		A0A0R4J8D5	LQHAMTEGGVVLR	TRUE	161	TRUE	_LQHAM[Oxidation (M)]TEGGVVLR_	180.857	158.745	204.275	214.361	329.387	454.078	413.406	285.076			A0A286ZJP9	PPP1R9A	Protein phosphatase 1 regulatory subunit 9A	Sus scrofa	123.258	0	53.2632	16	14	229.436	215.005	209.838	239.443	224.999	214.62	244.19	231.416			A0A5K1UWD6	UXT	Ubiquitously expressed prefoldin like chaperone	Sus scrofa	19.4815	0.000123138	40.3026	1	1	17.3488	16.9199	0.428863	1.34617
		A0A0R4J8D5	GWGTVWPSR	FALSE	67	FALSE	_GWGTVWPSR_	532.344	695.181	743.824	772.08	685.147	706.792	895.138	705.314			A0A286ZJQ0	H3C14	Histone H3	Sus scrofa	15.388	0	56.4702	2	1	487.629	651.703	463.498	394.999	342.502	477.575	486.878	633.669			A0A140TAL0	GMPPA	Mannose-1-phosphate guanyltransferase alpha	Sus scrofa	45.7596	0	47.3599	1	1	18.4502	17.7083	0.741868	1.67234
		A0A0R4J8D5	NGQVVVSASTR	FALSE	98	FALSE	_NGQVVVSASTR_	724.917	747.84	808.75	735.396	666.034	551.161	364.171	686.763			A0A286ZJQ9	CAV1	Caveolin	Sus scrofa	20.5538	0	47.847	8	4	572.076	511.598	549.848	523.351	549.506	475.822	602.169	527.262			A0A287A5H9	DHRSX	Dehydrogenase/reductase SDR family member on chromosome X	Sus scrofa	33.928	0	49.0729	3	1	16.1611	16.5283	-0.367205	0.775283
		A0A0R4J8D5	TQHHIEALVEHR	FALSE	86	FALSE	_TQHHIEALVEHR_	229.528	253.715	286.714	304.717	292.258	231.746	347.195	242.692			A0A286ZJR2	MRPL58	Mitochondrial ribosomal protein L58	Sus scrofa	23.5028	0	51.4704	10	10	1144.21	1103.51	1212.31	1301.35	980.893	1113.18	1319.23	985.197			A0A287BL33	TNFAIP8	TNF alpha induced protein 8	Sus scrofa	21.8153	0	48.2058	4	4	17.8625	18.1909	-0.328433	0.796401
		A0A0U1RS44;O79874	VLGYMQLR	FALSE	27;27	TRUE	_VLGYMQLR_	1455.09	2820.51	2153.13	2414.13	2299.22	2081.24	1744.83	1130.35			A0A286ZJR9	ARRDC1	Arrestin domain containing 1	Sus scrofa	42.9607	0	47.47	2	2	262.347	316.99	296.662	144.558	145.941	190.268	95.2436	138.476			A0A287BC66	FBXL6	F-box and leucine rich repeat protein 6	Sus scrofa	54.0168	0	52.2837	3	3	16.6805	17.059	-0.378455	0.769261
		A0A0U1RS44;O79874	KVLGYMQLR	FALSE	26;26	TRUE	_KVLGYMQLR_	782.015	653.691	841.107	783.606	732.68	742.998	985.21	723.652			A0A286ZJS7	R3HDM1	R3H domain containing 1	Sus scrofa	115.836	0	50.7847	5	1	81.5353	78.7288	79.8442	87.6662	100.185	71.1104	64.0805	84.0811			A0A287BI57	NUDT8	Nudix hydrolase 8	Sus scrofa	15.3197	0	48.9431	4	4	19.6646	19.9575	-0.292907	0.816255
		A0A0U1RS44;O79874	KGPNVVGPYGLLQPIADALK	FALSE	35;35	TRUE	_KGPNVVGPYGLLQPIADALK_	154.386	265.854	235.371	364.831	413.644	340.854	473.083	327.065			A0A286ZJT3	SUPT20H	SPT20 homolog, SAGA complex component	Sus scrofa	75.5834	0.00382729	35.2492	2	2	74.5285	73.2978	93.3157	97.1288	86.7018	75.3191	82.1286	24.9393			I3LL18		Coiled-coil domain-containing protein 17	Sus scrofa	11.3088	0	43.4009	1	1	16.7666	16.0966	0.670027	1.5911
		A0A0U1RS44;O79874	YALIGALR	FALSE	127;127	TRUE	_YALIGALR_	251.604	464.398	410.452	641.947	478.967	589.275	621.154	626.129			A0A286ZJT5	SORBS1	Sorbin and SH3 domain containing 1	Sus scrofa	138.725	0.000488222	39.2741	1	1	87.3946	58.657	66.7816	92.2689	71.8224	91.3597	92.5093	90.4023			A0A287AY21	DMAC2	Distal membrane arm assembly component 2	Sus scrofa	25.3828	0	51.416	8	8	17.2728	17.5798	-0.307035	0.808301
		A0A0U1RS44;O79874	YDQLMHLLWK	FALSE	282;282	TRUE	_YDQLMHLLWK_	133.181	115.275	121.928	83.4493	89.4966	146.276	134.417	146.497			A0A286ZJT7	C1GALT1	Glycoprotein-N-acetylgalactosamine 3-beta-galactosyltransferase 1	Sus scrofa	41.6521	0	51.4036	7	7	462.827	432.693	446.795	509.715	456.352	479.506	388.986	444.638			A0A287AFB4	FZD2	Frizzled-2	Sus scrofa	62.4455	0.00489552	34.8099	1	1	15.0048	15.9559	-0.951098	0.517239
		A0A0U2ETD0	TYGEPESVGTSK	FALSE	105	FALSE	_TYGEPESVGTSK_	3264.83	2957.61	3131.19	1774.31	2374.19	2456.95	2221.76	2828.19			A0A286ZJU5	LOC100738684	Malignant T-cell-amplified sequence	Sus scrofa	20.5463	0	51.658	10	8	1878.43	1754.55	1980.22	1530.14	1789.86	1817.68	1530.2	1890.93			A0A287ANF9	PTGS1	Prostaglandin G/H synthase 1	Sus scrofa	68.9487	0	51.3014	6	5	17.2835	17.6256	-0.34205	0.788919
		A0A0U2ETD0	QYNIPHGPVVGSTR	TRUE	18	TRUE	_QYNIPHGPVVGSTR_	1340.76	1167.15	1263.32	1370.76	1226.27	1194.68	1500.46	1301.87			A0A286ZJV8	KRIT1	KRIT1 ankyrin repeat containing	Sus scrofa	84.3112	0	44.4178	3	2	97.0967	91.9431	98.7457	94.5359	98.9731	66.5823	57.6035	72.171			A0A287ALZ7	DNAJB5	DnaJ heat shock protein family (Hsp40) member B5	Sus scrofa	42.9921	0	41.0949	2	2	13.3086	15.5259	-2.21733	0.215039
		A0A0U2ETD0	DSAYQSIAHYRPVSNVSR	FALSE	158	FALSE	_DSAYQSIAHYRPVSNVSR_	1198.92	1237.09	1297.94	1331.55	1272.03	1085.62	1378.07	1272.39			A0A286ZJV9	SEMA4D	Semaphorin 4D	Sus scrofa	77.2879	0	49.6433	7	5	88.7103	86.9478	94.7938	85.4054	59.2333	70.3647	81.4279	73.3506			F1SM38	NEDD4L	HECT-type E3 ubiquitin transferase	Sus scrofa	138.134	0	48.3404	1	1	18.9061	19.2334	-0.327363	0.796992
		A0A0U2ETD0	GYNDDYYEESYLTTR	FALSE	90	FALSE	_GYNDDYYEESYLTTR_	2101.82	2137.07	2338.74	2265.06	2091.6	1883.1	2516.56	2253.24			A0A286ZJW4	BRAF	non-specific serine/threonine protein kinase	Sus scrofa	79.7557	0	48.1041	6	0	146.526	139.979	146.078	144.772	132.663	70.782	150.732	124.667			A0A287ASP0		RNA uridylyltransferase	Sus scrofa	38.9431	0	48.3058	2	2	14.3212	14.9932	-0.67198	0.627645
		A0A0U2ETD0	IFEYETQR	TRUE	38	TRUE	_IFEYETQR_	1033.62	1595.27	2131.97	2029.27	2454.69	2135.87	1736.44	1545.15			A0A286ZJW8	PHF5A	PHD finger protein 5A	Sus scrofa	12.4054	0	47.5428	8	8	998.08	946.522	1075.98	1073.05	1010.96	912.303	1191.13	967.027			A0A287B1H8	CCDC174	Coiled-coil domain containing 174	Sus scrofa	52.534	0	50.7234	2	2	16.306	15.681	0.624982	1.54219
		A0A0U2ETD0	ERPVYGR	FALSE	151	FALSE	_ERPVYGR_	1443.79	1657.27	1826.23	1786.94	1843.8	1549.77	2188.88	1790.79			A0A286ZJW9	DERL2	Derlin	Sus scrofa	27.5674	0	51.6605	4	2	490.541	508.184	526.282	566.511	428.781	395.95	530.229	438.79			A0A8W4FDW2	NGRN	Neugrin	Sus scrofa	33.1994	0	50.2258	2	2	14.3235	14.9247	-0.601258	0.659179
		A0A0U2ETD0	FSDLDSASVDSDMYDLPK	TRUE	62	TRUE	_FSDLDSASVDSDMYDLPK_	907.847	760.716	860.316	797.383	838.703	734.884	1175.43	858.733			A0A286ZJX3	BLOC1S5	Biogenesis of lysosome-related organelles complex 1 subunit 5	Sus scrofa	21.7694	0	54.631	4	2	144.602	160.514	178.332	209.691	195.346	165.436	140.567	185.882			A0A287B6E9	RASGRP3	RAS guanyl releasing protein 3	Sus scrofa	78.3065	0	46.689	6	6	15.4455	15.917	-0.471508	0.721211
		A0A0U2ETD0	FSDLDSASVDSDMYDLPK	TRUE	62	TRUE	_FSDLDSASVDSDM[Oxidation (M)]YDLPK_	907.847	760.716	860.316	797.383	838.703	734.884	1175.43	858.733			A0A286ZJX5	STAG2	Cohesin subunit SA	Sus scrofa	141.296	0	53.6512	36	0	2159.65	2087.23	2102.66	2186.14	2006.17	1887.69	2204.92	2015.03			F1SNC8	LPAR1	Lysophosphatidic acid receptor 1	Sus scrofa	41.1844	0	44.3668	4	3	18.4096	18.7786	-0.369087	0.774272
		A0A0U2ETD0	KIFEYETQR	TRUE	37	TRUE	_KIFEYETQR_	1113.63	1003.46	1020.1	1200.04	1227.41	1168.89	1281.13	1206.83			A0A286ZJX8	PAFAH2	Platelet-activating factor acetylhydrolase	Sus scrofa	46.6373	0	51.1483	10	1	499.197	496.533	465.875	470.52	497.053	415.954	504.169	517.689			A0A481A0E5	MTRES1	Mitochondrial transcription rescue factor 1	Sus scrofa	33.5147	0	46.817	2	2	17.8597	18.5927	-0.732988	0.601657
		A0A0U2ETD0	MDDYAVLSDAELAAVLR	FALSE	1	FALSE	_[Acetyl (Protein N-term)]MDDYAVLSDAELAAVLR_	122.17	145.778	466.203	1115.67	358.29	948.34	2996.74	657.815			A0A286ZJY1	RBM5	RNA binding motif protein 5	Sus scrofa	100.85	0	51.4971	18	4	541.448	510.444	606.884	660.712	587.747	497.908	639.334	602.094			A0A287AHS5	PSD3	Pleckstrin and Sec7 domain containing 3	Sus scrofa	107.095	0	41.1364	1	1	16.0927	15.7681	0.324695	1.2524
		A0A0U2ETD0	MDDYAVLSDAELAAVLR	FALSE	1	FALSE	_[Acetyl (Protein N-term)]M[Oxidation (M)]DDYAVLSDAELAAVLR_	122.17	145.778	466.203	1115.67	358.29	948.34	2996.74	657.815			A0A286ZJZ9	RFC1	Replication factor C subunit 1	Sus scrofa	128.171	0	51.9216	13	13	219.679	213.715	256.428	252.102	249.386	220.575	249.081	254.873			A0A287B4J6	ZNF280C	Zinc finger protein 280C	Sus scrofa	83.1796	0	44.5754	2	2	15.0845	15.8367	-0.75223	0.593685
		A0A0U2ETD0	KEDALLYQSK	FALSE	80	FALSE	_KEDALLYQSK_	826.278	981.331	878.791	834.703	858.689	721.894	842.106	703.367			A0A286ZK04	SLC25A25	Calcium-binding mitochondrial carrier protein SCaMC-2 isoform c	Sus scrofa	54.3017	0	49.627	4	4	244.9	256.169	217.614	225.379	211.027	171.727	221.498	179.176			A5D9N3	AIF1	Allograft inflammatory factor 1	Sus scrofa	16.6953	0	46.4605	2	2	15.4059	15.9379	-0.531992	0.691599
		A0A0U2ETD0	DDSLFSSEEDGKDR	FALSE	137	FALSE	_DDSLFSSEEDGKDR_	407.878	362.22	413.648	817.059	396.777	335.002	468.357	406.355			A0A286ZK25	SMYD5	Histone-lysine N-trimethyltransferase SMYD5	Sus scrofa	42.8275	0	53.992	8	0	627.557	557.423	626.727	581.727	603.84	537.259	694.708	604.246			A0A287AD42	METAP2	Methionine aminopeptidase 2	Sus scrofa	50.5689	0	45.9557	2	2	17.5684	17.8694	-0.301005	0.811687
		A0A0U2ETD0	DSAYQSIAHYR	FALSE	158	FALSE	_DSAYQSIAHYR_	246.847	200.672	273.84	201.299	227.923	204.748	225.671	229.56			A0A286ZK28	MIF4GD	MIF4G domain containing	Sus scrofa	25.7386	0	49.5622	8	0	282.667	230.141	226.344	244.69	221.121	220.509	244.529	232.035			A0A5G2Q9P8	ATF6	Activating transcription factor 6	Sus scrofa	76.7193	0	46.0441	4	2	15.6186	15.9855	-0.366918	0.775438
		A0A0U2ETD0	DDSLFSSEEDGK	FALSE	137	FALSE	_DDSLFSSEEDGK_	20.9644		68.1473	24.0754	36.2068	44.1176	86.6407	91.8108			A0A286ZK31	COBLL1	Cordon-bleu WH2 repeat protein like 1	Sus scrofa	123.858	0	56.286	49	1	690.662	664.521	735.295	723.18	745.264	654.665	703.072	754.769			F1RP44	IPO5	Importin 5	Sus scrofa	111.33	0	48.9599	1	1	18.9283	19.3277	-0.399393	0.758177
		A0A140TAK4;A2TF48	SLLDDWQGRPGASVGR	FALSE	95;73	FALSE	_SLLDDWQGRPGASVGR_	339.323	403.446	398.503	382.083	417.281	339.705	384.244	360.43			A0A286ZK35	RMDN1	Regulator of microtubule dynamics 1	Sus scrofa	38.5402	0	54.3637	19	0	1230.33	1337.17	1284.11	1330.15	1257.03	1316.47	1635.13	1433.09			A0A286ZQ21	MEGF6	Multiple EGF like domains 6	Sus scrofa	154.352	0	44.7911	5	5	13.1645	13.8604	-0.69586	0.617341
		A0A140TAK4;A2TF48	RLETHPDPTR	FALSE	85;63	FALSE	_RLETHPDPTR_	252.915	245.814	295.544	322.207	366.169	276.295	321.946	342.36			A0A286ZK36	USP22	Ubiquitin carboxyl-terminal hydrolase	Sus scrofa	54.572	0	47.5047	1	1	154.48	112.452	148.674	240.118	213.622	178.133	172.831	231.865			A0A286ZTA3	MKNK2	MAPK interacting serine/threonine kinase 2	Sus scrofa	51.899	0	45.4203	5	5	14.7587	15.3104	-0.551732	0.6822
		A0A140TAK4;A2TF48	LETHPDPTR	FALSE	86;64	FALSE	_LETHPDPTR_	523.74	538.663	497.537	545.953	656.506	515.366	572.15	625.891			A0A286ZK44	SMAP1	Succinate dehydrogenase assembly factor 4, mitochondrial	Sus scrofa	12.154	0	51.3317	3	3	183.105	183.213	206.975	168.35	145.812	110.572	205.592	155.137			I3LKA2	DEGS1	Sphingolipid delta(4)-desaturase DES1	Sus scrofa	38.0472	0	49.4078	3	3	18.4328	18.986	-0.553183	0.681515
		A0A140TAK4;A2TF48	MVVVVSDDYLQSK	FALSE	246;216	FALSE	_MVVVVSDDYLQSK_	546.736	528.68	535.529	406.281	424.92	441.171	512.741	454.352			A0A286ZK46	BNIP3	BCL2 interacting protein 3	Sus scrofa	20.1894	0	49.8069	2	2	88.7981	77.8791	62.8479	73.0928	58.2476	58.1956	55.4273	71.6221			A0A287APK4	THAP4	THAP domain containing 4	Sus scrofa	62.8366	0.00584029	34.2801	3	3	16.6717	17.29	-0.61824	0.651465
		A0A140TAK4;A2TF48	QLEQTNYR	FALSE	200;178	FALSE	_QLEQTNYR_	446.381	301.596	365.353	320.858	275.004	231.546	258.812	370.53			A0A286ZK49	NUMA1	Nuclear mitotic apparatus protein 1	Sus scrofa	237.151	0	54.6813	129	0	2338.93	2343.74	2540.81	2528.98	2389.22	2223.92	2446.06	2380.56			F2Z526	TMEM258	Transmembrane protein 258	Sus scrofa	9.07887	0	51.9807	1	1	17.4549	20.2249	-2.77001	0.146604
		A0A140TAK4;A2TF48	FITVCDYTNPCTK	FALSE	297;267	FALSE	_FITVC[Carbamidomethyl (C)]DYTNPC[Carbamidomethyl (C)]TK_	342.308	305.88	396.082	164.18	321.948	273.966	262.627	275.574			A0A286ZK56	SLC44A2	Choline transporter-like protein	Sus scrofa	80.4553	0	50.6292	8	8	295.859	273.158	305.837	267.408	319.35	247.965	274.62	259.992			A0A287AMU7	ST3GAL6	ST3 beta-galactoside alpha-2,3-sialyltransferase 6	Sus scrofa	42.1304	0	48.7741	5	5	17.9572	18.2587	-0.301497	0.81141
		A0A140TAK4;A2TF48	LCVSDRDVLPGTCVWSIASELIEK	FALSE	210;188	FALSE	_LC[Carbamidomethyl (C)]VSDRDVLPGTC[Carbamidomethyl (C)]VWSIASELIEK_	147.235	183.5	178.333	161.656	179.937	102.98	279.577	175.711			A0A286ZK62	GOSR1	Golgi SNAP receptor complex member 1	Sus scrofa	28.5545	0	50.5516	12	0	528.048	511.225	565.412	596.268	578.958	508.37	581.069	510.392			F1RUX7	RAD9A	Cell cycle checkpoint control protein	Sus scrofa	42.5613	0	47.3659	2	2	16.271	16.6399	-0.368895	0.774375
		A0A140TAK4;A2TF48	LSLFLNVR	FALSE	55;33	FALSE	_LSLFLNVR_	74.1509	76.2178	65.853	82.3782	102.416	107.216	103.233	63.2351			A0A286ZK63	EIF5A	eIF-5a domain-containing protein	Sus scrofa	19.4983	0	49.9318	5	1	4646.99	4772.78	4576.43	4743.62	4541.83	4445.01	4847.03	4522.52			A0A287AA98	NR2C2	Nuclear receptor subfamily 2 group C member 2	Sus scrofa	67.3246	0	51.1501	11	11	16.6459	16.9393	-0.293415	0.815968
		A0A140TAK4;A2TF48	LGRDDVLVELGPSIEEDCR	FALSE	118;96	TRUE	_LGRDDVLVELGPSIEEDC[Carbamidomethyl (C)]R_	74.0295	46.1186	54.4704	38.7029	37.2851	23.5662	44.5086	34.6369			A0A286ZK64	COQ8A	Atypical kinase COQ8A, mitochondrial	Sus scrofa	71.7069	0	55.8382	18	0	564.089	591.582	594.778	635.692	558.801	512.297	614.635	542.091			F1RVZ5	DIPK1B	Divergent protein kinase domain 1B	Sus scrofa	48.3402	0	49.4155	3	3	15.8959	15.508	0.387968	1.30855
		A0A140TAK4;A2TF48	QQQEAAEKPLQVDSVDSSIPWMSGITIR	FALSE	142;120	TRUE	_QQQEAAEKPLQVDSVDSSIPWMSGITIR_	16.4038	30.9368	34.8659	27.3644	34.4891	33.3478	32.63	32.0201			A0A286ZK70		Tankyrase_bdg_C domain-containing protein	Sus scrofa	35.4119	0	46.802	4	4	187.321	171.922	225.86	208.908	217.786	198.361	190.115	181.861			F1S1I9	TMEM101	Transmembrane protein 101	Sus scrofa	28.7721	0	44.6958	2	2	16.7053	17.0787	-0.373355	0.771985
		A0A140TAK4;A2TF48	LLELLAK	FALSE	111;89	FALSE	_LLELLAK_			20.572		6.44067		13.5896	46.4694			A0A286ZK76	GDAP2	Ganglioside induced differentiation associated protein 2	Sus scrofa	56.1186	0	51.9551	8	8	119.28	82.2955	100.238	126.709	114.778	109.038	66.5844	96.225			A0A287BRV9	FARP2	FERM, ARH/RhoGEF and pleckstrin domain protein 2	Sus scrofa	127.661	0	49.4698	2	2	14.2875	14.5951	-0.30759	0.80799
		A0A140TAL0	NQQDGQLEDSSVLWPGAGTIR	TRUE	201	TRUE	_NQQDGQLEDSSVLWPGAGTIR_	219.393	260.762	293.797	239.775	355.719	535.999	326.474	477.765			A0A286ZK86	TBC1D4	TBC1 domain family member 4	Sus scrofa	145.778	0	54.3291	42	0	839.383	840.661	937.102	908.331	873.396	832.547	962.775	914.538			F1SG79	TM7SF3	Transmembrane 7 superfamily member 3	Sus scrofa	65.007	0	51.5643	2	2	16.6634	17.0049	-0.341533	0.789203
		A0A140UHW4	LCPLKDEPWPIHPWEPGSSR	TRUE	128	TRUE	_LC[Carbamidomethyl (C)]PLKDEPWPIHPWEPGSSR_	340.442	308.678	294.014	358.329	348.427	268.483	381.57	303.309			A0A286ZK88	DCTN5	Dynactin subunit 5	Sus scrofa	20.1265	0	47.6484	3	3	338.852	265.926	294.558	247.896	262.539	285.17	383.065	323.577			A0A5G2QM64	PDZRN3	PDZ domain containing ring finger 3	Sus scrofa	119.329	0	51.1482	2	1	15.5634	15.8706	-0.307223	0.808196
		A0A140UHW4	HVVTLLQVQDCHVLK	TRUE	168	TRUE	_HVVTLLQVQDC[Carbamidomethyl (C)]HVLK_	367.574	245.14	345.997	275.142	216.139	186.61	280.707	211.35			A0A286ZK90	PGAP2	Post-GPI attachment to proteins factor 2	Sus scrofa	29.4936	0	47.987	2	0	236.342	266.857	263.658	251.521	302.177	272.311	243.525	327.182			A0A286ZP47	AP5S1	Adaptor related protein complex 5 subunit sigma 1	Sus scrofa	23.6073	0	52.3765	2	2	15.047	15.4861	-0.439177	0.737555
		A0A140UHW4	LGMMPLWTK	TRUE	155	TRUE	_LGMMPLWTK_	454.892	373.076	443.414	487.333	358.524	465.12	693.408	456.061			A0A286ZK95	ENY2	Transcription and mRNA export factor ENY2	Sus scrofa	11.5286	0	49.5486	5	5	507.86	533.892	463.457	540.399	534.814	554.619	431.036	555.931			A0A286ZJV9	SEMA4D	Semaphorin 4D	Sus scrofa	77.2879	0	49.6433	7	5	15.8946	16.2053	-0.310695	0.806253
		A0A140UHW4	QLVSDENK	TRUE	114	TRUE	_QLVSDENK_	348.845	359.086	477.649	506.542	293.573	481.525	502.273	405.178			A0A286ZKA4	CRPPA	D-ribitol-5-phosphate cytidylyltransferase	Sus scrofa	49.9456	0	47.5057	3	1	506.004	351.64	440.789	459.477	438.843	339.314	431.637	362.478			A0A287AU56	ABTB1	Ankyrin repeat and BTB domain containing 1	Sus scrofa	49.6559	0	54.5354	5	5	16.9136	17.3039	-0.390287	0.762978
		A0A140UHW4	HNIIYVNGSVPGHK	TRUE	331	TRUE	_HNIIYVNGSVPGHK_	231.469	213.62	202.172	207.765	204.679	176.879	195.542	131.421			A0A286ZKA7	LOC100157391	Mitochondrial import inner membrane translocase subunit TIM23	Sus scrofa	21.867	0	47.9359	4	4	1100.41	1168.42	1031.58	1088.03	821.211	1106.66	1076.79	1034.9			A0A287BSN4	CREB5	Cyclic AMP-responsive element-binding protein 5	Sus scrofa	41.4088	0	54.9399	2	2	17.2671	17.654	-0.386868	0.764788
		A0A140UHW4	SVTWWDEHLSEENVPFVK	TRUE	96	TRUE	_SVTWWDEHLSEENVPFVK_	31.4465	52.014	69.7078	44.1697	68.9067	90.6942	116.718	46.7238			A0A286ZKB2	DGAT1	O-acyltransferase	Sus scrofa	53.2192	0	55.9344	4	4	163.186	151.913	170.243	166.516	159.824	152.752	171.998	163.15			A0A287A988	CLIC3	Chloride intracellular channel 3	Sus scrofa	26.6506	0	40.6483	1	1	12.7047	13.8987	-1.19403	0.43708
		A0A140UHW4	SASILEFYQELGLPPK	TRUE	209	TRUE	_SASILEFYQELGLPPK_	379.288	439.585	181.681	519.379	433.69	256.926	276.169	426.245			A0A286ZKB5	ZMYM4	Zinc finger MYM-type containing 4	Sus scrofa	172.946	0	52.5427	23	22	172.551	154.559	183.346	179.703	156.36	163.434	162.794	158.726			A0A287B6S8	SPC24	Kinetochore protein Spc24	Sus scrofa	22.6575	0	46.7822	3	3	16.2489	16.5508	-0.301848	0.811213
		A0A140UHW4	MAALTVGGK	TRUE	193	TRUE	_MAALTVGGK_	37.4611			22.1038		14.7617		35.6387			A0A286ZKC5	HSP90AB1	Heat shock protein 90 alpha family class B member 1	Sus scrofa	94.5902	0	52.4597	28	28	22766.6	19823.9	23181.2	22987.1	23328.2	20147.7	22218.8	22455.4			A0A286ZRI8	ARSB	Arylsulfatase B	Sus scrofa	60.5982	0	41.1294	3	3	15.6663	16.1785	-0.512185	0.70116
		A0A173G6G6;A0A287AFS4;A0A8W4F7D9;F1RYS5	RNEFLGELQK	FALSE	327;327;327;327	FALSE	_RNEFLGELQK_	3908.35	3033.38	3291.59	3517.59	3750.8	3087.65	3628.39	3360.95			A0A286ZKD3	RNF123	Ring finger protein 123	Sus scrofa	151.879	0	53.5797	16	0	406.464	421.208	452.381	422.356	454.515	359.889	456.341	485.757			Q8SQ34	CD40	Tumor necrosis factor receptor superfamily member 5	Sus scrofa	30.9513	0	49.9056	5	2	18.3644	18.6294	-0.265055	0.832167
		A0A173G6G6;A0A287AFS4;A0A8W4F7D9;F1RYS5	AAAQLLQSQAQQSGAQQTK	FALSE	400;400;400;400	FALSE	_AAAQLLQSQAQQSGAQQTK_	1677.77	1561.48	1724.63	1665.74	1705.93	1470.38	3639.67	1596.13			A0A286ZKD4	SLC25A13	Solute carrier family 25 member 13	Sus scrofa	75.5193	0	54.2184	32	0	5360.72	5702.53	5538.58	5787.05	5342.11	5528.2	6683.11	5335.74			A0A287ATJ5	BRI3BP	BRI3 binding protein	Sus scrofa	26.9855	0	50.814	4	4	20.7474	20.4682	0.27918	1.2135
		A0A173G6G6;A0A287AFS4;A0A8W4F7D9;F1RYS5	FESDPATHNEPGVR	FALSE	66;66;66;66	FALSE	_FESDPATHNEPGVR_	1636.26	1567.97	1559.31	1544.49	1532.78	1357.33	1521.22	1496.92			A0A286ZKE4	CLP1	Polyribonucleotide 5'-hydroxyl-kinase Clp1	Sus scrofa	47.6295	0	51.1971	4	4	271.254	303.294	284.566	272.935	275.776	232.252	297.257	264.19			A0A287AM88	LOXL2	Lysyl oxidase homolog	Sus scrofa	84.6674	0	52.3378	11	1	16.7924	17.3466	-0.554258	0.681007
		A0A173G6G6;A0A287AFS4;A0A8W4F7D9;F1RYS5	SYELQESNVR	FALSE	84;84;84;84	FALSE	_SYELQESNVR_	3463.12	2399.31	2921.29	3173.87	3089.98	3248.96	1886.8	3761.01			A0A286ZKE5	MAU2	MAU2 chromatid cohesion factor homolog	Sus scrofa	65.4176	0	49.0888	2	2	243.549	233.786	234.612	230.119	257.228	181.858	189.891	179.828			A0A287ANP7	OSCP1	Organic solute carrier partner 1	Sus scrofa	44.425	0	53.7527	9	9	18.0356	17.7562	0.27942	1.21371
		A0A173G6G6;A0A287AFS4;A0A8W4F7D9;F1RYS5	SLFNYHDTR	FALSE	138;138;138;138	FALSE	_SLFNYHDTR_	1305.9	1087.53	1392.94	1477.58	1496.42	1404.92	1778.9	1472.01			A0A286ZKE9	CFAP298	Cilia and flagella associated protein 298	Sus scrofa	33.2702	0	50.1357	14	4	958.68	944.64	1081.56	1056.66	1045.14	965.22	892.75	1009.16			F1SDJ3	TP53I3	Tumor protein p53 inducible protein 3	Sus scrofa	35.5183	0	49.8975	8	8	17.5359	17.2723	0.263525	1.20041
		A0A173G6G6;A0A287AFS4;A0A8W4F7D9;F1RYS5	QYPWGVVQVENENHCDFVK	FALSE	254;254;254;254	FALSE	_QYPWGVVQVENENHC[Carbamidomethyl (C)]DFVK_	605.929	570.516	745.624	631.729	660.386	478.294	744.128	646.417			A0A286ZKF6	ABCC5	ATP binding cassette subfamily C member 5	Sus scrofa	33.939	0	47.2314	3	3	106.497	78.542	72.9702	92.7464	93.9329	89.0727	96.7838	66.0999			F1S0Q0	KAT2A	histone acetyltransferase	Sus scrofa	96.3115	0	45.8072	6	5	16.5523	16.947	-0.394678	0.760659
		A0A173G6G6;A0A287AFS4;A0A8W4F7D9;F1RYS5	STLMDTLFNTK	FALSE	55;55;55;55	FALSE	_STLMDTLFNTK_	496.022	510.235	579.255	570.405	549.679	632.571	708.089	758.684			A0A286ZKF7	TAGLN3	Transgelin-3	Sus scrofa	24.4541	0	52.3074	1	1	118.704	126.658	94.9667	61.6551	73.1297	202.521	75.8714	103.106			A0A287A663	ZFAND3	Zinc finger AN1-type containing 3	Sus scrofa	25.1871	0	47.0938	3	1	16.6689	17.0458	-0.376902	0.770089
		A0A173G6G6;A0A287AFS4;A0A8W4F7D9;F1RYS5	STLMDTLFNTK	FALSE	55;55;55;55	FALSE	_STLM[Oxidation (M)]DTLFNTK_	496.022	510.235	579.255	570.405	549.679	632.571	708.089	758.684			A0A286ZKH7	PALM	Paralemmin-1	Sus scrofa	42.3944	0	49.7669	20	0	648.732	608.011	696.024	724.237	723.529	632.939	692.912	726.687			F1SNF3	PODXL	Podocalyxin	Sus scrofa	54.1628	0	47.1794	7	7	18.2828	18.6901	-0.40737	0.753997
		A0A173G6G6;A0A287AFS4;A0A8W4F7D9;F1RYS5	ELEEEVNSFQK	FALSE	387;387;387;387	FALSE	_ELEEEVNSFQK_	1365.15	1372	1454.53	1528	1159.49	1082.32	608.382	738.003			A0A286ZKH9	SDCBP	Syndecan binding protein	Sus scrofa	32.4294	0	48.9043	6	2	756.788	646.315	686.71	641.603	636.513	556.798	759.372	708.837			A0A287AGU5	RSBN1L	Round spermatid basic protein 1 like	Sus scrofa	94.7124	0	47.932	5	5	16.1362	16.4805	-0.34432	0.787679
		A0A173G6G6;A0A287AFS4;A0A8W4F7D9;F1RYS5	VNMEDLR	FALSE	280;280;280;280	FALSE	_VNMEDLR_	208.943	960.97	497.564	313.57	345.72	493.985	521.846	527.155			A0A286ZKI9	LTBR	Lymphotoxin beta receptor	Sus scrofa	45.5828	0	42.3941	2	2	288.513	197.462	144.129	148.385	77.7748		171.426	106.154			F1RM66	KMT2B	[histone H3]-lysine(4) N-methyltransferase	Sus scrofa	284.217	0	41.6859	4	4	15.2826	15.6676	-0.385	0.765779
		A0A173G6G6;A0A287AFS4;A0A8W4F7D9;F1RYS5	VNMEDLR	FALSE	280;280;280;280	FALSE	_VNM[Oxidation (M)]EDLR_	208.943	960.97	497.564	313.57	345.72	493.985	521.846	527.155			A0A286ZKJ2	PFKM	ATP-dependent 6-phosphofructokinase	Sus scrofa	85.3147	0	55.6862	35	0	2826.47	2578.41	2803.57	2805.09	2886.53	2614.48	2889.48	2918.37			A0A5G2QX80	YJU2	Splicing factor YJU2	Sus scrofa	43.1586	0	50.5959	4	4	17.9472	18.2312	-0.284	0.821311
		A0A173G6G6;A0A287AFS4;A0A8W4F7D9;F1RYS5	AVAVGRPSNEELR	FALSE	2;2;2;2	FALSE	_[Acetyl (Protein N-term)]AVAVGRPSNEELR_	945.838	832.664	866.089	844.914	946.074	772.008	973.943	889.79			A0A286ZKJ9	INPP5F	Inositol polyphosphate-5-phosphatase F	Sus scrofa	125.746	0	44.1026	6	1	94.0188	66.9723	84.0219	81.2266	75.7353	52.4129	96.229	66.5246			A0A5G2QTS9	CEP76	Centrosomal protein of 76 kDa	Sus scrofa	65.6974	0.00300084	36.2046	2	2	15.1673	15.7662	-0.59898	0.660221
		A0A173G6G6;A0A287AFS4;A0A8W4F7D9;F1RYS5	DTDPDSKPFSLQETYEAK	FALSE	309;309;309;309	FALSE	_DTDPDSKPFSLQETYEAK_	439.967	405.682	308.458	509.501	403.757	494.306	388.077	500.658			A0A286ZKK0	DPYSL2	Dihydropyrimidinase-related protein 2	Sus scrofa	62.3216	0	53.1987	30	2	10081	9464.31	10304.7	10543.3	10947	9830.69	10941.2	11047.3			F1SUR7	DNAJB13	DnaJ heat shock protein family (Hsp40) member B13	Sus scrofa	36.0723	0	41.5119	3	3	15.8366	15.5515	0.285073	1.21847
		A0A173G6G6;A0A287AFS4;A0A8W4F7D9;F1RYS5	PSNEELR	FALSE	8;8;8;8	FALSE	_PSNEELR_	647.716	558.819	706.195	726.842	648.721	567.841	588.579	693.449			A0A286ZKK7	ATG7	Ubiquitin-like modifier-activating enzyme ATG7	Sus scrofa	68.6531	0	53.29	13	0	156.591	168.271	191.954	179.261	190.297	172.547	184.092	184.459			A0A286ZM71	TMEM147	Transmembrane protein 147	Sus scrofa	25.2909	0	48.2447	3	3	16.8419	17.3652	-0.523343	0.695758
		A0A173G6G6;A0A287AFS4;A0A8W4F7D9;F1RYS5	KKELEEEVNSFQK	FALSE	385;385;385;385	FALSE	_KKELEEEVNSFQK_	330.395	297.165	341.972	281.615	349.124	227.567	213.987	228.448			A0A286ZKL2	SFXN4	Sideroflexin 4	Sus scrofa	35.4004	0	51.563	7	2	725.387	745.006	759.899	750.88	673.455	629.054	911.037	667.072			A0A481B791	NUP42	Nucleoporin 42	Sus scrofa	44.4772	0	48.9782	5	5	16.7016	17.0983	-0.39664	0.759625
		A0A173G6G6;A0A287AFS4;A0A8W4F7D9;F1RYS5	CKLEEMGFK	FALSE	300;300;300;300	FALSE	_C[Carbamidomethyl (C)]KLEEMGFK_	534.315	398.409	453.38	447.288	420.472	399.807	546.924	417.893			A0A286ZKL4	SAMD12	Sterile alpha motif domain containing 12	Sus scrofa	18.205	0	44.2173	2	2	78.3538	69.7846	119.601	35.6999	52.0336	88.1903	34.9723	26.0329			A0A287BEC7	VAMP3	Vesicle associated membrane protein 3	Sus scrofa	23.9147	0	48.1933	3	3	18.9319	18.2175	0.71434	1.64073
		A0A173G6G6;A0A287AFS4;A0A8W4F7D9;F1RYS5	IHACLYFIAPTGHSLK	FALSE	147;147;147;147	FALSE	_IHAC[Carbamidomethyl (C)]LYFIAPTGHSLK_	409.265	380.294	415.426	498.445	480.041	292.206	321.455	575.015			A0A286ZKM2	CCNY	Cyclin Y	Sus scrofa	46.4389	0	46.9169	5	4	110.422	110.177	120.931	118.864	109.442	94.7132	125.396	100.603			F1RIX9	SH3RF1	E3 ubiquitin-protein ligase SH3RF1	Sus scrofa	88.4447	0	44.1719	5	5	16.0024	16.36	-0.357558	0.780485
		A0A173G6G6;A0A287AFS4;A0A8W4F7D9;F1RYS5	KAAAQLLQSQAQQSGAQQTK	FALSE	399;399;399;399	FALSE	_KAAAQLLQSQAQQSGAQQTK_	239.433	154.347	232.521	201.385	210.673	166.055	238.428	192.469			A0A286ZKM7	IRX5	Iroquois homeobox 5	Sus scrofa	50.3578	0	47.0851	4	4	66.8582	76.2349	66.5753	76.2225	52.2858	64.3785	79.3652	72.899			A0A287BF57	MTSS1	MTSS I-BAR domain containing 1	Sus scrofa	82.5092	0.00204844	36.923	4	4	16.1558	16.5622	-0.406415	0.754496
		A0A173G6G6;A0A287AFS4;A0A8W4F7D9;F1RYS5	NEFLGELQK	FALSE	328;328;328;328	FALSE	_NEFLGELQK_	281.198	256.922	386.24	389.114	340.115	351.957	296.925	319.263			A0A286ZKM8	ENAH	ENAH actin regulator	Sus scrofa	63.9054	0	41.5437	1	0	118.375	141.174	199.908	95.0059	142.441	122.954	157.91	137.161			A0A286ZMU7	PKNOX1	PBX/knotted 1 homeobox 1	Sus scrofa	45.0379	0.000367017	39.5816	2	2	15.9539	16.5364	-0.58251	0.667801
		A0A173G6G6;A0A287AFS4;A0A8W4F7D9;F1RYS5	NLSLSGHVGFDSLPDQLVNK	FALSE	15;15;15;15	FALSE	_NLSLSGHVGFDSLPDQLVNK_	127.449	117.115	148.328	134.61	102.496	136.114	174.082	127.441			A0A286ZKP1	RWDD2B	RWD domain-containing protein	Sus scrofa	32.8907	0	42.8914	3	3	56.7864	87.5733	80.4096	61.417	74.1293	64.7854	62.6561	55.6119			F1RS42	NEK10	NIMA related kinase 10	Sus scrofa	126.731	0	47.2328	10	1	17.3639	17.0785	0.285365	1.21872
		A0A173G6G6;A0A287AFS4;A0A8W4F7D9;F1RYS5	LEEMGFK	FALSE	302;302;302;302	FALSE	_LEEMGFK_	369.484	305.333	291.185	231.212	328.7	284.137	137.953	180.264			A0A286ZKQ1	HEXB	Beta-hexosaminidase	Sus scrofa	61.5672	0	52.9851	23	0	2314.21	2379.97	2474.15	2572.04	2429.84	2401.07	2678.36	2293.44			P54613	PPP2R1B	Serine/threonine-protein phosphatase 2A 65 kDa regulatory subunit A beta isoform (Fragment)	Sus scrofa	66.2136	0	50.1354	2	2	17.6073	18.4247	-0.817368	0.567476
		A0A173G6G6;A0A287AFS4;A0A8W4F7D9;F1RYS5	STSQGFCFNILCVGETGIGK	FALSE	35;35;35;35	FALSE	_STSQGFC[Carbamidomethyl (C)]FNILC[Carbamidomethyl (C)]VGETGIGK_	114.021	221.446	217.852	163.855	127.02	84.2612	151.812	216.813			A0A286ZKR9	CWC25	CWC25 spliceosome associated protein homolog	Sus scrofa	49.4604	0.000968289	38.1878	4	1	187.516	189.048	187.549	249.936	190.525	140.411	187.269	143.195			A0A287AY82	CLUAP1	Clusterin associated protein 1	Sus scrofa	44.6478	0	48.8912	5	5	16.0782	16.6742	-0.595945	0.661611
		A0A173G6G6;A0A287AFS4;A0A8W4F7D9;F1RYS5	SLDLVTMK	FALSE	163;163;163;163	FALSE	_SLDLVTMK_	171.95	155.082	167.985	108.403	197.619	200.548	124.153	134.464			A0A286ZKS3	ELMO2	Engulfment and cell motility 2	Sus scrofa	82.6421	0	51.5574	25	21	1236.48	1146.88	1268.14	1250.33	1319.57	1164.2	1292.23	1249.16			F1RTK0	USP12	Ubiquitin specific peptidase 12	Sus scrofa	42.8678	0	46.6106	2	2	16.022	16.509	-0.486975	0.71352
		A0A173G6G6;A0A287AFS4;A0A8W4F7D9;F1RYS5	RSLFNYHDTR	FALSE	137;137;137;137	FALSE	_RSLFNYHDTR_	113.503	102.827	156.473	127.091	58.9324	52.0048	51.6444	51.0898			A0A286ZKS7	THA1	Beta_elim_lyase domain-containing protein	Sus scrofa	42.2246	0	44.7566	4	4	136.314	106.933	91.7619	117.953	74.981	92.7523	101.905	67.2389			A0A287BQJ3	MAPRE3	Microtubule associated protein RP/EB family member 3	Sus scrofa	30.5065	0	46.0735	1	1	17.6107	17.1487	0.461975	1.37743
		A0A173G6G6;A0A287AFS4;A0A8W4F7D9;F1RYS5	LKLTIVDTVGFGDQINK	FALSE	94;94;94;94	FALSE	_LKLTIVDTVGFGDQINK_	52.4452	58.043	62.9606	61.8797	42.2181	34.9861	45.2342	25.3425			A0A286ZKS9	SMARCAD1	SWI/SNF-related matrix-associated actin-dependent regulator of chromatin subfamily A containing DEAD/H box 1	Sus scrofa	117.56	0	54.1491	17	17	230.389	194.584	229.521	227.193	241.443	200.622	218.007	198.051			A0A8W4FDV7	FXYD2	FXYD domain containing ion transport regulator 2	Sus scrofa	27.6471	0	46.0495	2	2	16.2541	17.1162	-0.862108	0.550148
		A0A173G6G6;A0A287AFS4;A0A8W4F7D9;F1RYS5	EAEKELHEK	FALSE	358;358;358;358	FALSE	_EAEKELHEK_	18.3398	28.9358	13.4515	27.3768	14.2972	34.9106	31.9751	34.2089			A0A286ZKT2	LOC110259338	Zinc finger protein 177-like	Sus scrofa	65.0772	0	41.3851	1	0	7.54252	10.0889	2.15406	14.378	9.13042	3.73408	12.808	7.61473			A0A5G2QR10	SESN2	Sestrin 2	Sus scrofa	53.6469	0	50.9947	5	5	16.564	16.843	-0.27896	0.824185
		A0A173G6G6;A0A287AFS4;A0A8W4F7D9;F1RYS5	LTIVDTVGFGDQINK	FALSE	96;96;96;96	FALSE	_LTIVDTVGFGDQINK_	104.85	104.651	136.55		100.328	96.6781		104.045			A0A286ZKT9	EPS15L1	Epidermal growth factor receptor pathway substrate 15 like 1	Sus scrofa	89.9045	0.00288358	36.3806	1	1	179.696	118.789	157.219	152.839	139.723	141.563	129.057	163.442			A0A287ALN3	MIEF1	Mitochondrial dynamics protein MID51 isoform X1	Sus scrofa	51.0459	0	43.6246	3	3	16.2675	17.0786	-0.811152	0.569926
		A0A173G6H0;A0A286ZRX1;A0A287A666	ESAPFAVIGSNTVVEAK	FALSE	240;217;238	FALSE	_ESAPFAVIGSNTVVEAK_	365.422	353.297	321.157	247.007	194.751	278.411	311.553	346.041			A0A286ZKU8	UBAP2L	Ubiquitin associated protein 2 like	Sus scrofa	119.584	0	51.4374	20	0	1877.74	1955.74	2212.76	2107.31	2100.8	1793.11	2168.94	1998.06			F1RGC7	PGGHG	Protein-glucosylgalactosylhydroxylysine glucosidase	Sus scrofa	79.5799	0	48.2702	1	1	18.2658	18.5322	-0.26639	0.831397
		A0A173G6H0;A0A286ZRX1;A0A287A666	HTVDIEEK	FALSE	91;68;89	FALSE	_HTVDIEEK_	108.417	73.476	79.1329	88.7995	87.2008	84.9197	143.082	111.244			A0A286ZKV6	STAU2	Double-stranded RNA-binding protein Staufen homolog 2	Sus scrofa	52.6693	0	52.406	23	23	655.444	644.59	716.312	748.6	733.724	645.951	795.637	713.711			A0A5G2QV21	ARL2	ADP-ribosylation factor-like protein 2	Sus scrofa	18.0578	0	46.4235	1	1	15.6959	14.3178	1.37809	2.59924
		A0A173G6H0;A0A286ZRX1;A0A287A666	KLLSAEER	FALSE	74;51;72	FALSE	_KLLSAEER_	344.498	321.907		158.119	170.281	120.058	88.5292	230.862			A0A286ZKV9	BAZ2A	Bromodomain adjacent to zinc finger domain 2A	Sus scrofa	211.48	0	54.0571	25	25	373.014	387.433	424.399	384.489	365.007	356.353	378.807	429.776			F6Q402	SLC5A5	Solute carrier family 5 member 5	Sus scrofa	67.1796	0	50.3397	4	4	16.7549	17.2426	-0.487717	0.713152
		A0A173G6H0;A0A286ZRX1;A0A287A666	AHCIQQMTSK	FALSE	309;286;335	FALSE	_AHC[Carbamidomethyl (C)]IQQMTSK_		45.0934	51.4451	46.2905	48.8733		43.4488	43.0394			A0A286ZKW2	PSPC1	Paraspeckle component 1	Sus scrofa	58.3891	0	58.0251	27	0	3006.61	2986.91	3145.72	3366.42	3248.99	3020.23	3518.91	3128.76			A0A5G2QF00	TMEM176A	Transmembrane protein 176A	Sus scrofa	27.1475	0	53.6136	4	4	18.3879	18.6614	-0.273518	0.8273
		A0A173G6H0;A0A286ZRX1;A0A287A666	DVTCDVHYENYR	FALSE	297;274;323	FALSE	_DVTC[Carbamidomethyl (C)]DVHYENYR_	88.9944	62.0816	89.5631		60.5125			18.2198			A0A286ZKW5	GPD2	Glycerol-3-phosphate dehydrogenase	Sus scrofa	86.9235	0	54.8577	50	0	8375.32	8779.72	8841.48	9098.03	8249.17	8288.88	9885.98	8037.86			A0A287AU64	SRSF12	Serine and arginine rich splicing factor 12	Sus scrofa	30.4639	0.000367017	39.5772	1	1	16.6348	15.0039	1.63094	3.09715
		A0A1B0V621;A0A286ZTG2;A0A286ZV49	IKAAQYQVNQAAAAQAAATAAAMGIPQAVLPPLPK	FALSE	246;246;246	FALSE	_IKAAQYQVNQAAAAQAAATAAAMGIPQAVLPPLPK_		18.2803	5.24502	81.0003	77.1125	64.8796		179.135			A0A286ZKY8	TRAPPC4	Trafficking protein particle complex subunit	Sus scrofa	29.4737	0	45.9052	1	1	30.1159	142.76	98.6375	157.348	135.522	187.638	30.0416	35.795			F1RU27	C2H11orf68	Chromosome 2 C11orf68 homolog	Sus scrofa	33.2606	0	53.8006	11	11	19.1701	18.8352	0.33483	1.26123
		A0A1Z1VUJ8;I3LV38	VVFSQQELR	FALSE	36;145	FALSE	_VVFSQQELR_	746.837	547.246	630.6	672.511	661.214	592.318	481.352	632.855			A0A286ZKZ5	PPP6R2	Protein phosphatase 6 regulatory subunit 2	Sus scrofa	117.849	0	57.2202	19	2	385.02	339.315	405.23	381.316	389.611	363.235	346.019	354.558			A0A286ZIN0	HNRNPD	Heteroous nuclear ribonucleoprotein D	Sus scrofa	30.6093	0	52.649	1	1	15.8009	14.9711	0.829753	1.77738
		A0A1Z1VUJ8;I3LV38	LTPLQYHVTQEK	FALSE	47;156	FALSE	_LTPLQYHVTQEK_	444.656	161.883	217.796	256.085	234.653	174.936	285.853	327.883			A0A286ZL00	NANS	N-acetylneuraminate synthase	Sus scrofa	36.2659	0	51.7168	13	3	2086.01	1729.16	2220.31	2166.69	2312.01	1875.47	2265.36	2011.44			F1RNX2	PDCD5	Programmed cell death 5	Sus scrofa	18.6912	0	48.7346	2	2	19.3614	19.6977	-0.336345	0.792045
		A0A1Z1VUJ8;I3LV38	GTESAFEGEYTHHKDPGIYK	FALSE	59;168	FALSE	_GTESAFEGEYTHHKDPGIYK_	70.4561	87.2961	78.1763	62.24	108.946	49.3259	89.9669	82.4703			A0A286ZL11	KRT80	Keratin 80	Sus scrofa	50.8648	0	50.4027	10	1	314.605	317.228	363.315	356.194	382.961	348.712	341.511	384.248			O79880	MT-ND3	NADH-ubiquinone oxidoreductase chain 3	Sus scrofa	12.9936	0	53.5604	1	1	20.8254	21.2776	-0.452207	0.730924
		A0A1Z1VUJ8;I3LV38	VETSCSQCGAHLGHIFDDGPRPTGK	FALSE	124;233	FALSE	_VETSC[Carbamidomethyl (C)]SQC[Carbamidomethyl (C)]GAHLGHIFDDGPRPTGK_	68.0949	41.9405	35.1672	50.4398	50.2557	44.5184	55.9294	31.9547			A0A286ZL12	PTK2	non-specific protein-tyrosine kinase	Sus scrofa	120.169	0	53.4489	34	0	986.336	890.701	1031.06	1039.43	1106.34	1020.7	1143.55	1090.7			A0A8W4F7U5	MAF1	MAF1 homolog, negative regulator of RNA polymerase III	Sus scrofa	31.6889	0	45.9475	2	2	16.5499	16.9888	-0.438897	0.737698
		A0A1Z1VUJ8;I3LV38	GTESAFEGEYTHHK	FALSE	59;168	FALSE	_GTESAFEGEYTHHK_	37.5162	18.6126	31.656	24.2896	20.2457	27.2331	26.1216	43.7471			A0A286ZL24	PIAS2	Protein inhibitor of activated STAT 2	Sus scrofa	63.5211	0	44.5892	1	1	32.3001	38.0763	38.0307	28.6723	38.4139	26.815	23.7367	10.3083			A0A480UIA6	TMCC1	Transmembrane and coiled-coil domain family 1	Sus scrofa	71.8087	0	40.5737	1	1	14.1878	14.7028	-0.51504	0.699774
		A0A286ZHV7	IQVVVLPASGASSPPPVR	FALSE	2042	FALSE	_IQVVVLPASGASSPPPVR_	2681.84	3009.67	3094.2	2750.41	1778.34	2045.39	2484.57	1584.43			A0A286ZL28	TJP2	Tight junction protein 2	Sus scrofa	133.075	0	54.1097	40	40	951.836	946.139	1048.15	1018.55	1111.66	970.645	1064.96	1067.98			A5A8Y3	RNF5	RING-type E3 ubiquitin transferase	Sus scrofa	19.9115	0	48.9168	7	7	16.8877	17.2353	-0.34759	0.785896
		A0A286ZHV7	GTLEPVQRPDVVLVGAGHR	FALSE	628	FALSE	_GTLEPVQRPDVVLVGAGHR_	1249.8	1419.35	1571.9	1423.16	976.8	1278.68	1228.54	965.702			A0A286ZL34	HOMER1	Homer scaffold protein 1	Sus scrofa	36.6957	0	54.6595	18	0	439.154	380.839	446.904	436.239	443.573	403.058	469.186	431.161			A0A5G2REF4	SOS2	SOS Ras/Rho guanine nucleotide exchange factor 2	Sus scrofa	149.142	0.00085065	38.7863	1	1	14.9351	15.481	-0.545927	0.684951
		A0A286ZHV7	VTSYGGELR	FALSE	1005	FALSE	_VTSYGGELR_	1508.88	3162.28	2283.88	2409.58	2027.58	2349.53	2164.3	1769.53			A0A286ZL37	ARID1B	AT-rich interaction domain 1B	Sus scrofa	248.318	0	51.4047	23	0	274.272	269.847	289.722	279.175	267.077	228.936	266.129	255.878			A0A287B2V6	EEF1AKMT4	EEF1A lysine methyltransferase 4	Sus scrofa	28.501	0	42.3633	4	4	17.8525	17.2623	0.59027	1.50553
		A0A286ZHV7	LNWGHIPSHPR	FALSE	445	FALSE	_LNWGHIPSHPR_	1104.18	981.9	1259.23	1171.03	809.843	893.847	1241.58	763.314			A0A286ZL51	RPL23A	Ribosomal protein L23a	Sus scrofa	17.6951	0	51.727	13	10	9946.99	9955.98	11026.4	11309	11620.5	9770.42	10785.7	10498.8			A0A287AQM4	EIF2B2	Eukaryotic translation initiation factor 2B subunit beta	Sus scrofa	31.0131	0	45.538	1	1	17.7782	18.5462	-0.768002	0.58723
		A0A286ZHV7	GTATACRPCPCPYIDASR	FALSE	809	FALSE	_GTATAC[Carbamidomethyl (C)]RPC[Carbamidomethyl (C)]PC[Carbamidomethyl (C)]PYIDASR_	1179.16	1039	1155.12	1012.84	821.951	822.296	957.013	593.864			A0A286ZL59	DPH6	Diphthine--ammonia ligase	Sus scrofa	30.1275	0	46.719	4	3	132.993	138.707	140.917	142.482	158.075	104.999	123.258	128.395			A0A5G2R6K5	TYW3	tRNA wybutosine-synthesizing protein 3 homolog	Sus scrofa	25.8114	0	49.6307	2	2	16.5907	17.0367	-0.445945	0.734103
		A0A286ZHV7	GMVFGIPDGVLELIPQR	FALSE	489	FALSE	_GMVFGIPDGVLELIPQR_	798.839	570.556	680.988	524.24	384.652	569.324	349.293	440.938			A0A286ZL61	MYO1C	Myosin IC	Sus scrofa	119.823	0	54.4188	57	1	5992.43	6192.5	6253.61	6321.8	5957.86	5841.25	6939.53	5683.78			F1RK01	CPB2	Carboxypeptidase B2	Sus scrofa	48.6012	0	53.9331	2	1	15.0484	15.9347	-0.886338	0.540986
		A0A286ZHV7	GMVFGIPDGVLELIPQR	FALSE	489	FALSE	_GM[Oxidation (M)]VFGIPDGVLELIPQR_	798.839	570.556	680.988	524.24	384.652	569.324	349.293	440.938			A0A286ZL62	CERS4	Ceramide synthase 4	Sus scrofa	42.0418	0.00108853	37.5686	1	1	36.8706	67.7394	162.197	250.469	506.252	301.356		286.172			I3LU89	CHMP1A	Charged multivesicular body protein 1a	Sus scrofa	21.6858	0	49.4554	8	5	19.5866	19.8681	-0.281572	0.822694
		A0A286ZHV7	TCESLGAGGYR	FALSE	1631	FALSE	_TC[Carbamidomethyl (C)]ESLGAGGYR_	1699.99	1410.62	807.359	1359.93	1217.76	1794.03	1687.67	1273.92			A0A286ZL65	RPL15	Ribosomal protein L15	Sus scrofa	24.1461	0	52.9061	16	0	18492.2	16478	19176.6	18898.4	19674.3	17090.8	19472.8	18813.9			A0A287BDH0	ZMYM5	Zinc finger MYM-type containing 5	Sus scrofa	80.3066	0	41.9797	2	2	14.9075	15.5465	-0.638945	0.642182
		A0A286ZHV7	AQILGGILR	FALSE	1915	FALSE	_AQILGGILR_	740.811	1474.66	1385	1062.66	1021.94	1487.82	1370.94	1662.34			A0A286ZL68	COG6	Conserved oligomeric Golgi complex subunit 6	Sus scrofa	71.676	0	53.4849	21	1	363.781	382.76	394.489	403.437	432.304	384.222	401.667	457.659			I3LFY4	ERCC6L	DNA excision repair protein ERCC-6-like isoform a	Sus scrofa	140.485	0.000968289	37.9628	2	2	14.6776	15.4517	-0.774165	0.584727
		A0A286ZHV7	EADQGAYTCEAMNAR	FALSE	474	FALSE	_EADQGAYTC[Carbamidomethyl (C)]EAMNAR_	610.848	612.239	703.467	617.087	427.855	523.617	603.299	381.204			A0A286ZL69	ANP32E	Acidic nuclear phosphoprotein 32 family member E	Sus scrofa	28.7716	0	53.9157	10	2	1430.25	1591.84	1681.74	1942.1	1772.24	1734.75	1850.67	1926.35			A0A287AS89	MGAT4C	Alpha-1,3-mannosyl-glycoprotein 4-beta-N-acetylglucosaminyltransferase C	Sus scrofa	56.2128	0	50.7474	2	2	15.8189	16.1591	-0.34013	0.78997
		A0A286ZHV7	EADQGAYTCEAMNAR	FALSE	474	FALSE	_EADQGAYTC[Carbamidomethyl (C)]EAM[Oxidation (M)]NAR_	610.848	612.239	703.467	617.087	427.855	523.617	603.299	381.204			A0A286ZL90	FRRS1	Ferric chelate reductase 1	Sus scrofa	70.4138	0	50.6125	7	7	378.251	372.201	439.805	400.651	373.603	328.038	380.664	329.313			A0A286ZMY2	QPCTL	glutaminyl-peptide cyclotransferase	Sus scrofa	42.7995	0	49.0929	2	2	17.334	17.6531	-0.319078	0.801582
		A0A286ZHV7	IESSSSHVAEGQTLDLNCVVPGQAHAQVTWHR	FALSE	2159	FALSE	_IESSSSHVAEGQTLDLNC[Carbamidomethyl (C)]VVPGQAHAQVTWHR_	478.438	438.303	531.507	396.204	256.387	318.232	274.35	236.586			A0A286ZL94	SQOR	Sulfide quinone oxidoreductase	Sus scrofa	47.695	0	41.8772	3	3	153.288	124.04	147.83	133.224	127.267	121.912	111.576	109.725			A0A5G2Q8F3	STARD4	StAR related lipid transfer domain containing 4	Sus scrofa	23.8162	0	55.7328	1	1	16.6123	16.295	0.317335	1.24603
		A0A286ZHV7	EHLLMALADLDELLVR	FALSE	1483	FALSE	_EHLLM[Oxidation (M)]ALADLDELLVR_	502.497	370.988	486.971	124.076	141.27	192.816	268.028	210.12			A0A286ZLA1	EIF4EBP2	Eukaryotic translation initiation factor 4E binding protein 2	Sus scrofa	12.9654	0	44.6413	4	1	175.581	200.914	238.035	189.578	218.75	126.461	202.279	210.371			I3LKV1	HMGN4	High mobility group nucleosomal binding domain 4	Sus scrofa	9.52685	0	45.6952	2	2	17.7892	17.5086	0.28061	1.21471
		A0A286ZHV7	EHLLMALADLDELLVR	FALSE	1483	FALSE	_EHLLMALADLDELLVR_	502.497	370.988	486.971	124.076	141.27	192.816	268.028	210.12			A0A286ZLA2	MICU1	Mitochondrial calcium uptake 1	Sus scrofa	55.4264	0	51.6862	15	15	670.27	761.694	748.981	768.858	763.01	746.323	802.183	762.297			A0A287AGG8	ELMOD2	ELMO domain containing 2	Sus scrofa	35.0207	0	46.0569	8	8	18.6038	18.8806	-0.276855	0.825388
		A0A286ZHV7	AGFFGDATK	FALSE	800	FALSE	_AGFFGDATK_	417.281	977.228	960.837	1144.42	868.714	1383.45	1075.77	1283.52			A0A286ZLB1	TRAP1	TNF receptor associated protein 1	Sus scrofa	89.4639	0	54.9404	45	0	13113.8	12870.5	12408.8	13414.2	11575.3	12255	13882.3	11722.2			A0A287AHW9	CXXC5	CXXC finger protein 5	Sus scrofa	31.0097	0	48.245	2	2	14.7186	15.2682	-0.549625	0.683198
		A0A286ZHV7	SQSVRPGTDVTFICTAK	FALSE	1784	FALSE	_SQSVRPGTDVTFIC[Carbamidomethyl (C)]TAK_	498.759	642.614	533.46	513.884	354.675	524.879	439.677	336.985			A0A286ZLB3	OPA1	Dynamin-like 120 kDa protein, mitochondrial	Sus scrofa	117.722	0	53.8495	49	0	1112.26	1115.2	1141.01	1182.1	1115.99	1088.62	1258.79	1055.04			A4L7N3	FOXO1	Forkhead box protein O1	Sus scrofa	69.9208	0	51.2557	2	2	14.3378	14.9322	-0.594432	0.662305
		A0A286ZHV7	EQAWQRPDGQPATR	FALSE	1064	FALSE	_EQAWQRPDGQPATR_	316.443	575.544	313.463	413.717	301.667	587.472	634.022	524.669			A0A286ZLC9	EMSY	BRCA2-interacting transcriptional repressor EMSY isoform X5	Sus scrofa	136.262	0	51.0085	11	1	150.122	129.41	130.793	139.224	144.867	103.769	148.119	132.428			A0A5G2R5F5	FAM8A1	Family with sequence similarity 8 member A1	Sus scrofa	40.195	0	49.7276	5	5	17.04	16.7264	0.313665	1.24286
		A0A286ZHV7	GHTPTQPGTLNQR	FALSE	651	FALSE	_GHTPTQPGTLNQR_	412.297	417.941	529.1	559.88	362.615	460.62	978.985	362.315			A0A286ZLE1	SNUPN	Snurportin-1	Sus scrofa	41.3598	0	49.499	4	1	190.086	122.383	195.558	187.377	174.767	127.619	137.136	153.195			A0A286ZWV8	OSBPL5	Oxysterol-binding protein	Sus scrofa	98.3845	0	51.7113	5	5	14.9148	15.2136	-0.298828	0.812913
		A0A286ZHV7	FDQPNDFK	FALSE	547	FALSE	_FDQPNDFK_	920.696	816.614	938.027	930.19	608.629	898.15	861.293	976.298			A0A286ZLE2	KANSL1	KAT8 regulatory NSL complex subunit 1	Sus scrofa	113.573	0	46.3753	9	9	76.3035	105.119	97.5841	103.146	98.84	95.6127	107.217	111.782			F1RLD9	SDHAF1	Succinate dehydrogenase assembly factor 1, mitochondrial	Sus scrofa	12.9357	0	49.0747	2	2	17.5724	17.9167	-0.344238	0.787724
		A0A286ZHV7	AELLVTEAPSKPITVTVEEQR	FALSE	1763	FALSE	_AELLVTEAPSKPITVTVEEQR_	225.774	282.378	503.489	655.24	426.178	539.707	447.409	390.624			A0A286ZLE7	SLC17A3	Solute carrier family 17 member 3	Sus scrofa	56.3628	0	46.1153	4	4	375.725	237.851	359.932	306.538	287.049	266.684	339.19	274.152			A0A287ANK6	RFX3	Regulatory factor X3	Sus scrofa	83.5999	0	48.053	4	4	17.0163	17.2911	-0.274845	0.826539
		A0A286ZHV7	AGLSSGFVGCVR	FALSE	3816	FALSE	_AGLSSGFVGC[Carbamidomethyl (C)]VR_	1050.76	1013.38	1359	886.616	689.014	687.679	497.929	748.785			A0A286ZLE8		Ribosomal_L7Ae domain-containing protein	Sus scrofa	8.24563	0	43.2066	1	1	731.445	710.606		370.844	247.105	524.485	262.07				A0A287APJ6	BCL2	Apoptosis regulator Bcl-2	Sus scrofa	25.9355	0	48.8208	1	1	17.5521	18.124	-0.571925	0.672719
		A0A286ZHV7	RGGSLPAR	FALSE	2191,2289,2384,2480,2673,2870	FALSE	_RGGSLPAR_	779.245	1231.3	1279.05	847.937	561.724	649.32	844.257	610.879			A0A286ZLF4	SLC38A7	Solute carrier family 38 member 7	Sus scrofa	49.8075	0	42.4146	2	1	272.79	248.667	228.991	253.132	151.372	166.775	231.161	153.562			A0A5G2QTY3	PDZD11	PDZ domain-containing protein 11	Sus scrofa	17.0535	0	52.6256	4	4	18.4422	17.9897	0.452473	1.36838
		A0A286ZHV7	VTVTSEGGR	FALSE	456	FALSE	_VTVTSEGGR_	833.232	708.744	1365.44	925.982	404.477	1419.33	619.172	472.508			A0A286ZLF6	PKN2	protein kinase C	Sus scrofa	111.539	0	56.3068	35	1	761.194	712.489	809.586	730.357	758.407	690.66	745.823	755.649			A0A287B6R1	MTARC1	Mitochondrial amidoxime-reducing component 1	Sus scrofa	38.0098	0	50.6204	5	5	17.8902	18.1579	-0.267717	0.830633
		A0A286ZHV7	LGTVPQFSR	FALSE	189	FALSE	_LGTVPQFSR_	1070.35	804.209	1074.95	1142.77	362.121	810.16	756.715	546.205			A0A286ZLF7	MCPH1	Microcephalin	Sus scrofa	90.5446	0	45.8122	1	1	11.727	5.76148	27.7569	22.9118	13.0767	16.2971	12.8537	9.88857			A0A286ZXW0	FAAP100	FA core complex associated protein 100	Sus scrofa	90.3808	0	47.6351	3	3	15.375	16.0816	-0.706633	0.612749
		A0A286ZHV7	LRFDQPNDFK	FALSE	545	FALSE	_LRFDQPNDFK_	471.63	428.189	433.573	448.515	329	341.231	493.571	322.225			A0A286ZLG0	TMEM63A	Transmembrane protein 63A	Sus scrofa	85.801	0	49.5808	6	6	293.291	253.082	259.046	310.188	329.143	298	337.589	317.084			A0A2C9F391	PRNP	Major prion protein	Sus scrofa	26.1165	0	52.1998	4	4	16.7206	17.043	-0.322423	0.799726
		A0A286ZHV7	LCNECVAGSFHLSAR	FALSE	905	FALSE	_LC[Carbamidomethyl (C)]NEC[Carbamidomethyl (C)]VAGSFHLSAR_	398.75	434.283	426.66	456.373	290.707	366.7	523.468	311.12			A0A286ZLG6	HMGA1	High mobility group AT-hook 1	Sus scrofa	15.8371	0	43.2091	4	4	2737.66	1663.46	1795.49	1822.45	2090.31	1904.36	2040.74	1661.76			F1SKR2	LOC100153863	MARVEL domain-containing protein	Sus scrofa	16.9031	0.00108853	37.5731	1	1	17.4058	16.5055	0.90024	1.86638
		A0A286ZHV7	CEQCQPGYYGDAQR	FALSE	1190	FALSE	_C[Carbamidomethyl (C)]EQC[Carbamidomethyl (C)]QPGYYGDAQR_	581.77	743.91	882.355	1001.08	520.523	639.998	960.241	561.219			A0A286ZLH5	AMPD2	AMP deaminase	Sus scrofa	95.5839	0	51.0255	30	0	956.665	909.397	964.181	1008.18	970.698	929.594	1049.29	972.299			F1SDX8	RNASEH2A	Ribonuclease	Sus scrofa	33.7532	0	49.5549	4	2	16.1265	16.6639	-0.537405	0.689009
		A0A286ZHV7	FAPGDFQGFALVNPQR	FALSE	1352	FALSE	_FAPGDFQGFALVNPQR_	660.284	702.615	817.024	688.649	708.312	793.907	532.189	873.07			A0A286ZLH6	AVL9	AVL9 cell migration associated	Sus scrofa	70.5806	0	49.1977	10	1	236.237	191.191	204.894	232.364	254.666	204.885	247.154	218.747			I3L6Q2	FRA10AC1	FRA10A associated CGG repeat 1	Sus scrofa	37.1755	0.000367017	39.629	1	1	15.1692	15.6806	-0.511417	0.701533
		A0A286ZHV7	VCTEAEFACHR	FALSE	198	FALSE	_VC[Carbamidomethyl (C)]TEAEFAC[Carbamidomethyl (C)]HR_	437.59	458.159	465.051	421.142	196.749	274.047	398.629	193.662			A0A286ZLH8	RPL35A	60S ribosomal protein L35a	Sus scrofa	12.5377	0	51.7208	13	5	5400.11	5390.4	5754.73	5196.34	5632.5	4903.95	4935.67	4974.17			A1XQS2	TOMM7	Mitochondrial import receptor subunit TOM7 homolog	Sus scrofa	6.21846	0	45.1069	2	2	17.5529	18.7805	-1.22763	0.427018
		A0A286ZHV7	RGGSLPSR	FALSE	2577	FALSE	_RGGSLPSR_	678.12	675.163	575.323	646.163	724.043	551.754	849.952	805.634			A0A286ZLI2	JAK1	Tyrosine-protein kinase	Sus scrofa	133.06	0	50.4092	18	1	183.553	177.915	200.047	194.149	199.143	163.933	210.075	174.061			A0A286ZT97	TNK2	non-specific protein-tyrosine kinase	Sus scrofa	114.99	0	43.6491	6	6	16.6766	16.9542	-0.277645	0.824937
		A0A286ZHV7	LGPSRPQSVVYPVR	FALSE	2531	FALSE	_LGPSRPQSVVYPVR_	439.237	485.247	722.784	304.227	311.508	243.807	145.884	148.929			A0A286ZLI3	ZFY	Zinc finger Y-chromosomal protein	Sus scrofa	70.0745	0	50.9941	5	1	69.5226	83.1806	79.2428	96.4568	78.6897	60.6396	75.5798	64.6173			A0A287BIE1	STX18	Syntaxin-18	Sus scrofa	39.0123	0	44.3257	2	2	16.5368	16.8773	-0.34045	0.789795
		A0A286ZHV7	LSHVSPADSGEYVCR	FALSE	2109	FALSE	_LSHVSPADSGEYVC[Carbamidomethyl (C)]R_	312.826	460.882	475.138	368.609	260.276	328.383	211.246	175.113			A0A286ZLJ0	LETMD1	LETM1 domain containing 1	Sus scrofa	39.801	0	54.0727	9	3	388.124	317.662	326.951	396.803	360.615	296.796	380.842	328.717			A0A5G2R5Z3	MCAM	Melanoma cell adhesion molecule	Sus scrofa	73.7056	0	55.2111	9	1	18.7391	19.123	-0.38391	0.766358
		A0A286ZHV7	RCESCAPGYEGNPIQPGGK	FALSE	853	FALSE	_RC[Carbamidomethyl (C)]ESC[Carbamidomethyl (C)]APGYEGNPIQPGGK_	387.417	353.282	428.102	334.45	230.969	319.232	232.739	243.126			A0A286ZLJ1	MRPL35	39S ribosomal protein L35, mitochondrial	Sus scrofa	21.7587	0	46.7596	5	5	266.558	359.376	354.961	397.909	350.687	459.85	454.493	366.852			A0A5G2QQ85	PDK1	Protein-serine/threonine kinase	Sus scrofa	50.9793	0	41.7943	7	1	17.4974	17.8774	-0.379975	0.768451
		A0A286ZHV7	LYQVSPADSGEYVCR	FALSE	2401	FALSE	_LYQVSPADSGEYVC[Carbamidomethyl (C)]R_	614.526	754.108	961.066	569.603	348.404	482.716	623.802	405.344			A0A286ZLJ5	RALGAPA1	Ral GTPase-activating protein subunit alpha-1	Sus scrofa	285.349	0	52.399	23	8	183.848	177.905	199.952	186.678	169.053	173.23	193.926	164.009			A0A287B029	STARD3	Protein phosphatase 1 regulatory subunit 1B	Sus scrofa	49.4305	0.00085065	38.3149	2	2	15.9468	16.294	-0.347173	0.786123
		A0A286ZHV7	CSCHGHTEVCEPETGACQGCQHHTEGPR	FALSE	1162	FALSE	_C[Carbamidomethyl (C)]SC[Carbamidomethyl (C)]HGHTEVC[Carbamidomethyl (C)]EPETGAC[Carbamidomethyl (C)]QGC[Carbamidomethyl (C)]QHHTEGPR_	265.898	285.673	382.913	366.533	232.642	215.146	336.047	243.231			A0A286ZLK7	RNPS1	RNA-binding protein with serine-rich domain 1	Sus scrofa	24.5612	0	50.5309	6	2	3389.77	3400.55	3491.6	3658.97	3413.54	2919.92	2939.25	2989.83			A0A5G2QDS6	NPRL3	GATOR complex protein NPRL3	Sus scrofa	63.3117	0	47.3534	5	5	16.0875	15.6049	0.482607	1.39727
		A0A286ZHV7	QCTSSSWSR	FALSE	935	FALSE	_QC[Carbamidomethyl (C)]TSSSWSR_	459.582	592.658	704.19	719.626	464.151	451.268	652.678	529.854			A0A286ZLM3	RAPGEF2	Rap guanine nucleotide exchange factor 2	Sus scrofa	165.08	0	48.6179	12	12	172.864	151.907	155.764	167.502	191.385	135.733	165.019	162.619			A0A287BPE2	CSF1	Colony stimulating factor 1	Sus scrofa	60.2939	0	50.8688	9	9	18.635	18.2849	0.350087	1.27464
		A0A286ZHV7	CAPGYHGNPSQGQPCR	TRUE	1252	TRUE	_C[Carbamidomethyl (C)]APGYHGNPSQGQPC[Carbamidomethyl (C)]R_	303.807	315.916	301.988	386.233	178.66	225.418	284.999	198.335			A0A286ZLN9	NAA16	N-alpha-acetyltransferase 16, NatA auxiliary subunit	Sus scrofa	39.4873	0	51.9273	4	4	156.757	146.049	169.622	133.153	154.589	110.813	151.448	140.698			F2Z5G5	ACTR1A	Actin related protein 1A	Sus scrofa	39.371	0	45.7583	1	1	20.0721	20.9907	-0.918535	0.529046
		A0A286ZHV7	QVQFSEEHWVHESGRPVQR	FALSE	664	FALSE	_QVQFSEEHWVHESGRPVQR_	278.789	278.935	332.165	275.38	200.848	238.534	324.988	200.158			A0A286ZLP7	PSMD9	26S proteasome non-ATPase regulatory subunit 9	Sus scrofa	24.4165	0	48.761	13	8	1481.75	1432.14	1699.71	1691.99	1676.97	1537.25	1476.32	1588.04			A0A287AQ20	CFI	Complement factor I	Sus scrofa	65.3386	0	44.7777	4	4	15.2447	15.591	-0.346345	0.786574
		A0A286ZHV7	ATFSSMPLAASISAVSLEVAQPGPSEGPR	FALSE	1499	FALSE	_ATFSSMPLAASISAVSLEVAQPGPSEGPR_	506.083	448.424	543.151	475.336	365.659	473.068	745.703	585.693			A0A286ZLQ6	NEK4	NIMA related kinase 4	Sus scrofa	75.5413	0	49.7851	5	5	30.2419	16.2418	26.3835	24.9866	30.4445	18.2135	28.1834	20.8569			I3LPS6	TMEM41A	Transmembrane protein 41A	Sus scrofa	29.5278	0	49.4684	2	1	17.6722	18.0829	-0.410725	0.752245
		A0A286ZHV7	AFAHLQVPER	FALSE	3658	FALSE	_AFAHLQVPER_	495.048	681.828	851.273	565.894	359.591	358.751	401.103	421.043			A0A286ZLQ8	RALY	RALY heteroous nuclear ribonucleoprotein	Sus scrofa	37.3924	0	51.2466	16	0	3445.19	3088.56	3338.38	3511.6	3594.25	3251.33	3405.64	3506.55			A0A286ZMP1	TMEM252	Transmembrane protein 252	Sus scrofa	18.3179	0.000968289	37.7472	1	1	16.5395	15.6934	0.846082	1.79761
		A0A286ZHV7	AHSVEECR	FALSE	728	FALSE	_AHSVEEC[Carbamidomethyl (C)]R_	405.634	519.767	632.525	529.158	448.568	504.726	623.262	424.385			A0A286ZLR1	DDX19A	ATP-dependent RNA helicase DDX19B	Sus scrofa	50.5309	0	48.9242	5	2	661.732	733.831	740.164	787.253	857.744	729.903	645.075	789.175			A0A5G2QQA2	S100A11	Protein S100	Sus scrofa	12.6105	0	53.1534	3	3	20.6857	21.0932	-0.40752	0.753918
		A0A286ZHV7	VGGPLRPGIVQTGGIVR	FALSE	3531	FALSE	_VGGPLRPGIVQTGGIVR_	611.404	741.678	1280.45	248.95	228.502	366.97	326.589	266.833			A0A286ZLR6	SMAD1	Mothers against decapentaplegic homolog	Sus scrofa	48.0974	0	48.2637	1	1	248.721	194.824	241.416	230.824	183.711	182.902	250.129	202.958			A0A5G2R2W7		EGF-like domain-containing protein	Sus scrofa	47.1145	0	47.1396	7	7	17.8525	18.1416	-0.289105	0.81841
		A0A286ZHV7	CESCAPGYEGNPIQPGGK	FALSE	854	FALSE	_C[Carbamidomethyl (C)]ESC[Carbamidomethyl (C)]APGYEGNPIQPGGK_	572.905	468.835	591.244	613.217	348.538	452.895	607.636	390.711			A0A286ZLS2	TM2D2	TM2 domain containing 2	Sus scrofa	23.2352	0	48.8173	1	1	159.131	76.9385	164.373	130.024	66.3249	44.9749	49.7596	76.7586			A0A286ZLW6	SAFB	Scaffold attachment factor B	Sus scrofa	88.2875	0	48.665	2	2	18.3343	17.4081	0.926205	1.90027
		A0A286ZHV7	GTPQDCQPCPCHGAPAAGQATHTCFLDTDGHPTCDACSPGHSGR	FALSE	1204	FALSE	_GTPQDC[Carbamidomethyl (C)]QPC[Carbamidomethyl (C)]PC[Carbamidomethyl (C)]HGAPAAGQATHTC[Carbamidomethyl (C)]FLDTDGHPTC[Carbamidomethyl (C)]DAC[Carbamidomethyl (C)]SPGHSGR_	186.696	199.765	182.886	200.851	115.423	134.259	223.828	102.076			A0A286ZLS4	PEX14	Peroxisomal membrane protein PEX14	Sus scrofa	42.8495	0	51.555	10	10	937.096	854.616	991.574	975.553	918.951	922.493	1036.85	879.751			A0A287A9D6	TMEM50B	Transmembrane protein 50B	Sus scrofa	14.1494	0	48.7763	2	2	16.9739	17.2705	-0.296525	0.814211
		A0A286ZHV7	AQVEGLTCSHCR	FALSE	1301	FALSE	_AQVEGLTC[Carbamidomethyl (C)]SHC[Carbamidomethyl (C)]R_	504.834	593.51	542.739	574.002	386.947	463.326	631.513	308.942			A0A286ZLS5	PRKCI	Protein kinase C	Sus scrofa	65.4	0	52.2391	18	18	780.57	659.265	858.461	830.125	949.778	820.94	907.667	923.18			A0A287AKZ0	TNRC6A	Trinucleotide repeat containing adaptor 6A	Sus scrofa	205.641	0	50.944	4	4	13.5447	14.3554	-0.810688	0.57011
		A0A286ZHV7	TQGANFAYPPGSTPIR	FALSE	2336	FALSE	_TQGANFAYPPGSTPIR_	457.754	497.517	1196.94	519.307	377.494	374.827	275.697	262.598			A0A286ZLS9	SNX18	Sorting nexin 18	Sus scrofa	83.8814	0	43.9572	1	1	216.75	177.348	269.689	200.305	203.683	210.5	207.181	256.749			A0A287ABA7	SAP30L	Histone deacetylase complex subunit SAP30L isoform 1	Sus scrofa	20.8055	0.00382729	35.209	2	1	15.429	14.6093	0.819663	1.76499
		A0A286ZHV7	AVLHVHGGNGPR	FALSE	1950	FALSE	_AVLHVHGGNGPR_	100.521	270.664	388.665	317.118	230.158	197.726	252.74	177.279			A0A286ZLT1	MIER1	Mesoderm induction early response protein 1	Sus scrofa	60.1928	0	52.1977	12	2	495.368	501.333	521.684	534.738	501.763	465.45	587.333	493.921			A0A8W4FIU6	JUN	Transcription factor Jun	Sus scrofa	36.095	0	47.1592	2	2	16.99	17.3261	-0.336105	0.792177
		A0A286ZHV7	VRYELAR	FALSE	621	FALSE	_VRYELAR_	455.766	413.546	403.269	509.595	483.026	350.5	607.493	397			A0A286ZLT5	ATG4B	Cysteine protease	Sus scrofa	45.1312	0	49.8812	9	1	212.827	232.212	224.63	268.373	236.528	214.189	257.901	204.798			F1SIX5	ALAS1	5-aminolevulinate synthase	Sus scrofa	70.3995	0	49.1343	5	5	15.5709	15.8404	-0.269465	0.829627
		A0A286ZHV7	SYEIIFR	FALSE	1462	FALSE	_SYEIIFR_	387.931	704.69	474.377	545.947	295.998	453.495	273.353	209.381			A0A286ZLU1	FBXL3	F-box and leucine rich repeat protein 3	Sus scrofa	48.678	0	45.3272	1	1	67.2266	47.9247	72.5391	71.9687		51.6952		57.7021			F1SUE6	TYSND1	Peroxisomal leader peptide-processing protease	Sus scrofa	64.9023	0	44.1912	1	1	16.6937	16.2288	0.464942	1.38026
		A0A286ZHV7	AMDFNGILTIR	FALSE	1822	FALSE	_AMDFNGILTIR_	243.877	213.795	252.581	207.177	171.776	205.316	227.631	206.662			A0A286ZLU2	HAAO	3-hydroxyanthranilate 3,4-dioxygenase	Sus scrofa	32.3178	0	49.1207	2	2	168.492	141.567	174.231	141.455	164.292	127.078	171.192	164.604			A0A287A642		MHC_I-like_Ag-recog domain-containing protein	Sus scrofa	28.0362	0	52.4884	3	1	17.4228	18.0155	-0.592643	0.663127
		A0A286ZHV7	AMDFNGILTIR	FALSE	1822	FALSE	_AM[Oxidation (M)]DFNGILTIR_	243.877	213.795	252.581	207.177	171.776	205.316	227.631	206.662			A0A286ZLU8	TLCD3A	TLC domain containing 3A	Sus scrofa	26.0499	0	44.1865	2	1	159.176	246.68	182.006	157.063	185.628	139.156	135.073	92.6734			F1RRK8	ABCC10	ATP binding cassette subfamily C member 10	Sus scrofa	162.552	0	46.7666	1	1	17.4772	17.077	0.400122	1.31962
		A0A286ZHV7	LHQVSPADSGEYVCR	FALSE	2208	FALSE	_LHQVSPADSGEYVC[Carbamidomethyl (C)]R_	133.92	312.693	259.669	143.572	98.6286	206.863	204.203	171.355			A0A286ZLV2	COL6A3	Collagen type VI alpha 3 chain	Sus scrofa	191.641	0.000968289	38.1225	3	3								169.511			A0A287AI29	PTGR2	Prostaglandin reductase 2	Sus scrofa	23.3008	0	51.0286	1	1	17.9523	17.6568	0.295517	1.22733
		A0A286ZHV7	FDAGSGMATIR	FALSE	3743	FALSE	_FDAGSGMATIR_	418.866	456.008	765.918	412.618	235.657	219.852	228.699	280.338			A0A286ZLV5	CARM1	Histone-arginine methyltransferase CARM1	Sus scrofa	63.3708	0	50.7452	19	18	584.924	573.539	599.932	639.37	585.278	513.559	608.606	621.621			A0A287BEF8	SLC31A2	Copper transport protein	Sus scrofa	16.0158	0.000968289	37.8845	1	1	15.2094	14.9306	0.278848	1.21323
		A0A286ZHV7	MASVGLSDISMDTTVTYATSHGR	FALSE	705	FALSE	_MASVGLSDISMDTTVTYATSHGR_	140.23	108.186	108.712	147.727	98.8787	116.688	166.854	105.82			A0A286ZLW3	ACBD5	Acyl-CoA-binding domain-containing protein 5	Sus scrofa	54.3239	0	50.5095	16	0	605.095	686.575	689.204	655.099	634.155	610.113	719.014	612.649			Q35916	MT-CO3	Cytochrome c oxidase subunit 3	Sus scrofa	29.7285	0	47.507	1	1	19.8751	20.1819	-0.306775	0.808447
		A0A286ZHV7	MASVGLSDISMDTTVTYATSHGR	FALSE	705	FALSE	_M[Oxidation (M)]ASVGLSDISMDTTVTYATSHGR_	140.23	108.186	108.712	147.727	98.8787	116.688	166.854	105.82			A0A286ZLW6	SAFB	Scaffold attachment factor B	Sus scrofa	88.2875	0	48.665	2	2	107.047	253.511	261.072	247.467	526.273	372.795	348.437	315.517			A2TLM1	RPIA	Ribose-5-phosphate isomerase	Sus scrofa	32.6953	0	53.1493	3	3	16.2594	16.7177	-0.458302	0.727842
		A0A286ZHV7	SDEFGCMPPQVVTPPQESIQASR	FALSE	401	FALSE	_SDEFGC[Carbamidomethyl (C)]MPPQVVTPPQESIQASR_	526.923	425.656	453.897	509.863	256.412	179.362	218.539	108.374			A0A286ZLY2	LCLAT1	Lysocardiolipin acyltransferase 1	Sus scrofa	46.0321	0	51.4347	8	8	622.287	641.956	682.5	642.323	577.048	523.771	641.15	585.594			A0A286ZMJ1	TTC33	Tetratricopeptide repeat domain 33	Sus scrofa	29.4444	0	46.0132	2	2	15.4814	16.1106	-0.62918	0.646544
		A0A286ZHV7	VVSSSGTQEASVLVTIQQR	FALSE	2512	FALSE	_VVSSSGTQEASVLVTIQQR_	304.221	254.15	253.955	99.3946	63.4812	107.878	78.5563	72.3822			A0A286ZLY5	TPPP	Tubulin polymerization promoting protein	Sus scrofa	27.338	0	48.0424	4	4	285.009	278.417	285.053	329.994	374.106	318.041	304.117	332.06			A0A287BIK1	LYRM9	LYR motif-containing protein 9	Sus scrofa	12.2382	0	52.9372	2	2	17.0804	17.4619	-0.381503	0.767638
		A0A286ZHV7	GGSLPPHAQVHGPR	FALSE	2093	FALSE	_GGSLPPHAQVHGPR_	89.2017	240.344	296.809	153.904	100.743	190.07	190.475	94.1817			A0A286ZLY6	PIBF1	Progesterone immunomodulatory binding factor 1	Sus scrofa	91.878	0	41.8987	1	1	69.3415	73.9374	61.2008	32.9826	50.7342	13.1538	94.366	47.7877			A0A287ACW8	CDKN2AIPNL	CDKN2A interacting protein N-terminal like	Sus scrofa	13.1819	0	53.8117	3	3	18.3492	18.7021	-0.352897	0.78301
		A0A286ZHV7	SIGASVEFHCIVPSDQGTQLR	FALSE	3418	FALSE	_SIGASVEFHC[Carbamidomethyl (C)]IVPSDQGTQLR_	149.284	227.11	336.4	163.017	78.8691	84.4361	117.113	86.0487			A0A286ZM09	RPGRIP1L	Protein fantom isoform X1	Sus scrofa	147.037	0	46.4157	12	1	1587.16	1733.84	1753.01	1695.08	1647.38	1414.86	2112.71	1786.29			I3L691	TEPSIN	TEPSIN adaptor related protein complex 4 accessory protein	Sus scrofa	60.5871	0	48.3278	5	5	15.4413	15.7584	-0.317093	0.802686
		A0A286ZHV7	AYDGLSLPEDAETISAGR	TRUE	28	TRUE	_AYDGLSLPEDAETISAGR_	266.083	214.819	300.281	298.304	223.666	302.879	416.695	342.79			A0A286ZM14	MBD4	Methyl-CpG-binding domain protein 4	Sus scrofa	59.1245	0	51.7807	6	6	125.992	116.522	107.515	109.818	106.154	85.0211	125.734	101.804			A0A5G2RCD6	TCF25	Transcription factor 25	Sus scrofa	54.2472	0	52.4199	4	4	16.2436	16.5307	-0.28711	0.819542
		A0A286ZHV7	FSDTCFLDTDGQATCDACAPGYTGR	FALSE	828	FALSE	_FSDTC[Carbamidomethyl (C)]FLDTDGQATC[Carbamidomethyl (C)]DAC[Carbamidomethyl (C)]APGYTGR_	128.115	94.5843	445.922	477.787	360.164	318.524	282.417	221.711			A0A286ZM16	FLCN	COP9 signalosome complex subunit 3	Sus scrofa	63.9197	0	47.1977	7	7	139.812	144.026	136.256	148.843	115.69	98.7654	117.399	111.31			A0A287BKB0	OBI1	ORC ubiquitin ligase 1	Sus scrofa	80.4368	0	43.0555	3	3	15.1528	15.6582	-0.50542	0.704455
		A0A286ZHV7	GIGQCYDSSPCER	FALSE	4104	FALSE	_GIGQC[Carbamidomethyl (C)]YDSSPC[Carbamidomethyl (C)]ER_	302.866	431.475	618.521	273.331	157.573	166.814	208.884	151.634			A0A286ZM17	RASAL2	RAS protein activator like 2	Sus scrofa	143.4	0	43.9275	3	3	39.2663	37.351	60.6022	37.075	41.6424	34.3513	39.0712	34.3538			A0A5G2R7V2	KDM5D	[histone H3]-trimethyl-L-lysine(4) demethylase	Sus scrofa	171.331	0	43.8614	2	2	17.1305	18.1396	-1.00904	0.496878
		A0A286ZHV7	LNQVSPADSGEYSCR	FALSE	2887	FALSE	_LNQVSPADSGEYSC[Carbamidomethyl (C)]R_	340.818	423.466	567.198	281.754	147.095	130.018	215.178	175.153			A0A286ZM27	DDX5	Probable ATP-dependent RNA helicase DDX5	Sus scrofa	69.1601	0	53.28	39	2	5653.18	5233.53	5724.12	5737.86	5867.2	4898.22	5756.79	5641.51			A0A287AY47	RANGRF	RAN guanine nucleotide release factor	Sus scrofa	20.1688	0	50.2205	2	2	15.7599	16.2278	-0.467907	0.723013
		A0A286ZHV7	LHQMSVADSGEYVCR	FALSE	2690	FALSE	_LHQMSVADSGEYVC[Carbamidomethyl (C)]R_	88.2231	166.379	176.684	86.4421	37.7818	73.8154	64.0638	64.8327			A0A286ZM31	ATG13	Autophagy-related protein 13	Sus scrofa	48.6892	0	47.5517	4	4	89.1737	103.619	102.357	87.0893	90.3591	90.2608	106.912	61.5502			A0A287BS98	PRKAG2	Protein kinase AMP-activated non-catalytic subunit gamma 2	Sus scrofa	62.7196	0	42.0163	3	3	14.9157	15.594	-0.678297	0.624902
		A0A286ZHV7	LHQMSVADSGEYVCR	FALSE	2690	FALSE	_LHQM[Oxidation (M)]SVADSGEYVC[Carbamidomethyl (C)]R_	88.2231	166.379	176.684	86.4421	37.7818	73.8154	64.0638	64.8327			A0A286ZM33	EIF2AK3	Eukaryotic translation initiation factor 2 alpha kinase 3	Sus scrofa	118.822	0.000367017	39.3094	1	1	35.9811	56.5447	44.9299	39.8712	16.3324	24.979	41.4935	27.1532			F1RVZ0	TRIM47	Tripartite motif containing 47	Sus scrofa	70.4168	0	52.2405	13	13	17.7054	17.9718	-0.266458	0.831358
		A0A286ZHV7	PCPCPYIDASR	FALSE	816	FALSE	_PC[Carbamidomethyl (C)]PC[Carbamidomethyl (C)]PYIDASR_	264.355	289.984	285.431	291.087	242.644	315.065	298.33	229.851			A0A286ZM39	XXYLT1	Xyloside xylosyltransferase 1	Sus scrofa	43.8188	0	48.6712	8	8	209.197	177.105	225.888	212.154	190.275	189.878	244.717	197.195			A0A286ZQ22	C13H3orf38	Chromosome 13 C3orf38 homolog	Sus scrofa	35.8141	0	42.2925	2	1	15.1888	15.73	-0.541212	0.687193
		A0A286ZHV7	CFCMGVSR	FALSE	927	FALSE	_C[Carbamidomethyl (C)]FC[Carbamidomethyl (C)]MGVSR_	284.483	300.604	322.226	281.021	206.061	231.881	334.593	203.31			A0A286ZM40	EVI5	Ecotropic viral integration site 5	Sus scrofa	95.007	0	50.4145	7	7	347.108	324.508	350.103	326.079	368.807	299.107	403.41	243.768			M3VK37	CYP2S1	Cytochrome P450	Sus scrofa	54.4414	0	51.677	1	1	18.7929	18.4992	0.2937	1.22578
		A0A286ZHV7	RSYEIIFR	FALSE	1461	FALSE	_RSYEIIFR_	223.052	263.858	284.9	262.067	269.484	284.458	389.772	175.015			A0A286ZM46	LRP10	LDL receptor related protein 10	Sus scrofa	62.6808	0.00619048	33.7647	1	1	116.599	125.064	127.233	124.299	139.692	124.13	161.277	116.922			F1RW43	PLP2	Proteolipid protein 2	Sus scrofa	16.5866	0	46.7726	2	1	19.6023	20.0772	-0.47483	0.719552
		A0A286ZHV7	IETSSSHVAEGQTLDLK	FALSE	2838	FALSE	_IETSSSHVAEGQTLDLK_	155.959	175.261	306.562	153.781	63.8855	73.0571	70.0935	71.2755			A0A286ZM49	MGLL	Monoglyceride lipase	Sus scrofa	31.2399	0	53.0493	4	4	157.183	170.497	163.883	182.554	157.763	128.929	171.724	154.994			A0A286ZUE2	RGS6	Regulator of G protein signaling 6	Sus scrofa	56.5372	0	42.8623	1	1	18.5865	19.4217	-0.835212	0.5605
		A0A286ZHV7	HQGSELHFPSVQPSDAGVYICTCR	FALSE	1730	FALSE	_HQGSELHFPSVQPSDAGVYIC[Carbamidomethyl (C)]TC[Carbamidomethyl (C)]R_	116.039	151.749	138.076	140.704	125.307	127.739	141.609	99.7403			A0A286ZM63	SS18	SS18 subunit of BAF chromatin remodeling complex	Sus scrofa	42.3336	0	50.3153	3	2	263.936	267.485	232.397	290.76	239.153	265.847	222.807	276.24			A0A287BLP7	DHPS	Deoxyhypusine synthase	Sus scrofa	35.7055	0	46.2293	5	5	16.6121	16.3486	0.263428	1.20033
		A0A286ZHV7	VDSYGGFLHYK	FALSE	610	FALSE	_VDSYGGFLHYK_	80.063	113.295	29.9942	150.37	150.315	162.461	200.142	137.447			A0A286ZM64	AFDN	Afadin, adherens junction formation factor	Sus scrofa	203.397	0	55.843	62	8	565.852	525.755	592.547	627.047	617.507	567.977	640.693	638.519			A0A5G2R2M7	CLCN6	Chloride channel protein	Sus scrofa	94.5115	0	47.4815	4	4	15.0919	15.6854	-0.593503	0.662732
		A0A286ZHV7	LPAVEPSDQAQYLCHAHSSAGQHVAR	FALSE	1924	FALSE	_LPAVEPSDQAQYLC[Carbamidomethyl (C)]HAHSSAGQHVAR_	139.621	110.941	109.144	161.063	73.1157	105.126	132.395	98.1734			A0A286ZM71	TMEM147	Transmembrane protein 147	Sus scrofa	25.2909	0	48.2447	3	3	181.417	152.842	240.193	233.752	149.576	154.847	117.973	125.96			F1SUT6	ARHGEF17	Rho guanine nucleotide exchange factor 17	Sus scrofa	113.734	0	50.8586	6	6	16.3528	16.0836	0.269175	1.20512
		A0A286ZHV7	FSSGITGCIK	FALSE	4354	FALSE	_FSSGITGC[Carbamidomethyl (C)]IK_	247.148	260.184	290.218	108.86	289.658	256.157	139.222	233.965			A0A286ZM82	CALU	Calumenin	Sus scrofa	44.4208	0	56.7666	23	0	2037.75	1947.19	2009.49	1997.23	1847.86	1777.42	2182.67	1923.05			A0A287B878	DNM1L	dynamin GTPase	Sus scrofa	79.4265	0	52.1448	2	2	17.1067	17.4071	-0.30034	0.812061
		A0A286ZHV7	ASNGVEATITVTVTR	FALSE	2321	FALSE	_ASNGVEATITVTVTR_	208.789	300.735	290.071	259.913	151.507	233.872	200.016	114.997			A0A286ZM89	MPP7	MAGUK p55 scaffold protein 7	Sus scrofa	62.151	0	53.9187	19	1	489.233	495.013	552.913	530.105	585.966	506.456	659.391	527.637			F1RST8	KATNAL1	Multifunctional fusion protein	Sus scrofa	55.3403	0	46.1894	3	3	16.1267	16.6992	-0.572478	0.672461
		A0A286ZHV7	KEMLLFEPAAPEDSGR	FALSE	3353	FALSE	_KEMLLFEPAAPEDSGR_	42.6387	222.143	411.959	222.676	159.493	223.339	160.845	158.261			A0A286ZM95	MATK	Tyrosine-protein kinase	Sus scrofa	51.7617	0	49.9821	2	2	101.232	113.295	97.4015	100.42	78.5836	114.219	85.6869	86.3206			A0A286ZUJ5	CPEB4	Cytoplasmic polyadenylation element binding protein 4	Sus scrofa	79.1228	0	48.603	8	1	16.9714	17.2414	-0.27002	0.829308
		A0A286ZHV7	LHQVSQADSGEYVCR	FALSE	2985	FALSE	_LHQVSQADSGEYVC[Carbamidomethyl (C)]R_	127.059	164.58	206.839	101.425	29.6301	57.4174	64.2141	43.6932			A0A286ZMA6	BHMT	Betaine--homocysteine S-methyltransferase 1	Sus scrofa	43.922	0	48.2289	1	1	286.704	537.943	592.955	583.204	544.856	703.969	557.979	748.642			F1RGZ3	RHBDF1	Inactive rhomboid protein	Sus scrofa	99.9286	0	52.8076	1	1	14.4374	15.103	-0.66561	0.630422
		A0A286ZHV7	IEPSSSHVAEGQTLDLNCVVPGQAHAQVTWHK	FALSE	2352	FALSE	_IEPSSSHVAEGQTLDLNC[Carbamidomethyl (C)]VVPGQAHAQVTWHK_	95.6469	104.794	158.789	98.009	66.214	75.3815	81.7533	42.1195			A0A286ZMB2	GGH	folate gamma-glutamyl hydrolase	Sus scrofa	35.4288	0	51.6378	10	2	641.641	609.209	691.856	725.882	625.678	655.737	655.879	662.324			A0A287BPQ6	CDC34	Cell division cycle 34, ubiqiutin conjugating enzyme	Sus scrofa	26.5065	0	44.5474	2	2	18.5574	18.9866	-0.429215	0.742666
		A0A286ZHV7	RFSDTCFLDTDGQATCDACAPGYTGR	FALSE	827	FALSE	_RFSDTC[Carbamidomethyl (C)]FLDTDGQATC[Carbamidomethyl (C)]DAC[Carbamidomethyl (C)]APGYTGR_	489.254	512.21	214.225	115.549	22.4691	44.6204	22.9095	8.36088			A0A286ZMB7	PKP4	Plakophilin 4	Sus scrofa	127.939	0	54.4787	59	1	2066.33	2149.71	2250.52	2395.35	2290.81	2001.2	2482.95	2235.36			A0A480K124	IFRD2	Interferon-related developmental regulator 2	Sus scrofa	47.6684	0	48.0378	4	4	15.76	15.4128	0.347235	1.27212
		A0A286ZHV7	YELGSGLAILR	FALSE	3999	FALSE	_YELGSGLAILR_	158.943	246.084	401.885	204.98	49.5273	102.691	132.932	90.2507			A0A286ZMC1	RSRC1	Arginine and serine rich coiled-coil 1	Sus scrofa	35.7758	0	50.1547	6	1	129.323	119.888	137.561	118.614	123.021	100.416	124.943	114.974			A0A5G2QY42	PITPNB	Phosphatidylinositol transfer protein beta	Sus scrofa	31.665	0	47.1036	1	1	14.9974	15.6763	-0.678917	0.624634
		A0A286ZHV7	ANNNIDAQEASIVVSVSPSTR	FALSE	2705	FALSE	_ANNNIDAQEASIVVSVSPSTR_	243.892	273.744	385.284	178.989	99.9593	49.4403	75.1451	78.4943			A0A286ZMD0	UVRAG	UV radiation resistance associated	Sus scrofa	78.3552	0	49.7365	1	1	42.6152	40.9365	66.3811	65.1096	85.286	43.4314	73.5057	60.8945			F1SMW9	PSMD1	26S proteasome non-ATPase regulatory subunit 1	Sus scrofa	105.753	0	50.0327	4	4	19.5352	19.9009	-0.36567	0.776108
		A0A286ZHV7	LRSPVISIDPPSSTVQQGQDASFK	FALSE	3026	FALSE	_LRSPVISIDPPSSTVQQGQDASFK_	201.343	202.278	437.578	180.036	88.2366	63.3026	117.25	59.9231			A0A286ZMD2	ATL2	Atlastin GTPase 2	Sus scrofa	63.9727	0	50.7376	1	0	244.849	204.152	194.058	192.527	240.333	167.207	182.5	230.955			A0A286ZYN9	LACC1	Laccase domain containing 1	Sus scrofa	45.4498	0	48.9729	6	6	16.9843	16.6272	0.357102	1.28085
		A0A286ZHV7	FLVHDSFWALPEQFLGNK	FALSE	592	FALSE	_FLVHDSFWALPEQFLGNK_	88.0688	167.182	96.3815	255.656	148.584	224.062	156.349	139.556			A0A286ZME9	LIN54	Lin-54 DREAM MuvB core complex component	Sus scrofa	79.1798	0	48.9526	3	2	86.7346	79.26	84.4145	83.6747	60.6651	54.4502	73.1857	54.6127			A5GFR3	KLHDC3	Kelch domain containing 3	Sus scrofa	43.0989	0	44.2	2	2	13.8715	14.3384	-0.46689	0.723523
		A0A286ZHV7	EDGRPLPSSTQQR	FALSE	1717	FALSE	_EDGRPLPSSTQQR_	127.825	123.89	190.947	104.859	107.324	258.534	120.182	217.927			A0A286ZMF1	PPIP5K2	Inositol hexakisphosphate and diphosphoinositol-pentakisphosphate kinase	Sus scrofa	122.63	0	47.2538	22	1	873.645	771.711	1056.39	989.722	1065.34	889.037	1040.94	1003.75			A0A5G2RHH5	KDM2B	Lysine demethylase 2B	Sus scrofa	82.3157	0.000123138	40.0695	1	1	12.6342	13.6022	-0.968023	0.511206
		A0A286ZHV7	SKSPAYTLVWTR	FALSE	1801	FALSE	_SKSPAYTLVWTR_	182.112	129.431	143.582	214.961	110.17	82.6092	222.343	143.26			A0A286ZMG0	MPDZ	Multiple PDZ domain crumbs cell polarity complex component	Sus scrofa	222.593	0	54.5973	30	0	366.615	336.665	388.775	367.004	398.788	342.367	361.244	382.323			A0A287AD84	FBXO46	F-box protein 46	Sus scrofa	64.6828	0	44.0381	2	2	14.5015	15.5659	-1.06443	0.478162
		A0A286ZHV7	PDVVLVGAGHR	FALSE	636	FALSE	_PDVVLVGAGHR_	121.847	103.278	147.647	192.206	167.035	170.635	198.368	117.885			A0A286ZMG4	STIM2	Stromal interaction molecule 2	Sus scrofa	63.7336	0	48.2678	4	4	292.478	276.053	251.999	270.73	183.147	215.666	177.122	209.955			A0A2C9F331	MYL6	Myosin light polypeptide 6	Sus scrofa	11.6771	0	53.0961	1	1	15.719	17.0435	-1.32446	0.399299
		A0A286ZHV7	GSVYIGGAPDVAALTGGR	FALSE	4336	FALSE	_GSVYIGGAPDVAALTGGR_	148.001	134.083	59.4605	116.632	168.442	143.496	176.588	216.709			A0A286ZMH0		Transcription factor 25	Sus scrofa	34.2831	0	51.2815	3	3	126.831	152.719	157.597	212.35	182.303	151.835	143.187	113.811			I3LGD6	SSR3	Translocon-associated protein subunit gamma	Sus scrofa	21.0645	0	50.7067	2	2	17.332	17.823	-0.49105	0.711507
		A0A286ZHV7	LYQLSPADSGEYVCR	FALSE	2787	FALSE	_LYQLSPADSGEYVC[Carbamidomethyl (C)]R_	166.567	194.393	279.271	145.484	69.7783	70.8142	114.515	81.6713			A0A286ZMH2	TMEM223	Transmembrane protein 223	Sus scrofa	20.0175	0	52.2068	5	5	462.721	491.533	500.683	635.334	583.861	565.909	695.283	538.07			A0A5G2QFD1	ATP2C1	Calcium-transporting ATPase	Sus scrofa	103.675	0.000367017	39.7458	1	1	17.4233	17.8612	-0.437893	0.738212
		A0A286ZHV7	CLPQADQAPLVVQVQPPR	FALSE	1672	FALSE	_C[Carbamidomethyl (C)]LPQADQAPLVVQVQPPR_	110.093	85.9395	116.379	176.145	77.4804	99.5746	264.081	177.347			A0A286ZMH7	AGL	Glycogen debranching enzyme	Sus scrofa	170.983	0	52.4709	45	0	440.994	414.317	444.467	453.484	441.714	391.315	417.78	458.869			F1RX93	MIEN1	Migration and invasion enhancer 1	Sus scrofa	17.7041	0	51.5524	4	4	18.2159	18.8565	-0.64055	0.641468
		A0A286ZHV7	IVGGSVPLEASVLVTIEPADSVPALGVTPPVR	FALSE	2416	FALSE	_IVGGSVPLEASVLVTIEPADSVPALGVTPPVR_	94.7164	94.0313	59.0924	56.537	54.7053	55.735	68.638	59.735			A0A286ZMH8	EIF2AK4	non-specific serine/threonine protein kinase	Sus scrofa	182.014	0	49.9715	16	2	179.783	168.715	178.153	176.299	174.022	145.972	188.898	166.94			A0A480KBE3	SKAP2	Src kinase associated phosphoprotein 2	Sus scrofa	40.9983	0	52.469	2	2	15.8133	16.3784	-0.565098	0.67591
		A0A286ZHV7	CPIGYSGLSCESCDAHFTR	FALSE	736	FALSE	_C[Carbamidomethyl (C)]PIGYSGLSC[Carbamidomethyl (C)]ESC[Carbamidomethyl (C)]DAHFTR_	79.7759	61.563	76.2063	74.1673	58.0711	46.6776	70.6664	60.4653			A0A286ZMI3	CLSTN1	Calsyntenin 1	Sus scrofa	106.525	0	46.4873	3	3	66.3796	76.9329	93.659	73.3858	82.2547	67.7239	50.2741	80.0026			F1RF19	AMFR	Autocrine motility factor receptor	Sus scrofa	73.0598	0	55.4989	6	6	17.9314	18.1958	-0.264348	0.832575
		A0A286ZHV7	HQTHGSLLR	FALSE	2392	FALSE	_HQTHGSLLR_	102.961	107.972	265.217	149.856	49.4214	96.8179	141.06	104.151			A0A286ZMI9	SACS	Sacsin isoform X1	Sus scrofa	519.25	0	53.4673	18	18	146.736	91.3058	123.467	106.044	92.5965	80.611	112.619	116.155			F1RWM7	FOXJ1	Forkhead box J1	Sus scrofa	45.3007	0	46.4134	2	2	14.9392	15.3964	-0.457225	0.728386
		A0A286ZHV7	CPPGYVGSSCQDCAPGYTR	FALSE	1536	FALSE	_C[Carbamidomethyl (C)]PPGYVGSSC[Carbamidomethyl (C)]QDC[Carbamidomethyl (C)]APGYTR_	58.1532	80.2795	73.0471	70.5551	35.0945	61.4877	49.558	49.3421			A0A286ZMJ1	TTC33	Tetratricopeptide repeat domain 33	Sus scrofa	29.4444	0	46.0132	2	2	124.499	66.9545	87.3419	65.964	55.0693	40.7642	55.6687	63.3546			F1SKI6	NDUFAF3	NADH dehydrogenase [ubiquinone] 1 alpha subcomplex assembly factor 3	Sus scrofa	20.5887	0	51.9351	4	2	19.1117	18.824	0.28763	1.22063
		A0A286ZHV7	EVSEAVVDTLESEYLK	FALSE	110	FALSE	_EVSEAVVDTLESEYLK_	67.6557	188.847	98.2687	148.61	88.8719	116.601	53.4572	168.852			A0A286ZMK3	MTHFR	Methylenetetrahydrofolate reductase	Sus scrofa	75.7778	0	51.641	6	6	179.739	215.618	198.156	216.33	221.482	183.842	225.922	227.635			A0A287B291	CYB5D2	Cytochrome b5 domain containing 2	Sus scrofa	29.0408	0	47.8841	4	4	17.1414	17.5302	-0.38881	0.763759
		A0A286ZHV7	LRLPQVTPADSGEYVCR	FALSE	2495	FALSE	_LRLPQVTPADSGEYVC[Carbamidomethyl (C)]R_	106.756	132.539	219.913	136.948	77.1774	56.187	72.3111	51.2785			A0A286ZML4	CEPT1	Choline/ethanolamine phosphotransferase 1	Sus scrofa	50.2247	0	49.0518	4	2	622.604	490.611	751.084	650.658	641.135	622.683	756.895	629.484			F1RT07	GTF3C6	Ral transcription factor IIIC subunit 6	Sus scrofa	26.5504	0	45.0666	2	2	15.5806	16.0191	-0.438443	0.737931
		A0A286ZHV7	LVSEDPINDGEWHR	FALSE	4288	FALSE	_LVSEDPINDGEWHR_	47.9901	62.8856	64.0326	38.5004	52.4987	53.6048	62.53	40.186			A0A286ZML8	NCOA3	Nuclear receptor coactivator 3	Sus scrofa	142.002	0	52.1271	11	11	148.893	165.036	157.044	150.62	160.475	143.768	149.07	162.485			A0A287AQX1	CDKL5	Cyclin dependent kinase like 5	Sus scrofa	110.202	0.00630802	33.6125	1	1	17.8395	17.5426	0.29686	1.22847
		A0A286ZHV7	HQVHGPLLR	FALSE	2878	FALSE	_HQVHGPLLR_	98.3592	140.648	238.138	103.091	25.8855	40.8855	60.4569	61.2061			A0A286ZMM0	SMARCA2	Putative global transcription activator SNF2L2 isoform f	Sus scrofa	31.7206	0	54.9937	3	3	162.794	155.146	153.234	169.135	149.911	131.498	99.423	156.913			A0A286ZUN0	SESN1	Sestrin 1	Sus scrofa	49.6294	0	44.5205	1	1	15.7283	17.1828	-1.45451	0.364878
		A0A286ZHV7	IESSSSHVAEGQTLDLNCLVSGQAHAQVTWHK	FALSE	2448	FALSE	_IESSSSHVAEGQTLDLNC[Carbamidomethyl (C)]LVSGQAHAQVTWHK_	120.91	118.637	130.271	91.5587	67.3613	77.7565	76.3682	67.8533			A0A286ZMM6	CUL1	Cullin 1	Sus scrofa	92.3035	0	53.7193	43	0	1643.02	1477.92	1677.11	1677.93	1714.85	1570.94	1723.11	1732.73			A0A286ZWN4	RUFY3	RUN and FYVE domain containing 3	Sus scrofa	58.4808	0	47.7737	2	2	19.2715	18.8893	0.382185	1.30331
		A0A286ZHV7	IESSSSHVAEGQTLDLNCVVPGQAHAQVTWHK	FALSE	2738	FALSE	_IESSSSHVAEGQTLDLNC[Carbamidomethyl (C)]VVPGQAHAQVTWHK_	45.6205	51.5793	115.995	50.3077	20.1152	46.4013	25.0475	19.0079			A0A286ZMM8	LYN	Tyrosine-protein kinase	Sus scrofa	56.2084	0	46.3427	1	1	598.68	894.512	930.612	795.39	925.629	834.662	903.76	746.988			A0A287AUX2	POLE4	DNA polymerase epsilon 4, accessory subunit	Sus scrofa	12.367	0	50.8416	4	4	16.8009	17.1959	-0.394968	0.760507
		A0A286ZHV7	CRPTNQQIVR	FALSE	872	FALSE	_C[Carbamidomethyl (C)]RPTNQQIVR_	74.0854	111.367	100.998	108.271	56.0744	56.829	110.173	81.5656			A0A286ZMP0	SRFBP1	Serum response factor-binding protein 1	Sus scrofa	48.661	0	50.7723	14	14	309.734	289.61	324.218	337.574	320.583	286.982	310.443	306.635			A0A5G2QZ45	PKP3	Plakophilin 3	Sus scrofa	112.421	0	43.5183	1	1	18.7297	18.0247	0.705037	1.63019
		A0A286ZHV7	CSATGNPTPTLEWTGGPGGQLPQK	FALSE	1891	FALSE	_C[Carbamidomethyl (C)]SATGNPTPTLEWTGGPGGQLPQK_	112.733	109.292	88.7939	54.2874	38.9829	132.329	46.4298	65.9618			A0A286ZMP1	TMEM252	Transmembrane protein 252	Sus scrofa	18.3179	0.000968289	37.7472	1	1	46.454	66.8559	84.9113	57.2856	87.635	76.1174	189.693	117.615			A0A5G2QBQ8	AMDHD2	N-acetylglucosamine-6-phosphate deacetylase	Sus scrofa	47.1358	0	46.2399	1	1	18.2885	18.6843	-0.395823	0.760056
		A0A286ZHV7	DYVCDGQEDCR	FALSE	304	FALSE	_DYVC[Carbamidomethyl (C)]DGQEDC[Carbamidomethyl (C)]R_	90.3303	103.47	125.99	102.322	41.2463	51.3719	89.9225	43.0091			A0A286ZMP2	RAB7A	RAB7A, member RAS onco family	Sus scrofa	28.3531	0	52.1375	14	0	3561.68	4092.67	3630.44	4064.14	4040.54	3855.37	3784.66	4297.69
		A0A286ZHV7	AQAGANMRPCPS	FALSE	4386	FALSE	_AQAGANMRPC[Carbamidomethyl (C)]PS_	68.8935	69.3951	70.5357	72.1795	61.4908	59.4583	59.9882	52.9705			A0A286ZMQ7	RAB12	RAB12, member RAS onco family	Sus scrofa	35.6998	0	54.4656	7	7	353.288	356.732	414.526	384.978	405.56	326.766	385.881	337.004
		A0A286ZHV7	CDGDFDCEDRTDEADCPVK	FALSE	347	FALSE	_C[Carbamidomethyl (C)]DGDFDC[Carbamidomethyl (C)]EDRTDEADC[Carbamidomethyl (C)]PVK_	44.0595	67.3568	75.5115	83.7442	28.4089	35.9993	67.502	28.2389			A0A286ZMR4	MRPL11	Mitochondrial ribosomal protein L11	Sus scrofa	26.0272	0	48.2603	10	0	2618.27	2487.67	2701.92	2835.75	2422.87	2437.2	3075.91	2464.29
		A0A286ZHV7	CSATGSPTPTIHWSK	FALSE	3239	FALSE	_C[Carbamidomethyl (C)]SATGSPTPTIHWSK_	69.5692	66.2022	116.193	34.4826	27.0056	24.4499	26.9242	23.8376			A0A286ZMS7	TCEA3	Transcription elongation factor	Sus scrofa	37.0427	0	54.4239	14	0	392.864	391.284	434.313	428.773	430.227	344.267	438.359	425.593
		A0A286ZHV7	CEHSQALHCHPEACGPDATCVNRPDGR	FALSE	3886	FALSE	_C[Carbamidomethyl (C)]EHSQALHC[Carbamidomethyl (C)]HPEAC[Carbamidomethyl (C)]GPDATC[Carbamidomethyl (C)]VNRPDGR_	29.9756	62.9056	81.7123	57.2565	37.3615	16.3869	25.5454	25.645			A0A286ZMT1	ERBB3	Receptor protein-tyrosine kinase	Sus scrofa	141.363	0.00311676	35.9487	2	2	114.999	160.291	147.477		59.1193	42.4682	147.412	54.1313
		A0A286ZHV7	VVPYFTQTPHSFLPLPTIK	FALSE	3668	FALSE	_VVPYFTQTPHSFLPLPTIK_	28.9121	46.8418	71.0437	47.1	19.8105	17.015	39.5442	18.2611			A0A286ZMT8	RBL2	RB transcriptional corepressor like 2	Sus scrofa	128.298	0.00085065	38.5326	1	1	9.08653	17.9319		20.0499	20.4119	22.1145	32.6762	20.159
		A0A286ZHV7	CDGDFDCEDR	FALSE	347	FALSE	_C[Carbamidomethyl (C)]DGDFDC[Carbamidomethyl (C)]EDR_	31.0193	28.6262	67.5494	41.6606	13.2868	25.7909	43.143	30.6497			A0A286ZMT9	BCLAF1	BCL2 associated transcription factor 1	Sus scrofa	100.42	0	55.2206	45	8	2290.39	2328.62	2428.12	2583.91	2312.76	2096.26	2686.12	2334.09
		A0A286ZHV7	CVSTNTCIPASFHCDEESDCPDR	FALSE	378	FALSE	_C[Carbamidomethyl (C)]VSTNTC[Carbamidomethyl (C)]IPASFHC[Carbamidomethyl (C)]DEESDC[Carbamidomethyl (C)]PDR_	3.98885	20.0071	29.3378	7.77732	0.482964	3.10291	13.129	4.00316			A0A286ZMU1	FAM53C	Family with sequence similarity 53 member C	Sus scrofa	40.4784	0	44.681	1	1		133.247	110.408	74.2569	77.9519	75.3587	115.846	36.8612
		A0A286ZHV7	AITLECVSAGEPR	FALSE	3136	FALSE	_AITLEC[Carbamidomethyl (C)]VSAGEPR_	216.175	640.463	559.056	317.517	112.982	146.629		145.198			A0A286ZMU5	PCBP3	Poly(rC) binding protein 3	Sus scrofa	37.329	0	45.4438	1	0	155.787	197.073	213.335	232.633	233.501	259.597	189.245	201.167
		A0A286ZHV7	CLCPPGFSGPR	FALSE	4170	FALSE	_C[Carbamidomethyl (C)]LC[Carbamidomethyl (C)]PPGFSGPR_	252.556	293.77	489.29	189.392	428.329	95.5894		288.675			A0A286ZMU7	PKNOX1	PBX/knotted 1 homeobox 1	Sus scrofa	45.0379	0.000367017	39.5816	2	2	164.505	101.213	94.9014	98.9763	77.1458	70.3512	73.561	73.4998
		A0A286ZHV7	VQVSPER	FALSE	1962	FALSE	_VQVSPER_		238.71	253.426	105.808	97.2693	334.662	184.117	282.282			A0A286ZMV3	UBAC1	UBA domain containing 1	Sus scrofa	48.7875	0	49.5276	6	6	159.702	156.058	178.698	167.582	155.091	152.122	176.53	173.717
		A0A286ZHV7	VNGGRPVLR	FALSE	4035	FALSE	_VNGGRPVLR_	140.645	113.155	142.231	139.547	53.2698	79.5752					A0A286ZMW6	ZFP2	ZFP2 zinc finger protein	Sus scrofa	57.3622	0	52.7547	13	10	119.01	106.981	98.7823	129.876	115.231	103.049	136.411	103.328
		A0A286ZHV7	AAPCGPHEATCR	FALSE	285	FALSE	_AAPC[Carbamidomethyl (C)]GPHEATC[Carbamidomethyl (C)]R_	155.489	75.22	166.274	97.6008	55.4113	60.9254		63.7884			A0A286ZMX2	UBE2S	Ubiquitin conjugating enzyme E2 S	Sus scrofa	23.9585	0	49.1714	2	2	99.9867	94.9403	82.4686	103.506	110.27	89.6748	121.171	93.6514
		A0A286ZHV7	AEMLQVLQSLEAVLIQTVYNAK	FALSE	683	FALSE	_AEM[Oxidation (M)]LQVLQSLEAVLIQTVYNAK_	82.3945	68.1543	59.6424	51.1168	27.9723		42.8568				A0A286ZMX9	GABPB2	GA binding protein transcription factor subunit beta 2	Sus scrofa	48.4672	0	49.849	2	2	89.0578	54.8554	99.5103	71.0019	81.7612	62.5295	67.4378	66.4224
		A0A286ZHV7	GSTGTSGEACR	FALSE	886	FALSE	_GSTGTSGEAC[Carbamidomethyl (C)]R_	61.7158		69.9689	76.5596	47.9471	11.7921	12.4682	4.48329			A0A286ZMY2	QPCTL	glutaminyl-peptide cyclotransferase	Sus scrofa	42.7995	0	49.0929	2	2	277.917	250.56	217.057	228.785	209.726	178.435	205.033	175.543
		A0A286ZHV7	LPQVTPADSGEYVCR	FALSE	2497	FALSE	_LPQVTPADSGEYVC[Carbamidomethyl (C)]R_	43.9568	38.198	50.3466	38.8283		33.4718	20.9511	20.9379			A0A286ZMY6	FAF2	FAS-associated factor 2	Sus scrofa	52.6515	0	54.0212	22	0	1381.48	1331.28	1325.39	1372.21	1295.72	1192.76	1335.04	1214.25
		A0A286ZHV7	RGSIQVDGEELVSGQSPGPNVAVNTK	FALSE	4310	FALSE	_RGSIQVDGEELVSGQSPGPNVAVNTK_	6.45695	9.73609	23.2592		20.6404	39.7427	26.3181	16.1221			A0A286ZMZ3	ARHGEF1	Rho guanine nucleotide exchange factor 1	Sus scrofa	109.359	0	55.0442	31	0	672.12	619.009	730.631	724.322	722.445	642.117	776.714	768.87
		A0A286ZHV7	IAHVELADAGQYR	FALSE	3548	FALSE	_IAHVELADAGQYR_	219.325	255.295	253.644	121.666				209.885			A0A286ZMZ6	SAP130	Histone deacetylase complex subunit SAP130 isoform X2	Sus scrofa	111.439	0	48.0332	8	2	321.391	279.411	332.891	324.12	317.711	313.01	347.956	328.576
		A0A286ZHV7	SPVISIDPPSSTVQQGQDASFK	FALSE	3028	FALSE	_SPVISIDPPSSTVQQGQDASFK_	270.968	349.59	312.517	169.465	118.582	78.1574	204.061	124.607			A0A286ZMZ9	PYGM	Alpha-1,4 glucan phosphorylase	Sus scrofa	94.8304	0	49.5976	4	0	475.327	492.781	534.921	604.862	644.521	566.27	501.22	696.712
		A0A286ZHV7	VVLGSGPLESSVLVTIEASDSGTGSIPRPIPPVR	FALSE	2223	FALSE	_VVLGSGPLESSVLVTIEASDSGTGSIPRPIPPVR_	61.8711	62.7653	80.7923	47.4433	55.3664	47.0132	62.0092	40.8251			A0A286ZN07	CHMP4A	Charged multivesicular body protein 4A	Sus scrofa	25.1303	0	50.784	7	7	300.472	248.626	288.379	287.535	311.992	253.009	352.71	306.689
		A0A286ZHV7	SVVPQGGPHSLR	FALSE	1690	FALSE	_SVVPQGGPHSLR_	111.795	214.684	144.363	83.39			45.0814	37.7738			A0A286ZN11	TNRC6B	Trinucleotide repeat containing adaptor 6B	Sus scrofa	193.517	0	53.4539	14	9	102.868	87.1301	107.465	116.1	95.4793	68.4684	110.729	91.944
		A0A286ZHX5	NQVILAVR	TRUE	48	TRUE	_NQVILAVR_	293.676	264.84	286.655	451.815	3961.6	1745.06	5285.64	5366.62			A0A286ZN17	HMGXB4	HMG-box containing 4	Sus scrofa	65.3222	0	50.0779	7	7	65.0809	48.5956	56.9714	61.3131	53.6816	54.2184	69.9081	53.4821
		A0A286ZHZ2;A0A287AJG5;A0A287BLU3;F1RY63	VLSILISR	FALSE	127;127;127;127	FALSE	_VLSILISR_	2024.99	1677.15	1702.89	1936.76	1706.96	1512.88	1439.89	1684.71			A0A286ZN21	POSTN	Periostin	Sus scrofa	88.4494	0	45.5151	4	4	29.3732			9.8629	12.7611			17.049
		A0A286ZHZ2;A0A287AJG5;A0A287BLU3;F1RY63	LLTCIEPPQPR	FALSE	169;169;169;169	FALSE	_LLTC[Carbamidomethyl (C)]IEPPQPR_	1388.5	1120.37	2049.47	1271.4	1908.98	1593.9	1213.25	1882.31			A0A286ZN22	FLAD1	FAD synthase	Sus scrofa	54.4449	0	53.5242	20	0	501.289	473.635	437.048	510.453	479.361	497.796	531.095	543.265
		A0A286ZHZ2;A0A287AJG5;A0A287BLU3;F1RY63	HVAFTPESQR	FALSE	627;627;592;621	FALSE	_HVAFTPESQR_	1311.02	1123.88	1584.32	1302.27	1462.79	1192.04	1310.15	1386.24			A0A286ZN28	SPNS2	Protein spinster homolog 2	Sus scrofa	58.0576	0	44.3132	4	4	48.2231	31.1948	43.1149	39.4562	51.0633	43.7542	48.6289	38.7354
		A0A286ZHZ2;A0A287AJG5;A0A287BLU3;F1RY63	LGSFHELLLEPPKK	FALSE	313;313;313;313	FALSE	_LGSFHELLLEPPKK_	414.487	408.756	432.91	474.092	518.101	299.661	278.188	391.242			A0A286ZN31	SUN2	Sad1 and UNC84 domain containing 2	Sus scrofa	78.1998	0	52.8001	25	0	761.053	704.486	795.153	826.041	760.086	783.558	881.513	792.934
		A0A286ZHZ2;A0A287AJG5;A0A287BLU3;F1RY63	TTWGVLDPPVGNTR	FALSE	331;331;331;331	FALSE	_TTWGVLDPPVGNTR_	1130.37	901.439	1212.87	883.15	491.329	907.56	1507.66	704.555			A0A286ZN32	NUP153	Nucleoporin 153	Sus scrofa	149.045	0	42.0692	1	0	147.665	163.387	139.346	234.414	201.399	329.772		118.883
		A0A286ZHZ2;A0A287AJG5;A0A287BLU3;F1RY63	LVEIVHPSQEEDR	FALSE	195;195;195;195	FALSE	_LVEIVHPSQEEDR_	378.853	324.328	431.532	452.846	497.079	392.554	508.786	490.879			A0A286ZN41	KPTN	Kaptin, actin binding protein	Sus scrofa	47.9666	0	47.2169	1	1		89.5221	111.222	63.3484	96.4037	88.4293	148.055	77.4242
		A0A286ZHZ2;A0A287AJG5;A0A287BLU3;F1RY63	FDLHSSSHIDTLLER	FALSE	5;5;5;5	FALSE	_FDLHSSSHIDTLLER_	445.456	351.2	399.976	388.367	376.219	379.813	356.711	441.834			A0A286ZN50	TSPAN14	Tetraspanin	Sus scrofa	29.2571	0	50.7844	6	2	344.503	347.31	362.684	329.458	351.318	302.406	379.624	317.425
		A0A286ZHZ2;A0A287AJG5;A0A287BLU3;F1RY63	ELMDEEDVLQECK	FALSE	26;26;26;26	FALSE	_ELMDEEDVLQEC[Carbamidomethyl (C)]K_	371.63	302.909	285.877	302.085	309.545	304.398	403.32	373.719			A0A286ZN52	PSMB3	Proteasome subunit beta	Sus scrofa	23.0079	0	53.1813	14	3	1747.41	1806.87	2164.13	2301.72	2355.92	2046.63	2243.7	2294.3
		A0A286ZHZ2;A0A287AJG5;A0A287BLU3;F1RY63	ELMDEEDVLQECK	FALSE	26;26;26;26	FALSE	_ELM[Oxidation (M)]DEEDVLQEC[Carbamidomethyl (C)]K_	371.63	302.909	285.877	302.085	309.545	304.398	403.32	373.719			A0A286ZN58	EVA1A	Eva-1 homolog A, regulator of programmed cell death	Sus scrofa	15.8709	0	49.0521	2	2	143.172	372.343	264.337	214.771	223.184	245.407	217.329	256.216
		A0A286ZHZ2;A0A287AJG5;A0A287BLU3;F1RY63	SASVQQLIR	FALSE	478;478;478;478	FALSE	_SASVQQLIR_	611.879	587.232	646.623	663.283	693.101	663.408	422.776	751.893			A0A286ZN79	TOM1L1	Target of myb1 like 1 membrane trafficking protein	Sus scrofa	53.014	0	51.2143	16	2	697.422	755.924	858.772	817.085	854.472	818.588	804.833	916.201
		A0A286ZHZ2;A0A287AJG5;A0A287BLU3;F1RY63	LGEDESLLMK	FALSE	96;96;96;96	FALSE	_LGEDESLLMK_	436.008	471.034	557.055	723.094	601.438	610.83	770.405	695.612			A0A286ZN89		PDZ domain-containing protein	Sus scrofa	16.4792	0	51.0338	4	4	644.269	730.159	659.046	721.22	793.854	626.629	828.013	691.714
		A0A286ZHZ2;A0A287AJG5;A0A287BLU3;F1RY63	LSTSQDAACKDAEESPEPPEGK	FALSE	828;822;787;816	FALSE	_LSTSQDAAC[Carbamidomethyl (C)]KDAEESPEPPEGK_	566.865	592.246	561.435	599.928	619.797	482.119	617.97	504.47			A0A286ZN90	SPECC1L	Cytospin-A	Sus scrofa	120.04	0	53.1191	26	1	665.704	573.39	599.641	568.104	630.748	535.353	650.464	632.589
		A0A286ZHZ2;A0A287AJG5;A0A287BLU3;F1RY63	YKYPNISCELLTSDVSQMNDR	FALSE	75;75;75;75	FALSE	_YKYPNISC[Carbamidomethyl (C)]ELLTSDVSQMNDR_	553.047	407.694	562.616	606.695	633.21	576.825	596.122	595.538			A0A286ZN98	MTRR	5-methyltetrahydrofolate-homocysteine methyltransferase reductase	Sus scrofa	76.7376	0	50.6583	5	5	139.763	154.287	157.619	156.423	158.102	167.556	148.472	164.215
		A0A286ZHZ2;A0A287AJG5;A0A287BLU3;F1RY63	FADQDDIGNVSFDR	FALSE	569;569;534;563	FALSE	_FADQDDIGNVSFDR_	572.507	453.118	533.042	489.725	480.798	400.643	425.688	431.926			A0A286ZNA7	CAST	Calpastatin	Sus scrofa	80.9597	0	52.0057	45	0	2907.54	2844.22	3182.4	3194.89	3209.97	2828.04	3321.38	3254.76
		A0A286ZHZ2;A0A287AJG5;A0A287BLU3;F1RY63	ILDAWEMNEK	FALSE	437;437;437;437	FALSE	_ILDAWEMNEK_	352.389	448.187	521.56	415.884	497.125	426.619	508.316	452.565			A0A286ZNB3	MRPS21	28S ribosomal protein S21, mitochondrial	Sus scrofa	10.6614	0	51.3112	7	3	727.515	727.531	762.577	753.031	708.469	689.828	749.83	547.72
		A0A286ZHZ2;A0A287AJG5;A0A287BLU3;F1RY63	DAEESPEPPEGK	FALSE	838;832;797;826	FALSE	_DAEESPEPPEGK_	353.708	419.19	446.946	419.003	389.293	398.394	563.411	517.124			A0A286ZNC7	SPTBN1	Spectrin beta chain	Sus scrofa	250.88	0	54.6496	161	0	6828.18	6569.52	7268.95	7374.1	7174.55	6512.54	7764.25	7032.31
		A0A286ZHZ2;A0A287AJG5;A0A287BLU3;F1RY63	SAAPRPPSR	FALSE	850;844;809;838	FALSE	_SAAPRPPSR_	310.111	428.706	429.464	426.109	382.877	413.104	388.985	467.751			A0A286ZND5	PRDX1	Peroxiredoxin-1	Sus scrofa	25.0496	0	54.197	22	13	16487.9	16551.8	18930.6	19697	19637.5	17630.3	20236	18707.4
		A0A286ZHZ2;A0A287AJG5;A0A287BLU3;F1RY63	WEAFCASSLGETNKR	FALSE	496;496;496;496	FALSE	_WEAFC[Carbamidomethyl (C)]ASSLGETNKR_	223.229	199.267	214.243	218.661	235.011	150.736	211.909	158.379			A0A286ZNE6	NEBL	Nebulette	Sus scrofa	32.2952	0	50.4506	8	4	292.167	313.891	323.077	298.252	284.352	252.83	285.543	262.313
		A0A286ZHZ2;A0A287AJG5;A0A287BLU3;F1RY63	HGYMGHLTR	FALSE	455;455;455;455	FALSE	_HGYMGHLTR_	241.411	245.177	173.421	212.686	241.627	159.54	1538.78	313.015			A0A286ZNE7	FDFT1	Squalene synthase	Sus scrofa	48.2325	0	54.3244	17	0	2632.55	2860.17	2591.53	2659.98	2735.04	2416.88	2797.45	2493.37
		A0A286ZHZ2;A0A287AJG5;A0A287BLU3;F1RY63	IANCIVHSAEK	FALSE	464;464;464;464	FALSE	_IANC[Carbamidomethyl (C)]IVHSAEK_	196.583	150.308	185.902	197.354	163.456	153.856	200.716	203.102			A0A286ZNF5	SMAD5	Mothers against decapentaplegic homolog	Sus scrofa	52.2582	0	53.5727	7	1	305.346	320.271	381.366	330.392	389.388	292.089	354.514	366.204
		A0A286ZHZ2;A0A287AJG5;A0A287BLU3;F1RY63	QDVLNWLNEEK	FALSE	180;180;180;180	FALSE	_QDVLNWLNEEK_	188.469	153.657	281.976	273.189	242.846	366.167	378.229	341.454			A0A286ZNG1	RPS6KA1	Ribosomal protein S6 kinase	Sus scrofa	81.3746	0	55.9672	23	1	322.394	301.935	369.88	364.716	364.283	314.991	379.637	369.255
		A0A286ZHZ2;A0A287AJG5;A0A287BLU3;F1RY63	LVEIVHPSQEEDRHSNASQSLCEIVR	FALSE	195;195;195;195	FALSE	_LVEIVHPSQEEDRHSNASQSLC[Carbamidomethyl (C)]EIVR_	170.94	103.916	147.422	144.536	158.166	113.163	137.108	126.885			A0A286ZNG3	PRKACB	cAMP-dependent protein kinase	Sus scrofa	41.0331	0	49.749	2	0	193.705	142.963	145.484	131.046	152.116	156.626	137.807	90.8252
		A0A286ZHZ2;A0A287AJG5;A0A287BLU3;F1RY63	KLIEFLLK	FALSE	43;43;43;43	FALSE	_KLIEFLLK_	272.369	237.946	269.238	268.271	300.128	224.348	299.553	290.76			A0A286ZNG6	MFSD9	Major facilitator superfamily domain containing 9	Sus scrofa	49.4828	0	48.668	6	6	99.3772	96.0754	90.6657	112.492	111.754	104.998	100.043	82.9928
		A0A286ZHZ2;A0A287AJG5;A0A287BLU3;F1RY63	QEIIEQLLSNIFHK	FALSE	245;245;245;245	FALSE	_QEIIEQLLSNIFHK_	139.857	97.0144	143.502	125.698	146.968	147.434	74.3074	152.612			A0A286ZNH3	RIDA	2-iminobutanoate/2-iminopropanoate deaminase	Sus scrofa	14.3696	0	51.2661	10	3	6181.43	6073.45	6602.1	6574.35	6227.16	5921.49	6304.24	7709.89
		A0A286ZHZ2;A0A287AJG5;A0A287BLU3;F1RY63	LSTSQDAACK	FALSE	828;822;787;816	FALSE	_LSTSQDAAC[Carbamidomethyl (C)]K_	195.32	183.582	202.526	223.566	197.295	140.291	191.908	272.875			A0A286ZNI1	ADAT3	Adenosine deaminase tRNA specific 3	Sus scrofa	37.8353	0	48.7582	6	6	178.237	176.58	183.92	164.6	199.254	181.604	192.441	175.278
		A0A286ZHZ2;A0A287AJG5;A0A287BLU3;F1RY63	DQMLQIQNSTEPDPLLATLEK	FALSE	224;224;224;224	FALSE	_DQMLQIQNSTEPDPLLATLEK_	133.146	140.127	200.679	176.922	130.978	230.464	159.524	122.508			A0A286ZNI2	PDXDC1	Pyridoxal dependent decarboxylase domain containing 1	Sus scrofa	86.774	0	53.8383	32	0	1465.11	1427.03	1593.33	1561.84	1581.81	1444.57	1665.97	1566.77
		A0A286ZHZ2;A0A287AJG5;A0A287BLU3;F1RY63	LGSFHELLLEPPK	FALSE	313;313;313;313	FALSE	_LGSFHELLLEPPK_	63.3952	73.1413	95.0624	80.8959	57.7366	53.1296	97.807	38.9008			A0A286ZNJ8	RDX	Radixin	Sus scrofa	69.1334	0	55.1285	53	0	30667	29936.1	32213.7	33344.7	35615.7	31519.8	35987.9	34713.9
		A0A286ZHZ2;A0A287AJG5;A0A287BLU3;F1RY63	ETGWASFSEFTSSLSTK	FALSE	717;717;682;711	FALSE	_ETGWASFSEFTSSLSTK_	68.5727	105.515	67.8204	134.558	139.41	156.886	218.7	131.361			A0A286ZNJ9	SGTB	Small glutamine rich tetratricopeptide repeat co-chaperone beta	Sus scrofa	33.0901	0	46.126	5	5	126.293	112.742	111.901	132.231	114.468	111.678	140.614	129.709
		A0A286ZHZ2;A0A287AJG5;A0A287BLU3;F1RY63	IQQFDDGGSDEEDIWEEK	FALSE	609;609;574;603	FALSE	_IQQFDDGGSDEEDIWEEK_	150.048	57.638	98.7239	90.4054	102.81	111.259	153.678	95.112			A0A286ZNK2	DERL1	Derlin	Sus scrofa	28.8348	0	50.2314	5	5	317.609	335.016	297.445	359.74	459.73	336.929	374.549	375.231
		A0A286ZHZ2;A0A287AJG5;A0A287BLU3;F1RY63	HSNASQSLCEIVR	FALSE	208;208;208;208	FALSE	_HSNASQSLC[Carbamidomethyl (C)]EIVR_	45.3593	57.4586	41.2386	63.0474	90.5352	62.8006	94.3065	75.8889			A0A286ZNK4	YAP1	Yes1 associated transcriptional regulator	Sus scrofa	47.2537	0	53.0219	15	4	1703.78	1560.67	1896.9	1875.92	1826.15	1605.88	1830.1	1687.65
		A0A286ZHZ2;A0A287AJG5;A0A287BLU3;F1RY63	LIEFLLK	FALSE	44;44;44;44	FALSE	_LIEFLLK_	59.5379	68.0297	61.1163	37.6488	43.6775	34.7784	77.7416	54.3662			A0A286ZNM1	TCTN2	Tectonic family member 2	Sus scrofa	80.6929	0	47.9502	3	0	153.34	164.521	154.176	156.894	136.375	123.125	186.705	178.619
		A0A286ZHZ2;A0A287AJG5;A0A287BLU3;F1RY63	DFVDLIIK	FALSE	148;148;148;148	FALSE	_DFVDLIIK_	30.4045	55.7038	37.5378	53.9931	25.682	26.9712	13.1113	22.8856			A0A286ZNM5	TIAL1	TIA1 cytotoxic granule associated RNA binding protein like 1	Sus scrofa	43.6541	0	43.809	1	1	571.845	649.434	631.534	681.691	664.67	615.105	720.196	587.193
		A0A286ZHZ2;A0A287AJG5;A0A287BLU3;F1RY63	AECLEDLVSFIIEEPPQDMDEK	FALSE	51;51;51;51	FALSE	_AEC[Carbamidomethyl (C)]LEDLVSFIIEEPPQDMDEK_	54.1563	32.3242			12.4775	62.0213	68.1949	74.7579			A0A286ZNN1	PKP3	Plakophilin 3	Sus scrofa	102.339	0	51.9813	35	2	1405.55	1464.39	1548.36	1563.42	1616.88	1432.94	1697.5	1641.32
		A0A286ZHZ2;A0A287AJG5;A0A287BLU3;F1RY63	TEQPSVPGDAAVNGPV	FALSE	864;858;823;852	FALSE	_TEQPSVPGDAAVNGPV_					223.626	193.646					A0A286ZNN4	NDUFS3	NADH dehydrogenase [ubiquinone] iron-sulfur protein 3, mitochondrial	Sus scrofa	30.2015	0	54.7403	18	18	3645.03	3804.61	3830.99	4067.43	4000.7	3850.47	5174.07	3972.03
		A0A286ZHZ3	LSVNSVTAGDYAR	FALSE	154	FALSE	_LSVNSVTAGDYAR_	3598.84	4471.15	5083.57	4598.57	4716.79	4316.49	3979.46	4405.45			A0A286ZNN8	ANKRD17	Ankyrin repeat domain 17	Sus scrofa	275.849	0	56.1999	24	1	344.24	313.061	339.365	329.228	371.371	295.528	349.787	347.222
		A0A286ZHZ3	TKFPAEQYYR	FALSE	77	FALSE	_TKFPAEQYYR_	1354.99	1185.27	1372.34	1262.57	1368.5	1189.53	1484.03	1334.66			A0A286ZNP3	NFIB	Nuclear factor 1	Sus scrofa	63.5338	0	49.3284	7	0	887.984	970.583	906.157	1029.23	840.092	713.669	1006.51	761.481
		A0A286ZHZ3	EAVTEILGIEPDREK	FALSE	117	FALSE	_EAVTEILGIEPDREK_	1436.16	1189.55	1283.71	1336.47	1316.9	1052.65	1482.48	1312.84			A0A286ZNR6	FIP1L1	Pre-mRNA 3'-end-processing factor FIP1	Sus scrofa	66.5815	0	49.5565	12	0	1402.8	1485.84	1663.96	1519.13	1549.63	1423.4	1610.26	1537.41
		A0A286ZHZ3	PLHISTFINELDSGFR	FALSE	167	FALSE	_PLHISTFINELDSGFR_	1198.4	1172.02	1511.79	1514.22	1143.95	1149.43	1350.58	1198.24			A0A286ZNS2	ME2	Malic enzyme	Sus scrofa	75.5192	0	50.7784	25	0	3338.22	3367.84	3235.4	3203.07	3051.92	3159.24	3301.99	2929.39
		A0A286ZHZ3	VVQSLEQTAR	FALSE	27	FALSE	_VVQSLEQTAR_	2468.25	2581.51	2383.18	2401.89	2208.49	2324.47	1695.63	2587.95			A0A286ZNS9	RPF2	Ribosome production factor 2 homolog	Sus scrofa	34.3213	0	54.926	13	1	1508.94	1418.49	1454.93	1510.94	1420.57	1353.32	1508.9	1332.07
		A0A286ZHZ3	ETVAACSEK	FALSE	220	FALSE	_ETVAAC[Carbamidomethyl (C)]SEK_	1367.61	1699.12	1364.78	1653.69	2171.68	1700.77	1939.94	1866.95			A0A286ZNT1	XPR1	Xenotropic and polytropic retrovirus receptor 1	Sus scrofa	78.1474	0	50.9688	4	3	61.2028	70.394	77.8244	90.3164	56.4725	62.505	76.6609	68.05
		A0A286ZHZ3	KVVQSLEQTAR	FALSE	26	FALSE	_KVVQSLEQTAR_	515.671	474.942	557.336	476.539	451.559	445.352	490.446	531.187			A0A286ZNT2	BCAS3	BCAS3 microtubule associated cell migration factor	Sus scrofa	101.183	0.00156815	36.9808	1	0	11.7261	15.1179	32.7362	18.4064	9.51133	9.15251	24.5514	17.2161
		A0A286ZHZ3	KVEEVVYDLSIR	FALSE	204	FALSE	_KVEEVVYDLSIR_	669.321	377.742	334.247	348.113	342.884	351.951	314.671	368.374			A0A286ZNU0	POLB	DNA polymerase	Sus scrofa	35.8061	0	52.7593	15	15	533.994	506.808	580.64	523.726	548.736	477.598	599.8	553.128
		A0A286ZHZ3	EHFGTVK	FALSE	63	FALSE	_EHFGTVK_	436.456	561.26	696.123	675.01	607.303	778.671	618.062	645.48			A0A286ZNU7	RFX5	Regulatory factor X5	Sus scrofa	65.7573	0	49.9437	17	17	209.891	213.918	249.176	238.187	239.964	187.751	272.412	259.1
		A0A286ZHZ3	EILTLLQGVHQGAGFQDIPK	FALSE	37	FALSE	_EILTLLQGVHQGAGFQDIPK_	139.578	163.136	134.155	163.832	165.461	191.263	166.737	211.267			A0A286ZNU9	MEX3C	Mex-3 RNA binding family member C	Sus scrofa	68.908	0.000968289	37.9003	1	1	74.7474	83.6258	68.0516	77.5936		52.3601		89.2862
		A0A286ZHZ3	EAVTEILGIEPDR	FALSE	117	FALSE	_EAVTEILGIEPDR_	351.567	308.368	194.061	305.462	469.316	336.495	273.005	326.869			A0A286ZNW1	EML2	EMAP like 2	Sus scrofa	91.8666	0	53.1217	24	0	884.299	1014.82	1169.19	1212.79	1241.45	1115.52	1247.97	1271.46
		A0A286ZHZ3	THLTSLK	FALSE	70	FALSE	_THLTSLK_	334.899	216.717	60.6044	102.356	279.149	392.929	349.27	404.375			A0A286ZNX5	UHRF1BP1L	UHRF1 binding protein 1 like	Sus scrofa	157.713	0	50.4651	15	1	159.991	127.595	155.031	147.339	145.04	126.245	141.224	150.612
		A0A286ZHZ3	GFNKETVAACSEK	FALSE	216	FALSE	_GFNKETVAAC[Carbamidomethyl (C)]SEK_	28.1059	67.3862	75.0561	80.263	109.483	74.9144	111.922	75.3713			A0A286ZNY1	TUBA4A	Tubulin alpha chain	Sus scrofa	49.9244	0	52.1694	8	4	8012.94	9683.37	9391.94	8594.17	8769.77	8338.65	7132.39	7522.07
		A0A286ZHZ3	MSVSEIFVELQGFLAAEQDIR	FALSE	1	FALSE	_M[Oxidation (M)]SVSEIFVELQGFLAAEQDIR_				26.0011	23.0839						A0A286ZNY5	ZNF462	Zinc finger protein 462	Sus scrofa	283.217	0	47.6667	7	1	86.5232	79.3593	84.7176	81.4361	70.2573	71.2954	79.0985	55.7747
		A0A286ZI01;A0A286ZXE5;A0A287B833;F1RMZ0	LQPSSASESVDQLLNK	FALSE	793;793;637;793	FALSE	_LQPSSASESVDQLLNK_	1401.45	1441.43	1564.85	1682.57	1749.77	1612.73	1869.86	1758.16			A0A286ZNY6	STN1	CST complex subunit STN1	Sus scrofa	41.5065	0.00607432	34.0557	1	1	8.87934	19.8202	15.1612	2.76288		9.28719	14.3924	8.2093
		A0A286ZI01;A0A286ZXE5;A0A287B833;F1RMZ0	GISPVVSEHR	FALSE	769;769;613;769	FALSE	_GISPVVSEHR_	1148.12	1033.13	1290.9	1098.41	1284.06	1080.89	1231.57	1251.94			A0A286ZP03	PRMT1	Protein arginine methyltransferase 1	Sus scrofa	39.4452	0	51.4188	1	1	31.4558	35.6578	52.5366	34.7139	45.565	30.7505	35.4416	29.318
		A0A286ZI01;A0A286ZXE5;A0A287B833;F1RMZ0	MVHILTSVVGSK	FALSE	255;255;99;255	FALSE	_MVHILTSVVGSK_	392.456	302.206	402.006	458.521	477.508	511.205	643.635	564.421			A0A286ZP06	CACNB3	Voltage-dependent L-type calcium channel subunit beta-3	Sus scrofa	54.589	0	45.4461	4	4	90.8613	65.6244	53.2116	80.2559	81.5097	91.6333	82.2461	83.4319
		A0A286ZI01;A0A286ZXE5;A0A287B833;F1RMZ0	ANQLAEEIESSAQYK	FALSE	428;428;272;428	FALSE	_ANQLAEEIESSAQYK_	928.053	813.893	901.096	907.486	973.781	797.945	815.077	890.969			A0A286ZP17	DNAJB2	DnaJ heat shock protein family (Hsp40) member B2	Sus scrofa	35.4379	0	50.1579	11	2	664.083	685.625	678.479	651.049	697.422	525.811	571.692	609.136
		A0A286ZI01;A0A286ZXE5;A0A287B833;F1RMZ0	TSPAGGTWSSVVSGVPR	FALSE	653;653;497;653	FALSE	_TSPAGGTWSSVVSGVPR_	688.366	645.558	669.565	681.828	648.715	515.968	597.261	711.231			A0A286ZP20	MINK1	Misshapen like kinase 1	Sus scrofa	149.466	0	51.3426	35	0	1788.4	1739.15	1923.03	1938.81	1913.11	1669.17	1895.77	1822.8
		A0A286ZI01;A0A286ZXE5;A0A287B833;F1RMZ0	CDLVLDAAHEK	FALSE	288;288;132;288	FALSE	_C[Carbamidomethyl (C)]DLVLDAAHEK_	280.155	220.307	311.788	325.831	318.495	278.395	304.545	292.256			A0A286ZP26	STRADA	STE20 related adaptor alpha	Sus scrofa	38.0313	0	49.1889	3	1	138.835	134.336	168.363	161.633	206.482	137.936	179.453	165.38
		A0A286ZI01;A0A286ZXE5;A0A287B833;F1RMZ0	DNSEEFLKR	FALSE	416;416;260;416	FALSE	_DNSEEFLKR_	565.433	504.221	578.302	577.2	634.166	525.409	582.78	411.831			A0A286ZP27	KRT12	Keratin 12	Sus scrofa	56.0564	0	41.0645	3	3	9866.69	9711.08	9396.54	10355.3	9487.68	9939.78	11141.6	8650.02
		A0A286ZI01;A0A286ZXE5;A0A287B833;F1RMZ0	SNETSPSFPK	FALSE	755;755;599;755	FALSE	_SNETSPSFPK_	212.031	275.675	381.007		429.865	580.309	283.037				A0A286ZP30	FRYL	FRY like transcription coactivator	Sus scrofa	335.188	0	51.7461	41	2	387.564	331.51	378.474	357.284	368.883	299.11	370.746	364.348
		A0A286ZI01;A0A286ZXE5;A0A287B833;F1RMZ0	REEIMESILFK	FALSE	308;308;152;308	FALSE	_REEIMESILFK_	427.444	453.259	344.31	356.181	308.768	324.341	448.428	403.849			A0A286ZP46	XPNPEP3	X-prolyl aminopeptidase 3	Sus scrofa	55.3004	0	53.1417	10	2	385.992	442.696	460.576	388.143	364.893	358.99	365.033	330.574
		A0A286ZI01;A0A286ZXE5;A0A287B833;F1RMZ0	RGPEVTSQGVQTSSPGCK	FALSE	862;862;706;862	FALSE	_RGPEVTSQGVQTSSPGC[Carbamidomethyl (C)]K_	79.8061	197.307	160.374	46.4035	199.395	244.622	97.3054	304.806			A0A286ZP47	AP5S1	Adaptor related protein complex 5 subunit sigma 1	Sus scrofa	23.6073	0	52.3765	2	2	65.183	49.4758	58.4756	45.092	43.7803	31.8165	42.6977	39.9169
		A0A286ZI01;A0A286ZXE5;A0A287B833;F1RMZ0	MGQPGSGSMPSR	FALSE	503;503;347;503	FALSE	_MGQPGSGSMPSR_	93.9954	129.582	197.874	169.708	174.975	146.333	134.45	159.01			A0A286ZP50	DCLK2	Doublecortin like kinase 2	Sus scrofa	82.4081	0	47.0146	5	4	107.933	122.952	136.751	111.308	131.375	122.963	140.407	162.689
		A0A286ZI01;A0A286ZXE5;A0A287B833;F1RMZ0	MGQPGSGSMPSR	FALSE	503;503;347;503	FALSE	_M[Oxidation (M)]GQPGSGSMPSR_	93.9954	129.582	197.874	169.708	174.975	146.333	134.45	159.01			A0A286ZP60	ABL2	Tyrosine-protein kinase	Sus scrofa	125.536	0	53.7948	9	1	101.035	112.508	136.574	122.24	126.55	110.172	110.109	120.165
		A0A286ZI01;A0A286ZXE5;A0A287B833;F1RMZ0	VALENDDRSEEEKYTAVQR	FALSE	445;445;289;445	FALSE	_VALENDDRSEEEKYTAVQR_	216.491	187.769	209.114	284.924	228.512	173.286	244.806	232.208			A0A286ZP67	HNRNPU	Heterogeneous nuclear ribonucleoprotein U	Sus scrofa	89.0607	0	56.2832	46	0	32728.3	32972.3	33086.2	36700.7	35944.6	32496.4	36640.1	33251.6
		A0A286ZI01;A0A286ZXE5;A0A287B833;F1RMZ0	DKIEPNAK	FALSE	821;821;665;821	FALSE	_DKIEPNAK_	129.682	136.96	144.775	162.15	170.56	194.156	230.077	183.334			A0A286ZP73	SMARCA5	SWI/SNF related, matrix associated, actin dependent regulator of chromatin, subfamily a, member 5	Sus scrofa	116.046	0	53.6498	32	32	875.37	842.57	919.977	920.911	905.154	791.819	980.327	830.206
		A0A286ZI01;A0A286ZXE5;A0A287B833;F1RMZ0	RDAFTDSAISAK	FALSE	337;337;181;337	FALSE	_RDAFTDSAISAK_	127.234	168.33	172.063	170.375	194.745	129.959	164.171	153.023			A0A286ZP91	ZBTB20	Zinc finger and BTB domain containing 20	Sus scrofa	82.1457	0	54.7573	25	22	392.021	392.912	386.459	385.915	372.091	363.312	425.652	389.411
		A0A286ZI01;A0A286ZXE5;A0A287B833;F1RMZ0	VALENDDRSEEEK	FALSE	445;445;289;445	FALSE	_VALENDDRSEEEK_	98.7745	86.2909	74.224	82.3447	54.1351	100.271	61.0345	80.7141			A0A286ZP98	MRPL40	Mitochondrial ribosomal protein L40	Sus scrofa	19.3682	0	48.6327	9	9	367.823	385.948	407.153	454.734	330.169	368.36	412.85	352.558
		A0A286ZI01;A0A286ZXE5;A0A287B833;F1RMZ0	KSTLNPNAK	FALSE	897;897;741;897	FALSE	_KSTLNPNAK_	94.3695	151.246	122.031	157.785	116.331	99.7519	192.441	155.149			A0A286ZPA5	CACFD1	Calcium channel flower domain containing 1	Sus scrofa	18.4575	0	44.82	1	1	399.847	369.524	503.95	426.005	400.604	340.518	411.068	388.787
		A0A286ZI01;A0A286ZXE5;A0A287B833;F1RMZ0	VVNGGVPWPSPCPSPSSRPPSR	FALSE	532;532;376;532	FALSE	_VVNGGVPWPSPC[Carbamidomethyl (C)]PSPSSRPPSR_	94.0408	102.594	116.777	137.578	58.9948	77.9218	88.0991	130.674			A0A286ZPB3	CNOT2	CCR4-NOT transcription complex subunit 2	Sus scrofa	60.865	0	52.2348	9	2	411.979	409.87	414.427	493.614	407.601	343.762	448.643	441.921
		A0A286ZI01;A0A286ZXE5;A0A287B833;F1RMZ0	GISPVVSEHRK	FALSE	769;769;613;769	FALSE	_GISPVVSEHRK_	73.9094	75.9171	86.7535	115.581	87.9824	84.8124	138.536	122.68			A0A286ZPB7	USP16	Ubiquitin specific peptidase 16	Sus scrofa	93.0662	0	52.9323	22	1	572.876	507.423	579.951	585.318	568.834	484.175	551.769	557.269
		A0A286ZI01;A0A286ZXE5;A0A287B833;F1RMZ0	STSHTSDFNPNSGSDQR	FALSE	515;515;359;515	FALSE	_STSHTSDFNPNSGSDQR_	43.0021	43.2228	75.3699	61.282	51.9049	42.0156	38.8856	32.0403			A0A286ZPD0	SLC25A51	Solute carrier family 25 member 51	Sus scrofa	33.9177	0	50.1476	6	6	135.1	157.319	137.631	155.387	158.543	143.275	186.813	148.339
		A0A286ZI01;A0A286ZXE5;A0A287B833;F1RMZ0	CSDFVVVQFK	FALSE	319;319;163;319	FALSE	_C[Carbamidomethyl (C)]SDFVVVQFK_	87.6591	72.1746	84.8151	81.5941	58.4283	64.214	82.6505	67.7183			A0A286ZPD4	TUT4	RNA uridylyltransferase	Sus scrofa	185.238	0	49.9913	7	6	103.399	81.952	88.4332	95.3102	105.952	62.8676	105.333	87.7209
		A0A286ZI01;A0A286ZXE5;A0A287B833;F1RMZ0	DSFIENSSNCTSGSSKPSSPSISPSILSNTEHK	FALSE	829;829;673;829	FALSE	_DSFIENSSNC[Carbamidomethyl (C)]TSGSSKPSSPSISPSILSNTEHK_	43.9461	90.6282	59.5799	35.0398	40.0178	75.2278	46.0883	47.4566			A0A286ZPD7	TMED7	Transmembrane emp24 domain-containing protein 7	Sus scrofa	25.3507	0	52.9655	11	1	3163.23	2927.71	3393.87	3402.85	3284.4	3095.22	3415.17	3224.34
		A0A286ZI01;A0A286ZXE5;A0A287B833;F1RMZ0	SEEEKYTAVQR	FALSE	453;453;297;453	FALSE	_SEEEKYTAVQR_	30.9376	33.4749	41.7137	40.5031	60.7619	35.4717	42.4008	24.6089			A0A286ZPE2	ARFIP1	ADP ribosylation factor interacting protein 1	Sus scrofa	33.1023	0	50.2066	1	0	311.343	292.236	269.234	330.884	366.602	274.51	159.72	302.508
		A0A286ZI01;A0A286ZXE5;A0A287B833;F1RMZ0	NGGIYEGVFK	FALSE	273;273;117;273	FALSE	_NGGIYEGVFK_	267.038	165.523	178.332	213.586	239.664	230.585		213.5			A0A286ZPE3	HNRNPA1	Heterogeneous nuclear ribonucleoprotein A1	Sus scrofa	38.8037	0	52.3588	23	3	20340.6	20501.4	21635.5	22921.5	21667	18666.8	21229.8	20195.7
		A0A286ZI01;A0A286ZXE5;A0A287B833;F1RMZ0	DAFTDSAISAK	FALSE	338;338;182;338	FALSE	_DAFTDSAISAK_	131.978	196.958	205.919	193.5		246.011	158.05	216.78			A0A286ZPF2	NMRAL1	NmrA like redox sensor 1	Sus scrofa	32.1527	0	50.8718	4	4	291.407	277.139	282.259	282.215	290.501	232.045	295.585	340.844
		A0A286ZI01;A0A286ZXE5;A0A287B833;F1RMZ0	MSSEGPPR	FALSE	602;602;446;602	FALSE	_MSSEGPPR_			139.814	150.312		142.982	280.062				A0A286ZPF5	MAPK1	Mitogen-activated protein kinase	Sus scrofa	43.8574	0	54.3187	15	0	3250.01	3003.32	3402.93	3181.63	3384.52	2759.9	3385.6	3403.05
		A0A286ZI01;A0A286ZXE5;A0A287B833;F1RMZ0	GLPQSTISFDGIYANMR	FALSE	238;238;82;238	FALSE	_GLPQSTISFDGIYANMR_		142.902	116.318	203.176	99.4657	168.611	91.5668	110.998			A0A286ZPG4	FLNB	Filamin B	Sus scrofa	278.933	0	56.2769	133	2	4183.85	3879.03	4325.6	4454.89	4589.76	4090.25	4626.79	4576.4
		A0A286ZI08	SQDGASQFQEVIR	TRUE	2	TRUE	_[Acetyl (Protein N-term)]SQDGASQFQEVIR_		218.819	457.112	916.318	998.948	1293.75	834.866	1494.42			A0A286ZPI3	COPS2	COP9 signalosome complex subunit 2	Sus scrofa	45.7818	0	47.9692	1	0	46.1556	119.123	81.98	34.2618	38.7068	38.0928	79.7331	56.0592
		A0A286ZI11	YSVDPSVVNISDEMAK	FALSE	1186	FALSE	_YSVDPSVVNISDEMAK_	134.726	106.778	142.062	151.962	156.227	136.691	159.358	117.21			A0A286ZPI7	VPS26C	Down syndrome critical region protein 3 isoform 1	Sus scrofa	32.9133	0	49.7218	9	0	613.593	585.945	641.123	628.789	658.235	537.889	589.653	575.759
		A0A286ZI11	INIEDEPTKK	FALSE	1232	FALSE	_INIEDEPTKK_	90.5414	86.5109	117.606	150.348	163.146	107.702	130.958	121.64			A0A286ZPJ7	RNASEL	2-5A-dependent ribonuclease	Sus scrofa	84.0419	0	52.074	25	4	623.318	578.276	645.851	657.488	662.966	589.398	670.367	639.893
		A0A286ZI11	SIATLMTDEIFHDVAYK	FALSE	486	FALSE	_SIATLMTDEIFHDVAYK_	52.4969	42.9572	49.0276	38.0276	49.4645	47.9963	36.5354	64.0256			A0A286ZPL1	EPB41L1	Erythrocyte membrane protein band 4.1 like 1	Sus scrofa	111.244	0	44.7446	1	0	543.382	368.581	525.532	533.46	502.29	479.689	530.625	444.523
		A0A286ZI11	VESECSAPGEQPK	FALSE	988	FALSE	_VESEC[Carbamidomethyl (C)]SAPGEQPK_	77.7819	82.8544	92.6726	114.213	62.3976	76.4416	94.5018	84.7416			A0A286ZPL6	D2HGDH	D-2-hydroxyglutarate dehydrogenase	Sus scrofa	41.7409	0	52.9305	7	2	905.538	856.532	911.559	926.259	847.142	779.465	1054.87	795.562
		A0A286ZI11	FEEDVEDGGDR	FALSE	138	FALSE	_FEEDVEDGGDR_	79.4949	57.172	78.8071	58.8336	62.2352	51.9279	118.645	51.6746			A0A286ZPM4	ARHGEF7	Rho guanine nucleotide exchange factor 7	Sus scrofa	96.9219	0	52.2208	23	0	949.645	801.31	932.427	945.522	978.69	820.993	1037.98	1002.8
		A0A286ZI11	LHVPEKFEPTDANR	FALSE	884	FALSE	_LHVPEKFEPTDANR_			69.6483	53.3162	69.0431	67.1032	75.7535	63.227			A0A286ZPN8	FUBP1	Far upstream element binding protein 1	Sus scrofa	69.8509	0	49.9835	2	0	144.736	138.533	124.743	127.518	156.238	108.101	101.65	108.811
		A0A286ZI11	LAPAVLLSGLTEVPVPTR	FALSE	448	FALSE	_LAPAVLLSGLTEVPVPTR_	38.8632	44.9587	38.9778	87.6328	71.2786	59.6452	52.7528	52.4641			A0A286ZPN9	AMPD3	AMP deaminase	Sus scrofa	89.7914	0	54.6427	14	2	330.7	304.143	335.835	334.636	382.103	303.572	344.804	295.93
		A0A286ZI11	SNTSPEKPVSVK	FALSE	1220	FALSE	_SNTSPEKPVSVK_	50.8634	56.4417	43.439	61.6772	54.4649	64.3673	73.4132	40.1085			A0A286ZPP2	DST	Dystonin	Sus scrofa	876.433	0	57.981	288	0	1878.34	1724.73	1912.5	1937.59	1974.46	1725.73	1976.56	1975.03
		A0A286ZI11	FEKEELESHR	FALSE	32	FALSE	_FEKEELESHR_	47.6281	31.3189	30.5817	26.0163	32.3341	24.3591	62.6252	51.9269			A0A286ZPP5	DXO	Decapping nuclease	Sus scrofa	44.997	0	44.2547	3	2	110.932	82.7189	153.87	175.111	161.576	137.673	190.744	165.608
		A0A286ZI16;A0A287A8G5;A0A480JSD9;A0A8W4FH95;F1SI31	ALSLQHAGR	FALSE	916;916;916;916;916	FALSE	_ALSLQHAGR_	392.601	368.852	440.25	419.802	567.998	361.799	445.198	427.288			A0A286ZPP9	TBC1D24	TBC1 domain family member 24	Sus scrofa	62.9092	0	51.1581	9	9	328.761	353.529	381.362	382.815	420.645	388.613	386.134	343.348
		A0A286ZI16;A0A287A8G5;A0A480JSD9;A0A8W4FH95;F1SI31	AGYGVFDDITR	FALSE	1155;1155;1155;1155;1155	FALSE	_AGYGVFDDITR_	343.532	408.744	336.975	375.915	400.74	295.692	413.386	397.811			A0A286ZPQ2	CHML	Rab proteins geranylgeranyltransferase component A	Sus scrofa	72.1384	0	45.9702	4	4	43.1767	35.3384	38.4799	44.8536	41.386	32.6278	43.3034	27.2323
		A0A286ZI16;A0A287A8G5;A0A480JSD9;A0A8W4FH95;F1SI31	AISQAVDQALR	FALSE	993;993;993;993;993	FALSE	_AISQAVDQALR_	295.024	339.785	330.414	306.823	281.414	332.381	366.381	284.079			A0A286ZPQ4	DENND4C	DENN domain containing 4C	Sus scrofa	216.276	0	55.0352	48	0	941.581	930.8	999.281	968.185	936.907	898.634	949.64	969.007
		A0A286ZI16;A0A287A8G5;A0A480JSD9;A0A8W4FH95;F1SI31	ACDTPLHPLGR	FALSE	1369;1369;1369;1369;1369	FALSE	_AC[Carbamidomethyl (C)]DTPLHPLGR_	136.623	133.509	143.161	140.32	152.503	149.6	151.881	158.266			A0A286ZPQ6	KRT4	Keratin 4	Sus scrofa	55.5031	0.00311676	36.031	2	0	87.215	47.5561		981.172				28.2608
		A0A286ZI16;A0A287A8G5;A0A480JSD9;A0A8W4FH95;F1SI31	GTSDLPPYGSSSSIQR	FALSE	1004;1004;1004;1004;1004	FALSE	_GTSDLPPYGSSSSIQR_	352.746	187.496	257.88	306.085	202.479	175.284	162.214	189.832			A0A286ZPR1	AP2M1	AP-2 complex subunit mu	Sus scrofa	49.5265	0	50.9615	22	22	2797.19	2607.18	2873.73	2920.61	2646	2549.01	2654.74	2805.52
		A0A286ZI16;A0A287A8G5;A0A480JSD9;A0A8W4FH95;F1SI31	LLCESSNR	FALSE	908;908;908;908;908	FALSE	_LLC[Carbamidomethyl (C)]ESSNR_	283.375	217.385	275.272	235.386	177.691	192.305	119.866	171.594			A0A286ZPR8	UQCRB	Ubiquinol-cytochrome c reductase binding protein	Sus scrofa	13.5635	0	50.1759	10	10	4097.05	4910.13	4222.81	4636.2	4337.96	3691.63	4936.38	4015.46
		A0A286ZI16;A0A287A8G5;A0A480JSD9;A0A8W4FH95;F1SI31	LATCFEVTSPEYQK	FALSE	848;848;848;848;848	FALSE	_LATC[Carbamidomethyl (C)]FEVTSPEYQK_	176.695	180.473	218.43	165.068	189.555	179.368	149.643	218.936			A0A286ZPS1	DGKD	Diacylglycerol kinase	Sus scrofa	133.666	0	47.2928	6	6	44.5453	65.9173	65.7575	66.0141	70.9649	48.2206	58.4352	70.7043
		A0A286ZI16;A0A287A8G5;A0A480JSD9;A0A8W4FH95;F1SI31	GKDGQLGHGDVLPR	FALSE	528;528;528;528;528	FALSE	_GKDGQLGHGDVLPR_	179.435	135.454	157.979	165.637	198.4	153.945	171.533	201.86			A0A286ZPS2	ULK4	Unc-51 like kinase 4	Sus scrofa	137.09	0	51.8404	3	1	67.5615	58.9948	40.806	99.3136	60.3318	53.9668	60.154	45.5771
		A0A286ZI16;A0A287A8G5;A0A480JSD9;A0A8W4FH95;F1SI31	AVFDECWR	FALSE	1289;1289;1289;1289;1289	FALSE	_AVFDEC[Carbamidomethyl (C)]WR_	137.695	161.774	153.242	102.076	168.926	116.814	207.537	174.476			A0A286ZPT0	COPB2	Coatomer subunit beta'	Sus scrofa	102.343	0	53.1165	45	1	6274.39	5811.15	6459.57	6602.62	6625.87	6084.68	6630.55	6508.67
		A0A286ZI16;A0A287A8G5;A0A480JSD9;A0A8W4FH95;F1SI31	PAIDFLNK	FALSE	798;798;798;798;798	FALSE	_PAIDFLNK_	123.115	87.7539	146.394	161.583	161.851	165.382	170.479	152.141			A0A286ZPT3	RAB43	RAB43, member RAS onco family	Sus scrofa	23.1101	0	50.1771	7	7	231.154	242.898	247.4	187.492	217.082	178.54	214.2	220.864
		A0A286ZI16;A0A287A8G5;A0A480JSD9;A0A8W4FH95;F1SI31	EVIHLEAGGYHSLALTAK	FALSE	554;554;554;554;554	FALSE	_EVIHLEAGGYHSLALTAK_	82.1308	54.2264	64.8983	76.7929	85.8848	44.1394	80.5388	56.4282			A0A286ZPU3	XRN2	5'-3' exoribonuclease	Sus scrofa	105.846	0	54.8483	36	2	1027.65	986.58	1169.96	1125.57	1098.8	994.366	1113.28	1074.16
		A0A286ZI16;A0A287A8G5;A0A480JSD9;A0A8W4FH95;F1SI31	QLGCENPGQGDVWK	FALSE	1297;1297;1297;1297;1297	FALSE	_QLGC[Carbamidomethyl (C)]ENPGQGDVWK_	188.353	127.388	137.718	166.315	91.7677	109.058	141.482	92.3792			A0A286ZPV9	NRCAM	Neuronal cell adhesion molecule	Sus scrofa	133.704	0	53.564	24	24	1390.55	1648.48	1774.02	1718.52	1511.82	1568.99	1669.61	1463.71
		A0A286ZI16;A0A287A8G5;A0A480JSD9;A0A8W4FH95;F1SI31	QDPTEGDNLPENHSGTK	FALSE	635;635;635;635;635	FALSE	_QDPTEGDNLPENHSGTK_	42.013	44.0022	56.4729	44.9249	35.238	38.5373	33.2399	35.8785			A0A286ZPW1	UBR1	E3 ubiquitin-protein ligase	Sus scrofa	200.775	0	54.3792	44	0	444.245	389.939	440.41	432.79	441.492	402.484	431.66	458.207
		A0A286ZI16;A0A287A8G5;A0A480JSD9;A0A8W4FH95;F1SI31	LQDSSSCYESLALHLGR	FALSE	862;862;862;862;862	FALSE	_LQDSSSC[Carbamidomethyl (C)]YESLALHLGR_	79.5882	63.0012	58.9845	86.6256	98.7747	47.7647	116.723	65.615			A0A286ZPX5	ABR	Active breakpoint cluster region-related protein	Sus scrofa	90.936	0	45.9973	1	0	116.649	122.542	140.62	109.727	128.664	110.602	155.478	161.494
		A0A286ZI16;A0A287A8G5;A0A480JSD9;A0A8W4FH95;F1SI31	SSPPYPDPQAVNEYVQSDHSVR	FALSE	331;331;331;331;331	FALSE	_SSPPYPDPQAVNEYVQSDHSVR_	50.8714	68.7906	117.567	118.212	41.3771	53.9654	84.1804	37.1949			A0A286ZPX7	PYM1	PYM homolog 1, exon junction complex associated factor	Sus scrofa	24.7261	0	54.066	10	10	2095.21	2028.65	2282.64	2313.29	2190.16	1915.02	2215.29	2159.24
		A0A286ZI16;A0A287A8G5;A0A480JSD9;A0A8W4FH95;F1SI31	SQTQTLESLEFIPQHVGAFSVEK	FALSE	1336;1336;1336;1336;1336	FALSE	_SQTQTLESLEFIPQHVGAFSVEK_	48.7909	43.5027	42.166	36.3728	43.3916	51.7419	42.9559	73.4569			A0A286ZPZ0	CCDC30	Coiled-coil domain containing 30	Sus scrofa	75.7679	0	41.5422	1	1	15.4867	15.8959	13.7822	18.3799	9.31144	8.32564	22.8115	20.6484
		A0A286ZI16;A0A287A8G5;A0A480JSD9;A0A8W4FH95;F1SI31	NIMGYIASLHELATTER	FALSE	681;681;681;681;681	FALSE	_NIMGYIASLHELATTER_	30.929	36.8134	46.0156	45.7864	33.4873	35.2561	67.9779	36.2287			A0A286ZPZ5	CLUH	Clustered mitochondria protein homolog	Sus scrofa	145.066	0	54.2292	50	0	2759.47	2631.15	2901.06	2762.13	2900.85	2365.8	2856.12	2827.82
		A0A286ZI16;A0A287A8G5;A0A480JSD9;A0A8W4FH95;F1SI31	MTYVGVGANR	FALSE	1390;1390;1390;1390;1390	FALSE	_MTYVGVGANR_	159.924	207.419	215.469		306.055	201.7	153.984	284.137			A0A286ZPZ6	NHEJ1	Non-homologous end joining factor 1	Sus scrofa	33.3513	0	48.825	5	5	143.35	117.426	162.959	133.161	140.843	109.569	167.213	110.062
		A0A286ZI16;A0A287A8G5;A0A480JSD9;A0A8W4FH95;F1SI31	TVLQAALGVK	FALSE	42;42;42;42;42	FALSE	_TVLQAALGVK_		96.0251	75.8302	70.2222	48.1893	86.4318	67.2303	64.4593			A0A286ZPZ8	ECD	Ecdysoneless cell cycle regulator	Sus scrofa	67.2568	0	43.3564	3	3	99.9587	124.212	95.4165	50.6487	112.715	66.5324	92.6337	66.3309
		A0A286ZI16;A0A287A8G5;A0A480JSD9;A0A8W4FH95;F1SI31	TVVLTPTYSGEADALLPSLR	FALSE	500;500;500;500;500	FALSE	_TVVLTPTYSGEADALLPSLR_	42.2639	68.897	44.6805	60.0395	72.3754	54.8503		67.309			A0A286ZQ07	SLC25A12	Solute carrier family 25 member 12	Sus scrofa	75.0311	0	53.0585	35	0	7325.17	8077.49	8258.88	8339.54	7461.37	7798.89	9241.06	7445
		A0A286ZI16;A0A287A8G5;A0A480JSD9;A0A8W4FH95;F1SI31	ITTPEEQFILISSTPQEK	FALSE	970;970;970;970;970	FALSE	_ITTPEEQFILISSTPQEK_	65.2069	45.3447	55.2248	19.5753	35.8305	64.0015		72.4517			A0A286ZQ21	MEGF6	Multiple EGF like domains 6	Sus scrofa	154.352	0	44.7911	5	5	12.718	23.0411	18.607	17.1937	8.92205	11.6935	11.0875	11.1056
		A0A286ZI16;A0A287A8G5;A0A480JSD9;A0A8W4FH95;F1SI31	MYSGMFR	FALSE	1065;1065;1065;1065;1065	FALSE	_MYSGMFR_	26.5234	46.3392	89.3595		40.2189	43.0719	44.7587	49.6403			A0A286ZQ22	C13H3orf38	Chromosome 13 C3orf38 homolog	Sus scrofa	35.8141	0	42.2925	2	1	59.4773	73.6233	69.6732	54.8041	56.6547	36.2926	33.9522	50.3909
		A0A286ZI16;A0A287A8G5;A0A480JSD9;A0A8W4FH95;F1SI31	KVMNFYSTVPCEPGAQAGSSSMGPEGLK	FALSE	414;414;414;414;414	FALSE	_KVMNFYSTVPC[Carbamidomethyl (C)]EPGAQAGSSSMGPEGLK_	19.284	26.0721	10.3164		15.8634	2.87838	3.41305	12.1638			A0A286ZQ27	HKDC1	hexokinase	Sus scrofa	102.438	0	53.6094	46	9	1305.37	1484.74	1438.43	1503.25	1354.68	1492.43	1503.12	1315.79
		A0A286ZI16;A0A287A8G5;A0A480JSD9;A0A8W4FH95;F1SI31	NGLEDGYGEYR	FALSE	1072;1072;1072;1072;1072	FALSE	_NGLEDGYGEYR_	88.4253		114.997	87.0907	161.558	80.3678		95.4986			A0A286ZQ31	BPGM	Phosphoglycerate mutase	Sus scrofa	29.9391	0	52.2659	13	13	5598.13	5409.54	5751.98	6028.97	6425.96	5349.24	6245.96	6093.01
		A0A286ZI16;A0A287A8G5;A0A480JSD9;A0A8W4FH95;F1SI31	LVETLVAVYR	FALSE	1380;1380;1380;1380;1380	FALSE	_LVETLVAVYR_			93.612	102.163	115.683	55.2862	73.673	95.3997			A0A286ZQ43	AGO2	Protein argonaute-2	Sus scrofa	97.6427	0	52.2638	26	0	535.828	533.605	585.034	549.795	617.89	510.69	635.119	621.104
		A0A286ZI16;A0A287A8G5;A0A480JSD9;A0A8W4FH95;F1SI31	DSPEMLSR	FALSE	1328;1328;1328;1328;1328	FALSE	_DSPEMLSR_	19.5937			44.5754							A0A286ZQ44	DCXR	Dicarbonyl and L-xylulose reductase	Sus scrofa	25.6617	0	53.9854	6	6	304.273	353.987	409.907	420.386	400.857	372.308	364.818	351.686
		A0A286ZI22	FASVLPEYMK	TRUE	607	TRUE	_FASVLPEYMK_	355.21	351.418	461.631	411.753	475.102	435.717	468.41	462.573			A0A286ZQ46	EMC10	ER membrane protein complex subunit 10	Sus scrofa	26.9094	0	48.636	4	1	325.886	350.705	285.961	314.671	298.89	306.619	285.159	318.182
		A0A286ZI22	WQPVEALGEDSMQTEQGSK	TRUE	70	TRUE	_WQPVEALGEDSMQTEQGSK_	245.611	207.069	194.615	196.432	209.481	222.095	277.02	252.701			A0A286ZQ50	NUP155	Nucleoporin 155	Sus scrofa	154.398	0	54.3415	48	0	1147.83	1128.17	1265.59	1204.62	1214.44	1088.48	1214.11	1158.92
		A0A286ZI22	NLLTDVLLESPVDR	TRUE	56	TRUE	_NLLTDVLLESPVDR_	64.3631	110.983	69.3489	117.597	133.318	126.161	89.468	106.986			A0A286ZQ51	NFAT5	Nuclear factor of activated T cells 5	Sus scrofa	158.155	0	47.5207	6	6	205.21	196.167	247.006	220.833	204.462	184.256	233.148	192.322
		A0A286ZI22	VKDVAATVHR	TRUE	1057	TRUE	_VKDVAATVHR_	38.8733	37.287	51.8863	58.6743	50.9631	33.697	170.897	102.246			A0A286ZQ62	CSNK1G1	non-specific serine/threonine protein kinase	Sus scrofa	52.6057	0	45.16	3	3	194.68	133.75	182.488	168.562	138.608	144.83	190.984	166.147
		A0A286ZI26;F1SK49	GMITFEGLEK	FALSE	165;126	TRUE	_GMITFEGLEK_	1199.27	1860.54	2455.87	2740.67	2970.9	2810.91	2503.52	2378.51			A0A286ZQ67	NOL10	Nucleolar protein 10	Sus scrofa	78.6696	0	51.3856	23	0	519.061	427.818	496.501	466.948	464.63	444.057	460.246	435.867
		A0A286ZI26;F1SK49	GMITFEGLEK	FALSE	165;126	TRUE	_GM[Oxidation (M)]ITFEGLEK_	1199.27	1860.54	2455.87	2740.67	2970.9	2810.91	2503.52	2378.51			A0A286ZQ68	LOC100517129	Nuclear autoantigen Sp-100	Sus scrofa	80.606	0	49.4193	9	3	329.801	332.35	387.003	389.625	422.789	329.42	371.265	329.728
		A0A286ZI26;F1SK49	MKGEAENILETETSK	FALSE	145;106	TRUE	_MKGEAENILETETSK_	670.59	1186.73	974.502	878.7	726.378	880.868	1001.18	1073.82			A0A286ZQ78	SBF2	SET binding factor 2	Sus scrofa	204.128	0	49.2018	20	20	300.686	234.381	285.232	260.509	272.385	253.234	323.214	273.334
		A0A286ZI26;F1SK49	MKGEAENILETETSK	FALSE	145;106	TRUE	_M[Oxidation (M)]KGEAENILETETSK_	670.59	1186.73	974.502	878.7	726.378	880.868	1001.18	1073.82			A0A286ZQ79	AK1	Adenylate kinase isoenzyme 1	Sus scrofa	23.4159	0	49.4133	14	1	3592.1	3471.27	3882	3740.94	4324.51	4153.58	4227.8	4307.65
		A0A286ZI26;F1SK49	QLIMQNEMR	FALSE	70;31	TRUE	_QLIMQNEMR_	930.707	1404.85	1386.72	1341.26	1134.48	1261.87	1076.35	1274.61			A0A286ZQ98	MSL1	MSL complex subunit 1	Sus scrofa	65.5477	0	50.9049	2	2	70.7008	104.691	88.0052	124.966	71.8449	78.1091	102.647	75.9331
		A0A286ZI26;F1SK49	QLIMQNEMR	FALSE	70;31	TRUE	_QLIMQNEM[Oxidation (M)]R_	930.707	1404.85	1386.72	1341.26	1134.48	1261.87	1076.35	1274.61			A0A286ZQA1	FANCD2	FA complementation group D2	Sus scrofa	160.052	0	50.5891	8	0	64.0987	64.8371	58.5936	47.4511	50.9265	45.5438	48.4589	59.6169
		A0A286ZI26;F1SK49	GEAENILETETSK	FALSE	147;108	TRUE	_GEAENILETETSK_	1146.69	1005.96	1046.31	893.351	788.645	1150.68	1066.16	1135.12			A0A286ZQB9	PIGB	Mannosyltransferase	Sus scrofa	63.5936	0.0072481	33.244	1	1	1584.5		1222.36	1381.76	1460	1186.78	780.378	131.417
		A0A286ZI26;F1SK49	QQEFMLMNTR	FALSE	16;16	TRUE	_QQEFMLMNTR_	740.952	868.618	836.143	836.941	825.204	952.639	1188.08	847.582			A0A286ZQC1	SUGT1	SGT1 homolog, MIS12 kinetochore complex assembly cochaperone	Sus scrofa	38.2901	0	51.8279	24	2	2992.25	2897	3160.57	3163.59	3290.5	2792.41	3249.67	3117.87
		A0A286ZI26;F1SK49	QMAMQIAWSR	FALSE	81;42	TRUE	_QMAMQIAWSR_	517.604	315.668	649.165	625.546	469.158	605.323	746.385	690.636			A0A286ZQD9	FAM50A	Family with sequence similarity 50 member A	Sus scrofa	56.9085	0	54.1463	13	0	503.808	418.794	478.179	478.424	478.146	451.907	492.986	511.212
		A0A286ZI26;F1SK49	RQQEFMLMNTR	FALSE	15;15	TRUE	_RQQEFMLMNTR_	105.174	104.621	265.125	119.31	151.051	152.425	140.433	119.297			A0A286ZQE1	CBL	E3 ubiquitin-protein ligase CBL	Sus scrofa	100.666	0	52.2483	17	0	399.194	371.182	436.208	442.839	424.484	356.86	389.336	406.543
		A0A286ZI26;F1SK49	SMNENMK	FALSE	8;8	TRUE	_SMNENMK_	87.4177	153.873	203.31	157.622	249.707	256.62	173.219	191.058			A0A286ZQE2	SBNO1	Strawberry notch homolog 1	Sus scrofa	149.135	0	52.1896	11	11	188.759	160.677	198.677	183.657	168.832	142.033	188.943	177.251
		A0A286ZI30;A0A286ZIS8;A0A287A4V8;A0A287AAU5;A0A287AE30;F1SF75	VQELPLAR	FALSE	40;40;94;47;48;99	FALSE	_VQELPLAR_	211.146	195.143	359.029	368.142	418.588	436.112	392.239	499.529			A0A286ZQE6	KLC1	Kinesin light chain	Sus scrofa	66.1113	0	50.5018	10	10	219.739	189.839	251.591	233.823	198.281	185.946	217.924	242.951
		A0A286ZI30;A0A286ZIS8;A0A287A4V8;A0A287AAU5;A0A287AE30;F1SF75	AWIHTEDNK	FALSE	84;84;138;91;92;143	FALSE	_AWIHTEDNK_	307.248	256.448	221.21	292.622	203.55	220.781	257.235	300.577			A0A286ZQE9	DAP	Death associated protein	Sus scrofa	11.0905	0	53.3254	3	3	1518.6	1523.55	1820.36	1904.95	1765.81	1487.67	1317.3	1569.95
		A0A286ZI30;A0A286ZIS8;A0A287A4V8;A0A287AAU5;A0A287AE30;F1SF75	AAQIFITELTLR	FALSE	72;72;126;79;80;131	FALSE	_AAQIFITELTLR_	57.1633	94.9181	46.5998	88.485	77.2004	70.6676	32.8396	92.3607			A0A286ZQF1	PRMT7	Protein arginine N-methyltransferase	Sus scrofa	80.0564	0	54.6955	13	2	213.299	187.373	213.77	189.445	224.942	195.714	231.865	193.465
		A0A286ZI30;A0A286ZIS8;A0A287A4V8;A0A287AAU5;A0A287AE30;F1SF75	MISAEAPVLFAK	FALSE	60;60;114;67;68;119	TRUE	_MISAEAPVLFAK_	711.652	943.763	588.329	751.595	583.929	617.691	805.944	651.974			A0A286ZQG3	LOC100624226	Tumor necrosis factor receptor superfamily member 10A	Sus scrofa	46.2546	0	47.6159	4	3	39.0109	42.7159	31.6122	34.8621	45.5281	25.8037	38.0732	36.32
		A0A286ZI30;A0A286ZIS8;A0A287A4V8;A0A287AAU5;A0A287AE30;F1SF75	MISAEAPVLFAK	FALSE	60;60;114;67;68;119	TRUE	_M[Oxidation (M)]ISAEAPVLFAK_	711.652	943.763	588.329	751.595	583.929	617.691	805.944	651.974			A0A286ZQH3	TCERG1	Transcription elongation regulator 1	Sus scrofa	121.246	0	52.5295	39	38	1935.52	1880	1988.25	1958.07	1914.14	1715.87	2185.91	1883.04
		A0A286ZI31;F1SI77;Q29577	VVVDALSGLK	FALSE	190;190;190	TRUE	_VVVDALSGLK_	69.3252	190.109	220.611	206.861	259.896	317.183	270.447	250.778			A0A286ZQI0	ZNF579	Zinc finger protein 579	Sus scrofa	72.7692	0	43.5049	4	4	107.33	87.1786	111.931	119.19	128.18	89.6947	97.4852	135.765
		A0A286ZI31;F1SI77;Q29577	SFLIWVNEEDHTR	FALSE	257;257;257	FALSE	_SFLIWVNEEDHTR_	102.336	62.8818	82.1969	92.5866	85.8586	96.9159	120.414	76.1216			A0A286ZQI2	SHANK2	SH3 and multiple ankyrin repeat domains 2	Sus scrofa	131.161	0.00085065	38.7919	1	1	12.9019	9.46446				10.3002	17.3008
		A0A286ZI31;F1SI77;Q29577	HTTDLDASK	FALSE	140;140;140	FALSE	_HTTDLDASK_		69.5529	89.5056	122.331	134.141	112.011	182.12	155.206			A0A286ZQI3	CKMT2	creatine kinase	Sus scrofa	50.4307	0.00771422	32.8877	1	1								85.3761
		A0A286ZI31;F1SI77;Q29577	LSEMTEAEQQQLIDDHFLFDKPVSPLLTAAGMAR	FALSE	209;209;209	TRUE	_LSEMTEAEQQQLIDDHFLFDKPVSPLLTAAGMAR_	7.30596	14.1744	9.47696		16.3938	5.38657	8.1032	12.6997			A0A286ZQI9	CASZ1	Castor zinc finger 1	Sus scrofa	191.05	0	45.2728	4	4	84.4156	86.8847	102.353	82.0857	72.5398	64.841	92.0787	67.9875
		A0A286ZI36	LDIDSPPITAR	FALSE	33	FALSE	_LDIDSPPITAR_	45887.3	78706.6	70329.1	73616.1	68967.6	72248	70414.4	93508.6			A0A286ZQJ3	C2CD2L	C2CD2 like	Sus scrofa	71.725	0	49.638	10	10	171.704	172.293	171.592	165.263	149.456	142.845	156.255	166.43
		A0A286ZI36	NTGIICTIGPASR	FALSE	44	FALSE	_NTGIIC[Carbamidomethyl (C)]TIGPASR_	43428.6	63806.2	77155.3	55741	72220.2	63690.9	45110.1	80463.2			A0A286ZQK2	GPATCH2	G-patch domain containing 2	Sus scrofa	58.6952	0	49.7361	2	2	79.8111	72.3575	116.373	83.387	75.4425	56.4717	84.6916	72.1095
		A0A286ZI36	ITLDNAYMEK	FALSE	142	FALSE	_ITLDNAYMEK_	12453.7	11901.8	14015.1	12208.6	12989.7	11883.1	11521.1	12869.6			A0A286ZQL9	ASCC2	Activating signal cointegrator 1 complex subunit 2	Sus scrofa	84.6476	0	55.2766	16	4	509.455	507.085	520.605	501.948	512.432	472.889	482.064	550.82
		A0A286ZI36	ITLDNAYMEK	FALSE	142	FALSE	_ITLDNAYM[Oxidation (M)]EK_	12453.7	11901.8	14015.1	12208.6	12989.7	11883.1	11521.1	12869.6			A0A286ZQM2	MADD	MAP kinase-activating death domain protein	Sus scrofa	176.375	0	50.0458	21	0	191.221	152.673	203.199	159.588	182.018	166.319	197.909	196.736
		A0A286ZI36	GDLGIEIPAEK	FALSE	295	FALSE	_GDLGIEIPAEK_	6805.22	15796.3	19064.5	13501.9	23018.1	24084.3	15307.6	25154.9			A0A286ZQN4	ARHGEF28	Rho guanine nucleotide exchange factor 28	Sus scrofa	190.489	0	53.7696	38	0	520.792	522.286	579.281	587.848	581.426	488.585	568.121	534.312
		A0A286ZI36	VYVDDGLISLLVK	FALSE	174	FALSE	_VYVDDGLISLLVK_	28256.1	32107.6	18213.4	28198.7	27578.4	27930.7	23984.3	29139.6			A0A286ZQP1	FNDC3A	Fibronectin type III domain containing 3A	Sus scrofa	136.579	0	53.1082	17	17	427.384	365.286	417.095	387.91	352.388	338.056	415.011	376.282
		A0A286ZI36	KGVNLPGAAVDLPAVSEK	FALSE	207	FALSE	_KGVNLPGAAVDLPAVSEK_	10845.4	10580.8	14033	12846.1	14083.7	13447.3	11554.5	13597.1			A0A286ZQP4	OSBPL2	Oxysterol-binding protein	Sus scrofa	49.3539	0	57.7353	9	0	327.972	299.499	310.607	332.4	361.416	251.798	250.87	315.422
		A0A286ZI36	GSGTAEVELKK	FALSE	126	FALSE	_GSGTAEVELKK_	23482.8	22191	24289.9	24457.2	23672.1	21766.5	25663.2	24596.3			A0A286ZQP5	SNX16	Sorting nexin 16	Sus scrofa	35.9661	0	46.7912	3	3	52.2339	47.5113	91.0819	63.7993	58.3437	41.2394	62.6262	69.532
		A0A286ZI36	IENHEGVR	FALSE	271	FALSE	_IENHEGVR_	12719.2	16272.2	14594.8	17862.8	15908.4	13967.1	16899	16017.5			A0A286ZQP6	STAU1	Staufen double-stranded RNA binding protein 1	Sus scrofa	75.6878	0	53.9456	25	0	1081.84	1001.3	1147.45	1092.95	1131.79	1001.23	1140.18	1079.44
		A0A286ZI36	GSGTAEVELK	FALSE	126	FALSE	_GSGTAEVELK_	14993.9	12689.1	17441.3	15642.7	13376.1	16893.1	14651.4	17291.6			A0A286ZQP7	MTMR9	Myotubularin related protein 9	Sus scrofa	58.5622	0	52.5859	19	19	420.33	325.689	458.264	396.183	393.413	379.316	446.408	413.776
		A0A286ZI36	GVNLPGAAVDLPAVSEK	FALSE	208	FALSE	_GVNLPGAAVDLPAVSEK_	12098.6	8832.16	9069.3	19746.6	20515.8	17532	11435.3	13520.9			A0A286ZQQ0	STX3	Syntaxin 3	Sus scrofa	33.2798	0	51.5771	14	14	1891.57	1880.65	2016.9	2025.85	2086.24	1972.33	2375.61	2029.06
		A0A286ZI36	GDYPLEAVR	FALSE	448	FALSE	_GDYPLEAVR_	13690.2	9735.78	10812	13098.1	8111.58	18538.4	11683.2	25930.1			A0A286ZQQ2	DIS3L2	DIS3-like exonuclease 2	Sus scrofa	99.1595	0	54.6924	34	0	726.165	693.782	781.774	765.094	790.648	677.633	751.756	764.557
		A0A286ZI36	RFDEILEASDGIMVAR	FALSE	279	FALSE	_RFDEILEASDGIMVAR_	3040.63	2934.31	3222.02	4018.28	4429.54	5118.54	4008.23	3952.89			A0A286ZQQ5	GET1	Guided entry of tail-anchored proteins factor 1	Sus scrofa	19.9097	0	49.16	5	5	380.235	360.401	477.736	438.946	418.349	357.926	371.493	416.935
		A0A286ZI36	RFDEILEASDGIMVAR	FALSE	279	FALSE	_RFDEILEASDGIM[Oxidation (M)]VAR_	3040.63	2934.31	3222.02	4018.28	4429.54	5118.54	4008.23	3952.89			A0A286ZQQ9	ATP11C	Phospholipid-transporting ATPase	Sus scrofa	121.538	0	52.3484	17	0	374.776	349.52	354.614	338.723	357.499	315.024	382.104	344.88
		A0A286ZI36	CDENVLWLDYK	FALSE	152	FALSE	_C[Carbamidomethyl (C)]DENVLWLDYK_	6734.35	5112.74	5431.33	9279.9	8999.86	8960.89	14139.3	12676.8			A0A286ZQR2	DNAJC17	DnaJ heat shock protein family (Hsp40) member C17	Sus scrofa	27.8907	0	44.5285	3	0	138.512	120.03	112.625	78.2431	109.125	71.6721	98.1118	82.969
		A0A286ZI36	AADVHEVR	FALSE	248	FALSE	_AADVHEVR_	7464.97	7621.64	8298.72	8366.61	10266.2	8100.81	10641.9	9818.82			A0A286ZQS7	SCFD1	Sec1 family domain containing 1	Sus scrofa	71.8212	0	53.2797	27	0	1915.13	1645.49	1817.49	1679.96	1710.47	1731.6	1615.69	1702.23
		A0A286ZI36	LNFSHGTHEYHAETIK	FALSE	74	FALSE	_LNFSHGTHEYHAETIK_	2697.34	2255.62	2689.5	2759.02	3392.21	2547.19	2723.67	2619.72			A0A286ZQU9	IPP	Intracisternal A particle-promoted polypeptide	Sus scrofa	59.1349	0	46.7053	2	1	35.2274	27.7787	34.9417	31.1618	36.6908	9.86145	20.9529	17.3787
		A0A286ZI36	AATESFASDPILYR	FALSE	93	FALSE	_AATESFASDPILYR_	7609.21	7159.55	7662.53	7745.55	6433.77	6277.05	2776.92	7556.26			A0A286ZQV3	RBM7	RNA binding motif protein 7	Sus scrofa	26.3015	0	50.3342	7	7	722.664	718.69	811.089	747.561	693.049	584.411	704.079	695.335
		A0A286ZI36	AATESFASDPILYRPVAVALDTK	FALSE	93	FALSE	_AATESFASDPILYRPVAVALDTK_	3944.2	4318.76	5369.97	5060.03	6548.69	7936.1	2910.69	6481.42			A0A286ZQV4	SLC23A2	Solute carrier family 23 member 2	Sus scrofa	70.1588	0	52.7189	3	3	52.3127	60.6527	57.2686	56.9081	52.677	56.4068	68.8825	45.8009
		A0A286ZI36	KAADVHEVR	FALSE	247	FALSE	_KAADVHEVR_	3665.76	4154.46	4823.82	6278.57	5329.18	4651.34	5632.97	7181.54			A0A286ZQV9	BABAM1	BRISC and BRCA1-A complex member 1	Sus scrofa	36.9704	0	51.8467	14	4	1114.96	1195.88	1231.94	1213.64	1356.06	1179.64	1498.02	1261.27
		A0A286ZI36	QKGPDFLVTEVENGGFLGSK	FALSE	187	FALSE	_QKGPDFLVTEVENGGFLGSK_	1271.39	1798.35	2203.58	2191.5	2601.46	2967.65	2813.95	2759.83			A0A286ZQW0	EPRS1	Glutamyl-prolyl-tRNA synthetase 1	Sus scrofa	170.832	0	53.8993	92	4	5910.06	5771.13	6156.31	6320.67	6328.32	5650.4	6155.93	6191.55
		A0A286ZI36	PKPHSDAGTAFIQTQQLHAAMADTFLEHMCR	TRUE	2	TRUE	_PKPHSDAGTAFIQTQQLHAAMADTFLEHMC[Carbamidomethyl (C)]R_	1400.52	1196.3	1251.53	1282.53	1325.81	953.893	1274.93	1098.48			A0A286ZQW3	SMARCC2	SWI/SNF related, matrix associated, actin dependent regulator of chromatin subfamily c member 2	Sus scrofa	133.841	0	53.7154	45	0	2394.46	2338.38	2299.52	2332.28	2336.49	2064.96	2382.74	2220.72
		A0A286ZI36	PKPHSDAGTAFIQTQQLHAAMADTFLEHMCR	TRUE	2	TRUE	_PKPHSDAGTAFIQTQQLHAAMADTFLEHM[Oxidation (M)]C[Carbamidomethyl (C)]R_	1400.52	1196.3	1251.53	1282.53	1325.81	953.893	1274.93	1098.48			A0A286ZQW5	SURF4	Surfeit locus protein 4	Sus scrofa	30.422	0	56.0232	7	0	2625.52	3863.67	2512.92	2844.43	2608.15	3109.53	3234.89	2833.87
		A0A286ZI36	PKPHSDAGTAFIQTQQLHAAMADTFLEHMCR	TRUE	2	TRUE	_PKPHSDAGTAFIQTQQLHAAM[Oxidation (M)]ADTFLEHMC[Carbamidomethyl (C)]R_	1400.52	1196.3	1251.53	1282.53	1325.81	953.893	1274.93	1098.48			A0A286ZQW6	TMUB2	Transmembrane and ubiquitin like domain containing 2	Sus scrofa	28.0912	0	44.769	2	2	227.361	193.355	214.548	179.434	176.962	173.336	248.427	184.097
		A0A286ZI36	PVAVALDTK	FALSE	107	FALSE	_PVAVALDTK_	2740.9	4613.92	5013.63	3693.43	3076.42	2490.57	2714.99	2923.86			A0A286ZQX2	VAV1	Proto-oncogene vav	Sus scrofa	98.2522	0	50.4455	5	1	98.7118	80.5346	123.522	93.4145	100.132	92.7707	101.698	104.756
		A0A286ZI36	KGVNLPGAAVDLPAVSEKDIQDLK	FALSE	207	FALSE	_KGVNLPGAAVDLPAVSEKDIQDLK_	939.118	818.47	902.292	839.383	1148.27	771.65	954.027	838.04			A0A286ZQY7	LRRC14	Leucine-rich repeat-containing protein 14	Sus scrofa	54.8457	0	51.3123	9	1	382.319	341.593	372.585	400.67	415.834	344.638	389.541	406.833
		A0A286ZI36	FDEILEASDGIMVAR	FALSE	280	FALSE	_FDEILEASDGIMVAR_	592.084	807.062	980.549	609.065	677.249	823.38	703.471	829.549			A0A286ZQY9	RPE	Ribulose-phosphate 3-epimerase	Sus scrofa	25.0118	0	49.5979	9	0	1162.65	1099.95	1144.78	1199.98	1203.04	1102.91	1200.62	1105.95
		A0A286ZI36	FDEILEASDGIMVAR	FALSE	280	FALSE	_FDEILEASDGIM[Oxidation (M)]VAR_	592.084	807.062	980.549	609.065	677.249	823.38	703.471	829.549			A0A286ZQZ4	L2HGDH	L-2-hydroxyglutarate dehydrogenase	Sus scrofa	47.3451	0	49.1647	1	1	402.61	388.507	228.464	377.111	331.065	356.403	320.111	341.401
		A0A286ZI36	GPDFLVTEVENGGFLGSK	FALSE	189	FALSE	_GPDFLVTEVENGGFLGSK_	2038.46	1821.57	1269.85	926.93	1103.37	2191.39	677.658	1672.16			A0A286ZQZ8	DUSP23	Dual specificity phosphatase 23	Sus scrofa	16.7944	0	50.2309	4	4	147.309	132.78	106.679	128.142	120.226	97.1079	201.309	144.18
		A0A286ZI36	AEGSDVANAVLDGADCIMLSGETAK	FALSE	423	FALSE	_AEGSDVANAVLDGADC[Carbamidomethyl (C)]IMLSGETAK_	287.338	281.362	294.663	262.894	307.605	331.472	313.339	374.253			A0A286ZQZ9	PRPF18	Pre-mRNA-splicing factor 18	Sus scrofa	37.3318	0	50.607	6	2	436.581	331.033	538.814	389.089	384.418	295.336	349.388	337.492
		A0A286ZI36	GVNLPGAAVDLPAVSEKDIQDLK	FALSE	208	FALSE	_GVNLPGAAVDLPAVSEKDIQDLK_	229.426	114.341	129.19	142.819	173.264	134.863	139.369	143.354			A0A286ZR09	ANLN	Anillin actin binding protein	Sus scrofa	114.929	0	51.2271	9	0	80.9546	61.8424	73.0677	55.8263	67.7869	59.8022	61.1537	63.931
		A0A286ZI36	PHSDAGTAFIQTQQLHAAMADTFLEHMCR	FALSE	4	FALSE	_PHSDAGTAFIQTQQLHAAMADTFLEHMC[Carbamidomethyl (C)]R_	102.273	123.984	119.879	124.865	143.659	76.9988	130.356	167.828			A0A286ZR11	CERS2	Ceramide synthase 2	Sus scrofa	59.5105	0	54.7506	8	8	1760.53	1884.96	1897.35	2018.6	1915.46	1739	2164.62	1777.73
		A0A286ZI36	SVETLKEMIK	FALSE	57	FALSE	_SVETLKEMIK_	80.9905	102.679	69.4132	87.2528	66.1252	68.6907	96.9662	69.9821			A0A286ZR17	ABCC13	Multidrug resistance-associated protein 1 isoform X7	Sus scrofa	146.64	0	49.3757	4	1	401.369	339.413	275.555	398.481	329.687	256.984	339.579	203.003
		A0A286ZI36	IISKIENHEGVR	FALSE	267	FALSE	_IISKIENHEGVR_	33.3618	80.3323	96.5434	65.5648	93.4207	43.575	92.0127	53.2274			A0A286ZR20	PLCH1	Phosphoinositide phospholipase C	Sus scrofa	184.36	0	42.4059	7	0	350.87	490.963	500.849	444.332	452.629	389.627	431.723	355.308
		A0A286ZI36	AEGSDVANAVLDGADCIMLSGETAKGDYPLEAVR	FALSE	423	FALSE	_AEGSDVANAVLDGADC[Carbamidomethyl (C)]IMLSGETAKGDYPLEAVR_	12.3446	22.1309	28.1207	30.458	21.8539	20.5206	17.8326	31.0755			A0A286ZR30	STON2	Stonin-2	Sus scrofa	99.415	0	51.8613	3	3	67.4506	54.7534	48.7724	67.3488	47.0165	39.4854	55.9984	62.3631
		A0A286ZI36	FGVEQDVDMVFASFIR	FALSE	231	FALSE	_FGVEQDVDMVFASFIR_	6104.58	5126.33	2716.04	661.98	4380.85	5812.75	4130.81	4029.19			A0A286ZR31	RPP40	Ribonuclease P/MRP subunit p40	Sus scrofa	41.3903	0	51.9401	8	0	164.83	161.824	159.452	205.462	202.862	156.797	186.639	201.682
		A0A286ZI36	FGVEQDVDMVFASFIR	FALSE	231	FALSE	_FGVEQDVDM[Oxidation (M)]VFASFIR_	6104.58	5126.33	2716.04	661.98	4380.85	5812.75	4130.81	4029.19			A0A286ZR36	C6H19orf47	Chromosome 6 C19orf47 homolog	Sus scrofa	44.5071	0	49.5215	4	4	184.706	162.842	163.908	177.581	186.986	158.278	198.805	174.621
		A0A286ZI36	ITLDNAYMEKCDENVLWLDYK	FALSE	142	FALSE	_ITLDNAYMEKC[Carbamidomethyl (C)]DENVLWLDYK_	15.5696		20.1164	22.11	41.6332	28.4396	34.5519	18.2235			A0A286ZR39	SH3PXD2A	SH3 and PX domains 2A	Sus scrofa	121.477	0	41.2194	6	0	37.9697	36.6161	47.8126	46.3649	47.5284	45.2578	35.9727	44.0292
		A0A286ZI36	GDLGIEIPAEKVFLAQK	FALSE	295	FALSE	_GDLGIEIPAEKVFLAQK_	69.5135	74.0778	68.3113	93.7155	103.396	42.983					A0A286ZR44	CNOT10	CCR4-NOT transcription complex subunit 10	Sus scrofa	84.131	0	50.7396	21	0	977.358	844.451	927.534	959.683	938.613	802.256	969.044	961.745
		A0A286ZI36	AATESFASDPILYRPVAVALDTKGPEIR	FALSE	93	FALSE	_AATESFASDPILYRPVAVALDTKGPEIR_		34.3075			129.421		102.861	90.065			A0A286ZR55	NEO1	Neogenin 1	Sus scrofa	160.358	0	45.287	2	2	29.2768	30.0199	34.2145	37.1525	12.1226	23.3436	36.1496	30.0821
		A0A286ZI57;A0A286ZTN0	LTSLLEETLNK	FALSE	541;515	FALSE	_LTSLLEETLNK_	1583.66	1194.4	1498.15	1353.2	1473.26	1093.18	1636.74	1364.88			A0A286ZR56	YEATS2	YEATS domain containing 2	Sus scrofa	144.41	0	56.5009	15	15	175.367	167.679	214.142	194.796	196.667	161.4	241.174	192.677
		A0A286ZI57;A0A286ZTN0	IGSVAPDTINNHVK	FALSE	252;226	TRUE	_IGSVAPDTINNHVK_	309.728	299.109	352.259	317.016	331.722	319.57	382.167	346.288			A0A286ZR57	RCBTB2	RCC1 and BTB domain containing protein 2	Sus scrofa	61.944	0	48.0157	4	4	72.0906	94.5758	108.282	127.304	80.7341	69.7936	123.326	82.7073
		A0A286ZI57;A0A286ZTN0	ELLFHPALFEVPSLK	FALSE	354;328	FALSE	_ELLFHPALFEVPSLK_	327.96	305.509	314.103	280.626	278.134	225.013	274.939	299.382			A0A286ZR74	AMOTL1	Angiomotin like 1	Sus scrofa	101.195	0	43.5922	2	2	17.8443	44.5203	34.6373	41.4829	15.6422	27.8396	36.3721	36.786
		A0A286ZI57;A0A286ZTN0	TPTPEPAEVETR	FALSE	465;439	FALSE	_TPTPEPAEVETR_	678.741	554.056	612.173	636.404	661.799	451.199	590.191	377.498			A0A286ZR95	MTM1	Myotubularin	Sus scrofa	69.8506	0	52.4158	15	1	294.442	342.51	363.48	361.899	352.225	301.812	292.447	334.689
		A0A286ZI57;A0A286ZTN0	AVFDNLIQLEHLNIVK	FALSE	150;124	FALSE	_AVFDNLIQLEHLNIVK_	236.353	219.942	125.721	210.983	208.364	173.278	236.355	220.497			A0A286ZRA0	HTT	Huntingtin	Sus scrofa	335.829	0	54.6286	82	0	925.672	902.446	975.746	1015.93	1048.78	979.822	1125.99	1038.26
		A0A286ZI57;A0A286ZTN0	NMDTSAVLAEIPAGPGR	FALSE	393;367	FALSE	_NMDTSAVLAEIPAGPGR_	133.39	95.5484	175.948	183.747	142.409	153.089	101.339	114.363			A0A286ZRA7	CAB39L	Calcium binding protein 39 like	Sus scrofa	35.5622	0	50.7914	15	15	1597.94	1682.66	1690.69	1883.68	1904.37	1676.02	1922.6	1848.86
		A0A286ZI57;A0A286ZTN0	EPVQTLYSQSPALELDKFLEDVR	FALSE	410;384	FALSE	_EPVQTLYSQSPALELDKFLEDVR_	112.457	196.65	66.3073	123.901	116.277	154.181	104.555	134.508			A0A286ZRC0	LIN9	Lin-9 DREAM MuvB core complex component	Sus scrofa	61.4691	0	48.9414	5	1	101.948	98.4479	106.933	109.533	117.04	84.3784	113.783	94.6255
		A0A286ZI57;A0A286ZTN0	HHLTLLLK	FALSE	494;468	FALSE	_HHLTLLLK_	83.6292	51.233	155.669	133.254	161.572	171.054	141.716	108.97			A0A286ZRC3	CRAT	Carnitine O-acetyltransferase	Sus scrofa	70.9026	0	53.2701	22	0	3444.81	3625.15	3735.69	3905.35	3694.67	3351.09	4229.13	3502.8
		A0A286ZI57;A0A286ZTN0	EPVQTLYSQSPALELDK	FALSE	410;384	FALSE	_EPVQTLYSQSPALELDK_	133.179	123.427	140.777	112.47	98.5078	107.675	144.775	135.312			A0A286ZRC5	SMAP1	Small ArfGAP 1	Sus scrofa	50.3534	0	47.7492	8	0	971.17	980.146	1021.29	1026.66	1090.89	878.695	1160.52	1064.53
		A0A286ZI57;A0A286ZTN0	VIFITEYMSSGSLK	FALSE	180;154	FALSE	_VIFITEYMSSGSLK_	89.9518	88.6733	92.2916	107.22	102.025	178.928	101.744	195.657			A0A286ZRC7	DCTN1	Dynactin subunit 1	Sus scrofa	137.8	0	42.0713	1	1				228.996	205.747	243.154	146.128	224.398
		A0A286ZI57;A0A286ZTN0	PQQPQQEEVTSPVVPPSVK	FALSE	446;420	FALSE	_PQQPQQEEVTSPVVPPSVK_	21.7101	22.0275	63.9815	39.174	25.9167	27.5411	48.9305	34.2925			A0A286ZRC8	SEPTIN2	Septin-2	Sus scrofa	40.5143	0	52.0858	19	5	2261.25	2264.78	2575.61	2558.2	2492.69	2258.36	2573.18	2463.49
		A0A286ZI57;A0A286ZTN0	HLSCDLMPNENIPELAAELVQLGFISEADQSR	FALSE	509;483	FALSE	_HLSC[Carbamidomethyl (C)]DLMPNENIPELAAELVQLGFISEADQSR_	26.5489	20.0004	6.64719			13.602	15.6114	14.7719			A0A286ZRD2	ZNF227	Zinc finger protein 227	Sus scrofa	84.4432	0.0033549	35.6221	1	1	319.163	273.448	270.916	235.173	245.741	144.09	311.373	190.433
		A0A286ZI68;A0A5G2R2K0;A0A5G2R4Q8;F1SRZ7	VGVPTVDLDAQGR	FALSE	1126;1126;1114;1097	TRUE	_VGVPTVDLDAQGR_	713.22	900.947	1074.58	897.854	707.008	688.136	954.121	859.099			A0A286ZRD4	TJP1	Tight junction protein 1	Sus scrofa	194.553	0	56.8398	66	0	1464.57	1476.67	1600.56	1695.13	1672.34	1472	1585.75	1661.95
		A0A286ZI68;A0A5G2R2K0;A0A5G2R4Q8;F1SRZ7	LESTYEIR	FALSE	475;475;463;475	TRUE	_LESTYEIR_	464.188	553.476	632.61	524.933	638.946	565.133	562.186	584.686			A0A286ZRD9	KMT2A	Histone-lysine N-methyltransferase	Sus scrofa	426.603	0	50.7191	24	23	171.37	151.242	189.443	188.382	160.271	152.871	182.99	167.356
		A0A286ZI68;A0A5G2R2K0;A0A5G2R4Q8;F1SRZ7	IMALDIDER	FALSE	866;866;854;866	TRUE	_IMALDIDER_	459.126	403.648	508.229	518.94	546.558	575.91	504.661	531.94			A0A286ZRE7	OTUD4	ubiquitinyl hydrolase 1	Sus scrofa	123.376	0	51.4313	15	15	410.453	393.772	428.947	427.813	467.744	395.23	399.989	441.594
		A0A286ZI68;A0A5G2R2K0;A0A5G2R4Q8;F1SRZ7	RIELLEEVKR	FALSE	905;905;893;905	TRUE	_RIELLEEVKR_	549.074	389.741	450.121	548.224	458.779	409.067	442.536	475.184			A0A286ZRF2	NUP214	Nucleoporin 214	Sus scrofa	204.487	0	54.5353	43	43	903.253	868.545	978.083	996.922	950.691	909.872	1106.98	1003.18
		A0A286ZI68;A0A5G2R2K0;A0A5G2R4Q8;F1SRZ7	IFTQLEEFR	FALSE	1004;1004;992;975	TRUE	_IFTQLEEFR_	482.459	433.953	399.708	471.35	466.58	373.358	514.791	423.483			A0A286ZRF5	CAMKV	CaM kinase like vesicle associated	Sus scrofa	49.309	0	47.8437	2	1	43.589	69.0059	41.3671	41.738	42.087	59.5963	45.893	29.0018
		A0A286ZI68;A0A5G2R2K0;A0A5G2R4Q8;F1SRZ7	TLIVEPHVIPNR	FALSE	776;776;764;776	TRUE	_TLIVEPHVIPNR_	163.348	177.188	220.222	221.886	188.836	168.254	212.672	193.169			A0A286ZRG2	ATP1A4	Sodium/potassium-transporting ATPase subunit alpha	Sus scrofa	112.222	0	46.3164	3	0	134.478	133.688	82.4453	116.166	77.395	107.665	69.7238	97.4331
		A0A286ZI68;A0A5G2R2K0;A0A5G2R4Q8;F1SRZ7	YSNMEQSLFTR	FALSE	1112;1112;1100;1083	TRUE	_YSNMEQSLFTR_	302.951	250.055	479.2	255.233	506.22	283.766	370.285	370.728			A0A286ZRH1	C7H6orf132	Chromosome 7 C6orf132 homolog	Sus scrofa	136.12	0	51.5696	12	12	136.437	132.455	133.786	148.031	140.814	116.557	163.9	136.49
		A0A286ZI68;A0A5G2R2K0;A0A5G2R4Q8;F1SRZ7	PLHLHIIPTEPFPTSR	FALSE	1327;1327;1315;1298	TRUE	_PLHLHIIPTEPFPTSR_	285.615	269.781	285.363	373.745	335.189	301.861	481.832	369.575			A0A286ZRH7	CHCHD3	Coiled-coil-helix-coiled-coil-helix domain containing 3	Sus scrofa	26.9704	0	52.8662	19	4	3743.73	3958.94	3944.15	4212.98	3486.53	3457.07	3713.56	3483.89
		A0A286ZI68;A0A5G2R2K0;A0A5G2R4Q8;F1SRZ7	ISQIQQLNQMPLYPTEK	FALSE	415;415;403;415	TRUE	_ISQIQQLNQMPLYPTEK_	316.432	328.65	281.998	329.149	302.977	267.419	395.168	309.842			A0A286ZRH9	CXADR	CXADR Ig-like cell adhesion molecule	Sus scrofa	46.1839	0	51.643	11	6	641.975	645.979	721.023	695.349	663.545	584.844	678.938	614.264
		A0A286ZI68;A0A5G2R2K0;A0A5G2R4Q8;F1SRZ7	VIEDGPEPR	FALSE	607;607;595;607	TRUE	_VIEDGPEPR_	319.363	267.668	234.506	300.463	313.863	268.58	193.405	228.044			A0A286ZRI2	UFD1	Ubiquitin recognition factor in ER associated degradation 1	Sus scrofa	34.4543	0	51.4339	19	0	722.733	783.793	876.779	872.039	943.724	784.957	986.011	903.648
		A0A286ZI68;A0A5G2R2K0;A0A5G2R4Q8;F1SRZ7	GCEIQGMLDDK	FALSE	594;594;582;594	TRUE	_GC[Carbamidomethyl (C)]EIQGMLDDK_	269.318	310.805	344.232	242.779	259.183	235.992	166.52	237.295			A0A286ZRI3	BIN1	Bridging integrator 1	Sus scrofa	60.8092	0	52.7704	22	0	1022.55	966.88	1076.55	1020.41	1127.83	1032.6	1089.67	1190.02
		A0A286ZI68;A0A5G2R2K0;A0A5G2R4Q8;F1SRZ7	MPNQIATLDFNDTFLSIEHLK	FALSE	705;705;693;705	TRUE	_M[Oxidation (M)]PNQIATLDFNDTFLSIEHLK_	140.665	83.6937	142.531	135.659	128.577	77.4048	127.595	111.804			A0A286ZRI4	UNC119B	Unc-119 lipid binding chaperone B	Sus scrofa	28.072	0	53.9771	5	5	699.335	745.737	880.424	826.769	896.807	778.217	915.469	964.085
		A0A286ZI68;A0A5G2R2K0;A0A5G2R4Q8;F1SRZ7	MPNQIATLDFNDTFLSIEHLK	FALSE	705;705;693;705	TRUE	_MPNQIATLDFNDTFLSIEHLK_	140.665	83.6937	142.531	135.659	128.577	77.4048	127.595	111.804			A0A286ZRI5	LGALS1	Galectin	Sus scrofa	14.7197	0	51.2108	11	0	52809.3	49898.3	55578.8	59250	59269.8	53983.5	62725.4	61447.1
		A0A286ZI68;A0A5G2R2K0;A0A5G2R4Q8;F1SRZ7	VIEDIYEK	FALSE	45;45;45;45	TRUE	_VIEDIYEK_	221.075	126.296	169.238	102.964	503.844	117.541	160.477	355.281			A0A286ZRI8	ARSB	Arylsulfatase B	Sus scrofa	60.5982	0	41.1294	3	3	88.1084	86.6559	99.9099	76.0126	69.584	62.0623	68.6881	44.5731
		A0A286ZI68;A0A5G2R2K0;A0A5G2R4Q8;F1SRZ7	AGMQPGLTMVVGPPGTGK	FALSE	812;812;800;812	TRUE	_AGMQPGLTMVVGPPGTGK_	128.753	114.038	93.4851	102.083	187.478	83.3774	127.767	105.029			A0A286ZRJ3	ETFA	Electron transfer flavoprotein subunit alpha	Sus scrofa	38.8048	0	51.72	19	0	13621.8	14714.1	13916.1	15306.3	13378.7	14535.5	17048.4	13101.9
		A0A286ZI68;A0A5G2R2K0;A0A5G2R4Q8;F1SRZ7	AGMQPGLTMVVGPPGTGK	FALSE	812;812;800;812	TRUE	_AGM[Oxidation (M)]QPGLTMVVGPPGTGK_	128.753	114.038	93.4851	102.083	187.478	83.3774	127.767	105.029			A0A286ZRK0	LOC100622780	Thymopoietin	Sus scrofa	42.6545	0	50.0785	17	0	7764.93	8007.73	7892.73	8344.7	7520.33	7194.84	8192.73	7341.76
		A0A286ZI68;A0A5G2R2K0;A0A5G2R4Q8;F1SRZ7	KIFTQLEEFR	FALSE	1003;1003;991;974	TRUE	_KIFTQLEEFR_	196.964	150.434	155.25	181.529	174.653	218.285	338.634	326.854			A0A286ZRK9	MBTD1	MBT domain-containing protein 1 isoform X3	Sus scrofa	70.5203	0	46.3954	6	2	188.729	133.469	180.727	172.048	165.634	154.483	144.871	180.093
		A0A286ZI68;A0A5G2R2K0;A0A5G2R4Q8;F1SRZ7	RNTIQFTHTQIEAIR	FALSE	797;797;785;797	TRUE	_RNTIQFTHTQIEAIR_	219.851	183.739	252.946	221.504	216.828	233.646	192.477	185.44			A0A286ZRL1	CLPP	ATP-dependent Clp protease proteolytic subunit	Sus scrofa	29.8256	0	51.5462	13	6	1497.21	1519.08	1558.18	1616.91	1321.26	1451.04	1650.68	1383.74
		A0A286ZI68;A0A5G2R2K0;A0A5G2R4Q8;F1SRZ7	LGHGEEELETEKDFSR	FALSE	879;879;867;879	TRUE	_LGHGEEELETEKDFSR_	164.695	135.961	256.76	266.989	243.338	167.736	227.605	235.424			A0A286ZRL2	AFAP1	Actin filament associated protein 1	Sus scrofa	91.0645	0	50.3091	7	7	136.969	105.911	83.9563	104.091	95.5432	70.6091	98.6929	101.318
		A0A286ZI68;A0A5G2R2K0;A0A5G2R4Q8;F1SRZ7	TLIVTHSNQALNQLFEK	FALSE	849;849;837;849	TRUE	_TLIVTHSNQALNQLFEK_	112.391	102.661	89.4101	132.231	118.003	78.1282	104.705	99.8027			A0A286ZRL6	ANKRD13C	Ankyrin repeat domain 13C	Sus scrofa	57.5322	0	45.0249	1	1	9.34564	8.22568	18.761	11.2152	17.0908	13.7546	16.6855	26.6192
		A0A286ZI68;A0A5G2R2K0;A0A5G2R4Q8;F1SRZ7	QDIEDSVSR	FALSE	483;483;471;483	TRUE	_QDIEDSVSR_	232.003	146.634	227.998	146.531	230.829	197.364	237.274	247.894			A0A286ZRM0	CBX6	Chromobox 6	Sus scrofa	44.2967	0	57.4774	5	5	178.606	178.227	161.101	179.205	161.67	138.138	155.148	127.063
		A0A286ZI68;A0A5G2R2K0;A0A5G2R4Q8;F1SRZ7	DHIKDEWEGLR	FALSE	547;547;535;547	TRUE	_DHIKDEWEGLR_	132.391	158.766	156.561	167.79	173.619	173.307	253.991	212.539			A0A286ZRN2	SLC5A1	Sodium/glucose cotransporter 1	Sus scrofa	68.2307	0	51.7933	12	1	1692.16	1906.06	1600.84	1837.56	1881.36	1642.57	1851.63	1652.77
		A0A286ZI68;A0A5G2R2K0;A0A5G2R4Q8;F1SRZ7	KFLSQLIQK	FALSE	220;220;208;220	TRUE	_KFLSQLIQK_	163.347	132.905	212.24	183.591	159.594	180.82	198.571	158.282			A0A286ZRP1	TSEN2	tRNA-splicing endonuclease subunit Sen2	Sus scrofa	49.5424	0	47.9704	6	6	149.404	139.414	179.956	163.216	157.669	147.102	164.746	147.624
		A0A286ZI68;A0A5G2R2K0;A0A5G2R4Q8;F1SRZ7	TDVAVQIISNIYHNFPEQR	FALSE	830;830;818;830	TRUE	_TDVAVQIISNIYHNFPEQR_	109.722	70.6066	46.1311	70.5233	92.669	79.3133	97.2916	99.5165			A0A286ZRQ4	MBNL2	Muscleblind 2-like protein	Sus scrofa	41.2876	0	51.4351	9	1	1388.88	1205.27	1283.22	1303.2	1310.12	1116.35	1313.59	1209.73
		A0A286ZI68;A0A5G2R2K0;A0A5G2R4Q8;F1SRZ7	CGSNPLIGRPNK	FALSE	1245;1245;1233;1216	TRUE	_C[Carbamidomethyl (C)]GSNPLIGRPNK_	100.94	102.635	139.631	157.609	137.268	115.13	160.212	148.215			A0A286ZRR9	R3HCC1	R3H domain-containing protein	Sus scrofa	50.3254	0	48.2625	5	1	70.8034	64.766	75.4897	77.9745	66.614	73.0987	57.7515	87.1729
		A0A286ZI68;A0A5G2R2K0;A0A5G2R4Q8;F1SRZ7	AAFAHFPELYDFALSNVAEVDTR	FALSE	340;340;328;340	TRUE	_AAFAHFPELYDFALSNVAEVDTR_	27.7368	63.331	75.236	113.35	112.129	146.215	83.0394	253.749			A0A286ZRS0	GSS	Glutathione synthetase	Sus scrofa	52.3417	0	52.4108	22	0	1305.92	1487.64	1473.32	1490.32	1666.24	1518.43	1504.59	1612.7
		A0A286ZI68;A0A5G2R2K0;A0A5G2R4Q8;F1SRZ7	SYEEDMEIAEGCFR	FALSE	986;986;974;957	TRUE	_SYEEDMEIAEGC[Carbamidomethyl (C)]FR_	171.509	94.5568	138.392	75.6821	112.713	96.4592	103.036	43.9058			A0A286ZRT5	PMPCA	Mitochondrial-processing peptidase subunit alpha	Sus scrofa	66.1209	0	54.7418	26	7	1773.35	1693.58	1717.04	1771.29	1503.74	1507.22	1759.62	1509.5
		A0A286ZI68;A0A5G2R2K0;A0A5G2R4Q8;F1SRZ7	FLSQLIQK	FALSE	221;221;209;221	TRUE	_FLSQLIQK_	98.8599	72.7135	97.5687	100.254	109.774	142.857	82.9714	125.762			A0A286ZRU8	MKRN2	E3 ubiquitin-protein ligase makorin-2	Sus scrofa	46.6749	0	49.7238	12	1	431.165	411.231	480.099	479.016	495.144	422.364	536.062	462.16
		A0A286ZI68;A0A5G2R2K0;A0A5G2R4Q8;F1SRZ7	RIELLEEVK	FALSE	905;905;893;905	TRUE	_RIELLEEVK_	88.0957	115.973	49.6032	102.467	79.1693	58.5351	56.6811	83.3671			A0A286ZRU9	SERPINH1	Serpin H1	Sus scrofa	46.5246	0	52.9086	23	23	16810.6	14192	15488.9	16141.7	14924.9	14027.9	16913.4	14864.9
		A0A286ZI68;A0A5G2R2K0;A0A5G2R4Q8;F1SRZ7	DADGEDEDTEEAK	FALSE	763;763;751;763	TRUE	_DADGEDEDTEEAK_	70.7804	86.2613	103.862	55.5977	74.5751	58.2058	83.085	96.5185			A0A286ZRW0	DDC	Aromatic-L-amino-acid decarboxylase	Sus scrofa	45.6046	0	52.442	5	0	162.01	200.755	176.466	198.821	188.921	147.493	203.931	163.117
		A0A286ZI68;A0A5G2R2K0;A0A5G2R4Q8;F1SRZ7	RISQIQQLNQMPLYPTEK	FALSE	414;414;402;414	TRUE	_RISQIQQLNQMPLYPTEK_		64.8717	52.2421	38.0044	93.6995	70.4371	63.5984	82.1714			A0A286ZRW1	SERINC1	Serine incorporator 1	Sus scrofa	45.9035	0	47.5386	4	4	264.41	267.71	262.208	261.191	244.157	208.568	294.443	262.965
		A0A286ZI68;A0A5G2R2K0;A0A5G2R4Q8;F1SRZ7	FRENVPAWETFK	FALSE	102;102;90;102	TRUE	_FRENVPAWETFK_	83.2491	92.966	56.7911	27.161	53.4375	49.9531	44.2332	59.8795			A0A286ZRX0	TP53BP2	Apoptosis-stimulating of p53 protein 2 isoform 1	Sus scrofa	127.189	0	52.6668	23	23	216.679	254.074	294.095	292.214	289.55	262.033	273.738	300.08
		A0A286ZI68;A0A5G2R2K0;A0A5G2R4Q8;F1SRZ7	EEDGHLFSQLLDMLK	FALSE	292;292;280;292	TRUE	_EEDGHLFSQLLDMLK_	53.3633	77.1748	30.9542	27.6984	48.7118	62.7768	41.2847	46.7401			A0A286ZRY7	DMAC2L	ATP synthase subunit s, mitochondrial	Sus scrofa	28.3559	0	49.3725	6	4	280.845	328.537	295.694	330.388	286.116	310.718	334.562	304.639
		A0A286ZI68;A0A5G2R2K0;A0A5G2R4Q8;F1SRZ7	ITATAAGPVATPAENNTPPDATSAPGETK	FALSE	1464;1457;1452;1435	TRUE	_ITATAAGPVATPAENNTPPDATSAPGETK_	14.4143	74.7675	59.7759	38.1683	34.1271	70.8446	19.9831	15.1825			A0A286ZRZ7	SPAG9	Sperm associated antigen 9	Sus scrofa	146.973	0	54.8982	40	0	736.102	701.768	823.869	753.904	806.067	683.785	839.776	791.735
		A0A286ZI68;A0A5G2R2K0;A0A5G2R4Q8;F1SRZ7	NLMNTDCVVPDWLHDIILGYGDPSSAHYSK	FALSE	675;675;663;675	TRUE	_NLMNTDC[Carbamidomethyl (C)]VVPDWLHDIILGYGDPSSAHYSK_	9.8448	20.5623	16.1718	26.6467	9.99628	34.7858	11.9835	33.3583			A0A286ZRZ8	CGNL1	Cingulin like 1	Sus scrofa	148.101	0	54.6204	63	63	1063.41	1054.48	1184.21	1227.51	1231.67	1128.24	1255.73	1171.57
		A0A286ZI68;A0A5G2R2K0;A0A5G2R4Q8;F1SRZ7	FQGQQNDYILLSLVR	FALSE	1263;1263;1251;1234	TRUE	_FQGQQNDYILLSLVR_	47.2686	20.2463	20.4411	17.7222	15.1663	6.00042	49.471	27.6095			A0A286ZS01	NSMCE1	Non-structural maintenance of chromosomes element 1 homolog	Sus scrofa	30.6641	0	51.8304	3	3	297.267	265.332	291.893	228.127	265.545	213.2	239.318	253.178
		A0A286ZI68;A0A5G2R2K0;A0A5G2R4Q8;F1SRZ7	KDADGEDEDTEEAK	FALSE	762;762;750;762	TRUE	_KDADGEDEDTEEAK_	5.75517	5.99503	0.168763	2.84145	7.07781	0.325044	10.1196	3.24134			A0A286ZS05	SYNE3	Spectrin repeat containing nuclear envelope family member 3	Sus scrofa	111.79	0	52.6594	29	0	447.314	451.005	481.505	462.564	485.814	419.757	481.328	467.19
		A0A286ZI68;A0A5G2R2K0;A0A5G2R4Q8;F1SRZ7	ADVTINLNVR	FALSE	537;537;525;537	TRUE	_ADVTINLNVR_	166.36		507.606	368.691	426.806	307.042	353.996	361.576			A0A286ZS25	RELB	RELB proto-onco, NF-kB subunit	Sus scrofa	61.5377	0	49.9552	9	9	302.347	242.195	326.422	324.517	307.668	265.702	338.993	302.694
		A0A286ZI68;A0A5G2R2K0;A0A5G2R4Q8;F1SRZ7	ASLCNLYNWR	FALSE	1141;1141;1129;1112	TRUE	_ASLC[Carbamidomethyl (C)]NLYNWR_	196.555	163.242	111.1	155.712	114.246	125.923	97.8993				A0A286ZS27	RAB5B	RAB5B, member RAS oncogene family	Sus scrofa	18.1708	0	48.9192	4	3	509.567	834.353	613.79	856.448	644.385	719.356	714.879	564.29
		A0A286ZI68;A0A5G2R2K0;A0A5G2R4Q8;F1SRZ7	VIEDGPEPRPNLR	FALSE	607;607;595;607	TRUE	_VIEDGPEPRPNLR_		46.0726	58.9866	76.0722	72.9263	39.0284	67.4118	62.7334			A0A286ZS31	PGLS	6-phosphogluconolactonase	Sus scrofa	28.2087	0	50.3617	9	1	1685.35	1567.48	1914.42	1905.32	2141.44	2023.74	1503.91	2028.06
		A0A286ZI68;A0A5G2R2K0;A0A5G2R4Q8;F1SRZ7	YWAPHIK	FALSE	30;30;30;30	TRUE	_YWAPHIK_		390.181		310.145	341.079	258.802	229.668	197.775			A0A286ZS39	AGRN	Agrin	Sus scrofa	223.048	0	52.659	54	0	1963.21	1939.84	2128.72	2096.24	1653.7	1784.6	2206.4	1552.3
		A0A286ZI68;A0A5G2R2K0;A0A5G2R4Q8;F1SRZ7	SVPLSDPVTMDK	FALSE	235;235;223;235	TRUE	_SVPLSDPVTMDK_		343.393			140.223	129.485		153.904			A0A286ZS52	MTA1	Metastasis associated 1	Sus scrofa	80.4258	0	54.0144	14	6	348.972	352.896	363.372	409.286	355.663	305.773	373.77	309.154
		A0A286ZI68;A0A5G2R2K0;A0A5G2R4Q8;F1SRZ7	NGERPSHEVQIIK	FALSE	1344;1344;1332;1315	TRUE	_NGERPSHEVQIIK_	28.0448	37.1693	37.1889	30.9677							A0A286ZS62	TEAD1	TEA domain transcription factor 1	Sus scrofa	46.7874	0	50.9605	6	0	298.97	270.841	313.006	295.892	277.844	272.073	268.514	299.452
		A0A286ZI68;A0A5G2R2K0;A0A5G2R4Q8;F1SRZ7	AEDTTFDKEFLLELLVSR	FALSE	393;393;381;393	TRUE	_AEDTTFDKEFLLELLVSR_	9.51562	5.76486			6.18846						A0A286ZS64	CTU2	Cytoplasmic tRNA 2-thiolation protein 2	Sus scrofa	52.2151	0	56.6279	11	11	180.784	155.663	199.531	199.768	207.239	172.791	182.186	187.55
		A0A286ZI70;F1SPX9	LWNNVGHALENEK	FALSE	448;375	TRUE	_LWNNVGHALENEK_	1218.85	1212.21	1510.1	1272.06	1544.19	1021.15	452.966	1322.7			A0A286ZS65	CPEB3	Cytoplasmic polyadenylation element binding protein 3	Sus scrofa	74.127	0	42.6256	2	2	40.1556	31.0497	18.3175	22.6948	17.2763	22.1732	13.3141	13.2027
		A0A286ZI70;F1SPX9	FDNPAAVSPTPTR	FALSE	267;194	TRUE	_FDNPAAVSPTPTR_	279.527	485.032	457.298	455.911	383.064	497.939	259.54	465.424			A0A286ZS85	PRRC2C	Proline rich coiled-coil 2C	Sus scrofa	317.001	0	54.5483	67	0	1345.34	1331.37	1484.91	1436	1471.18	1256.18	1435.41	1482.57
		A0A286ZI70;F1SPX9	ELMALPVLEELLR	FALSE	718;645	TRUE	_ELMALPVLEELLR_	140.263	543.564	131.483	319.042	204.394	406.614	328.796	191.227			A0A286ZS88	SLC25A42	Solute carrier family 25 member 42	Sus scrofa	35.5363	0	49.611	2	2	150.109	158.313	163.513	155.901	169.648	148.898	161.411	128.557
		A0A286ZI70;F1SPX9	DKISSSSFVEQPIFPAGK	FALSE	816;743	TRUE	_DKISSSSFVEQPIFPAGK_	164.059	147.474	156.025	109.336	132.299	104.856	161.164	100.56			A0A286ZS98	LOC110255205	SH3 domain-containing protein	Sus scrofa	37.4316	0	41.8219	1	1	46.0658	20.8304	17.5084	48.0505	29.1965	27.5978	43.594	49.4127
		A0A286ZI70;F1SPX9	SLMPQVIPGK	FALSE	508;435	TRUE	_SLMPQVIPGK_	29.7595	130.636	98.0296	85.0719	102.897	88.1205	143.488	158.115			A0A286ZSA0	SORT1	Sortilin 1	Sus scrofa	104.974	0	54.0198	16	2	524.485	534.339	565.675	577.02	523.403	548.936	574.027	527.91
		A0A286ZI70;F1SPX9	ISSSSFVEQPIFPAGK	FALSE	818;745	TRUE	_ISSSSFVEQPIFPAGK_	131.97	105.889	120.056	131.297	105.986	84.5125	71.1777	71.7087			A0A286ZSA7	BDH2	3-hydroxybutyrate dehydrogenase 2	Sus scrofa	26.2513	0	54.6582	13	13	2373.28	1965.25	2197.29	2196.08	2329.03	2051.63	2494.42	2319.67
		A0A286ZI70;F1SPX9	SLMPQVIPGKK	FALSE	508;435	TRUE	_SLMPQVIPGKK_	88.0972	95.2494	90.8489	54.5229	86.0859	66.5913	89.7513	157.492			A0A286ZSB4	MAPK1IP1L	Mitogen-activated protein kinase 1 interacting protein 1 like	Sus scrofa	24.002	0	46.4156	1	1	2783.48	2725.06	2602.96	2817.5	2839.62	2561.98	2772.24	2715.61
		A0A286ZI70;F1SPX9	TKEAEESYMMAK	FALSE	496;423	TRUE	_TKEAEESYMMAK_	54.2627	50.5566	73.1477	69.5735	56.4899	53.6913	93.0867	81.9406			A0A286ZSB7	PDS5B	PDS5 cohesin associated factor B	Sus scrofa	162.044	0	52.6413	56	1	1286.33	1184.67	1306.22	1335.64	1337.48	1138.61	1464.35	1275.75
		A0A286ZI70;F1SPX9	YFLQATHVQPDDIGAHMNVGR	FALSE	468;395	TRUE	_YFLQATHVQPDDIGAHMNVGR_	72.3696	30.8589	77.6165	62.0951	58.932	37.3387	74.4063	50.5723			A0A286ZSD1	CHAC2	Gamma-glutamylcyclotransferase	Sus scrofa	20.3159	0	47.9682	3	3	129.044	136.389	148.783	137.676	145.518	132.773	161.633	143.608
		A0A286ZI70;F1SPX9	SALFNLALLYSQTAK	FALSE	703;630	TRUE	_SALFNLALLYSQTAK_	44.9148	44.4637	52.4347	48.8674	38.9752	60.1664	32.2294	40.8015			A0A286ZSD7	STOML2	Stomatin like 2	Sus scrofa	38.6451	0	53.033	21	0	3179.12	3189.16	3195.36	3420.28	2762.9	2988.04	3709.88	2619.38
		A0A286ZI70;F1SPX9	ILEMDPSNVQGK	FALSE	763;690	TRUE	_ILEMDPSNVQGK_	383.52	359.17	320.201	348.389	249.125	328.558		312.323			A0A286ZSE0	PDIK1L	PDLIM1 interacting kinase 1 like	Sus scrofa	38.5315	0	44.0908	1	1	13.146	17.3989	19.117	19.9897	30.8781	18.0671	18.194	29.512
		A0A286ZI70;F1SPX9	EAEESYMMAK	FALSE	498;425	TRUE	_EAEESYMMAK_	77.7641		73.5726	69.166	140.623	93.8287		71.1919			A0A286ZSE5	CXH4orf3	Chromosome X C4orf3 homolog	Sus scrofa	7.75182	0	53.599	2	2	88.7732	88.4224	108.954	88.3783	110.035	92.4291	97.2858	85.274
		A0A286ZI72;A0A286ZKX1	VFERPSYPDVFQASEHIK	FALSE	237;274	FALSE	_VFERPSYPDVFQASEHIK_	222.533	175.223	167.788	311.802	194.263	290.835	282.798	274.408			A0A286ZSF3	BRWD1	Bromodomain and WD repeat domain containing 1	Sus scrofa	255.955	0	48.7542	11	9	147.601	158.318	171.085	186.672	153.9	129.675	141.493	137.443
		A0A286ZI72;A0A286ZKX1	LLAEGICDNDTVPSVSSINR	FALSE	112;149	FALSE	_LLAEGIC[Carbamidomethyl (C)]DNDTVPSVSSINR_	218.329	229.346	262.195	241.624	231.686	211.641	318.029	179.315			A0A286ZSH3	HEBP1	Heme-binding protein 1	Sus scrofa	23.619	0	50.6242	12	12	1583.34	1551.35	1695.08	1768.07	1620.33	1573.74	1860.8	1709.32
		A0A286ZI72;A0A286ZKX1	ADTFTQQQLEALDR	FALSE	223;260	FALSE	_ADTFTQQQLEALDR_	224.316	201.993	218.539	231.49	228.264	190.754	279.364	213.295			A0A286ZSH4	SSRP1	FACT complex subunit SSRP1	Sus scrofa	71.7437	0	55.8294	28	28	2621.35	2576.37	2788.38	2899.79	2915.86	2573.77	2935.5	2797.54
		A0A286ZI72;A0A286ZKX1	QNPTMFAWEIR	FALSE	99;136	FALSE	_QNPTMFAWEIR_	196.387	221.258	210.398	239.077	131.634	219.856	221.872	212.26			A0A286ZSI3	NCSTN	Nicastrin	Sus scrofa	78.6434	0	52.2732	9	0	1029.72	1059.87	1103.32	981.951	1058.86	1077.21	879.945	920.366
		A0A286ZI72;A0A286ZKX1	IVELAHQGVRPCDISR	FALSE	35;72	FALSE	_IVELAHQGVRPC[Carbamidomethyl (C)]DISR_	99.4587	73.4493	91.13	95.1351	110.88	93.4063	108.608	79.8607			A0A286ZSI8	WDR76	WD repeat-containing protein 76	Sus scrofa	69.8564	0	43.2944	2	2	85.3748	111.723	55.2589	64.3574	57.5511	30.1735	99.085	67.7362
		A0A286ZI72;A0A286ZKX1	YYETGSIKPGVIGGSKPK	FALSE	66;103	FALSE	_YYETGSIKPGVIGGSKPK_	96.4918	196.093	101.992	94.8463	87.8437	53.8352	98.9989	103.373			A0A286ZSL1	GTF3C2	Ral transcription factor IIIC subunit 2	Sus scrofa	98.7002	0	52.4002	13	13	403.067	400.24	415.3	427.473	410.545	358.26	444.39	413.606
		A0A286ZI72;A0A286ZKX1	PGVIGGSKPK	FALSE	74;111	FALSE	_PGVIGGSKPK_	70.6734	65.3579	59.5465	90.9227	57.0806	53.2869	118.39	118.967			A0A286ZSM8	PIK3AP1	Phosphoinositide-3-kinase adaptor protein 1	Sus scrofa	91.4631	0	54.1991	44	0	4070.87	4557.88	4691.06	4581.75	5066.62	4588.51	4983.76	4935.54
		A0A286ZI72;A0A286ZKX1	SSLSASTNPELGSNVSGTQTYPVVTGR	FALSE	275;312	FALSE	_SSLSASTNPELGSNVSGTQTYPVVTGR_	15.0915	32.7371	34.3017	27.429	43.0729	34.0822		50.3945			A0A286ZSN6	LOC100622780	Thymopoietin	Sus scrofa	75.0425	0	51.4617	16	0	428.987	502.731	545.492	565.834	589.84	393.398	519.698	508.946
		A0A286ZI72;A0A286ZKX1	DEDVSEGSVPNGDSQSGVDSLR	FALSE	197;234	TRUE	_DEDVSEGSVPNGDSQSGVDSLR_		20.0607	21.9723	11.5627			32.1254				A0A286ZSN9	GEMIN7	Gem nuclear organelle associated protein 7	Sus scrofa	14.3935	0	50.0743	2	2	187.471	224.544	69.3541	61.8439	71.4368	93.2276	121.983	108.115
		A0A286ZI74	FCGVDVHAPYK	TRUE	28	TRUE	_FC[Carbamidomethyl (C)]GVDVHAPYK_	496.859	347.709	318.211	468.308	494.837	419.526	587.098	468.191			A0A286ZSQ7	ABCC1	ABC-type glutathione-S-conjugate transporter	Sus scrofa	163.135	0	49.4645	11	1	166.429	176.853	194.518	197.207	169.313	174.214	209.847	157.786
		A0A286ZI74	HVAQLLLSTGTCAR	TRUE	10	TRUE	_HVAQLLLSTGTC[Carbamidomethyl (C)]AR_	232.465	253.855	286.292	326.651	315.211	259.987	398.397	367.2			A0A286ZSR2	PHAX	Phosphorylated adapter RNA export protein	Sus scrofa	44.3544	0	51.8406	11	2	279.737	335.643	350.597	326.837	303.209	267.967	298.558	324.339
		A0A286ZI96;A0A287A2P3;A0A5G2QEJ5	SGPVIGAALPPPPIK	FALSE	255;253;255	TRUE	_SGPVIGAALPPPPIK_	128.622	231.815	436.934	354.883	446.911	127.872	247.778	237.28			A0A286ZSR6	SDF4	45 kDa calcium-binding protein	Sus scrofa	43.3226	0	50.8555	20	3	906.982	851.763	844.004	818.213	730.808	725.298	845.25	740.912
		A0A286ZI96;A0A287A2P3;A0A5G2QEJ5	SYSEDDVHR	FALSE	397;395;397	TRUE	_SYSEDDVHR_	285.771	233.729	287.627	274.325	303.804	246.204	300.145	240.021			A0A286ZSS1	ARFGAP3	ADP ribosylation factor GTPase activating protein 3	Sus scrofa	51.8239	0	55.4108	19	0	738.014	633.778	696.982	714.68	716.292	654.729	708.326	711.098
		A0A286ZI96;A0A287A2P3;A0A5G2QEJ5	SGRVFIIK	FALSE	389;387;389	TRUE	_SGRVFIIK_	134.506	120.093	307.034	288.546	144.547	125.856	157.805	92.8875			A0A286ZST1	ATF7IP	Activating transcription factor 7 interacting protein	Sus scrofa	137.258	0	48.2747	1	1	184.169	167.537	199.423	192.433	219.796	139.64	243.934	154.149
		A0A286ZI96;A0A287A2P3;A0A5G2QEJ5	HSTSIFDDFSHYEK	FALSE	529;527;529	TRUE	_HSTSIFDDFSHYEK_	121.539	62.0411	69.9819	78.2365	77.3017	66.116	73.1168	71.2192			A0A286ZST2	PDCD11	Programmed cell death 11	Sus scrofa	209.459	0	55.5628	70	70	927.555	882.681	994.858	996.257	936.431	895.818	1027.9	943.757
		A0A286ZI96;A0A287A2P3;A0A5G2QEJ5	LGDVTTSAVK	FALSE	195;193;195	TRUE	_LGDVTTSAVK_	180.72	97.7557	190.414		76.9791	94.5829	109.788	85.3081			A0A286ZST3	AGXT2	Alanine--glyoxylate aminotransferase 2	Sus scrofa	54.883	0	59.2188	18	18	3678.09	4394.19	3744.55	4209.39	3673.92	3691.44	3888.75	3727.49
		A0A286ZI96;A0A287A2P3;A0A5G2QEJ5	RLDSAFR	FALSE	421;419;421	TRUE	_RLDSAFR_	88.9982	106.412	154.097	117.806	104.311		75.9789	74.3497			A0A286ZST8	DENND2D	DENN domain containing 2D	Sus scrofa	54.4609	0	49.1327	5	5	103.581	116.443	101.888	115.439	109.603	96.459	107.883	112.902
		A0A286ZI96;A0A287A2P3;A0A5G2QEJ5	RQEEEEVVR	FALSE	543;541;543	TRUE	_RQEEEEVVR_	47.324	79.2178	101.819	104.345	65.2709	24.4567	89.8431	54.6702			A0A286ZST9	CRTC3	CREB regulated transcription coactivator 3	Sus scrofa	66.6239	0.000488222	39.2269	1	1	79.5076	42.1695	57.76	88.7015	41.8286	40.462	156.939	65.6629
		A0A286ZIA2	GGGQGDSLYPVGYLDK	FALSE	35	FALSE	_GGGQGDSLYPVGYLDK_	1938.92	1730.22	1865.41	1745.04	1804.55	1582.18	1126.37	1703.54			A0A286ZSV1	ZNF592	Zinc finger protein 592	Sus scrofa	137.176	0	50.8489	11	11	102.223	101.444	112.027	117.942	114.046	91.7576	122.792	98.961
		A0A286ZIA2	QVPDTSVQETDR	FALSE	51	FALSE	_QVPDTSVQETDR_	1392.11	1260.76	1415.5	1307.72	1059.3	1264.52	1668.3	1216.39			A0A286ZSW1	SESTD1	SEC14 and spectrin domain containing 1	Sus scrofa	74.7851	0	52.4718	9	9	458.792	433.182	463.838	454.365	544.56	459.098	494.733	477.032
		A0A286ZIA2	WAIELSGPGGGSR	FALSE	17	FALSE	_WAIELSGPGGGSR_	752.318	689.583	920.974	931.869	947.611	988.543	909.415	835.129			A0A286ZSW6	CANX	Calnexin	Sus scrofa	67.5965	0	55.0876	43	0	4638.23	4441.71	4552.53	4719.47	4317.88	3969.74	5063.36	4165.81
		A0A286ZIA2	TAQGSLVANR	FALSE	2	FALSE	_[Acetyl (Protein N-term)]TAQGSLVANR_	235.554	606.704	707.031	337.269	357.483	571.661	253.309	632.976			A0A286ZSZ0	KIDINS220	Kinase D interacting substrate 220	Sus scrofa	193.849	0	52.6512	26	26	416.352	437.935	469.46	492.549	442.589	395.137	503.395	439.277
		A0A286ZIA2	MLESSSQK	TRUE	122	TRUE	_MLESSSQK_	207.126	151.212	183.313	204.825	141.522	146.697	153.148	142.898			A0A286ZT08	HSDL1	Hydroxysteroid dehydrogenase like 1	Sus scrofa	37.0828	0	52.667	10	9	1055.05	1065.81	953.216	991.783	915.254	954.322	941.552	843.999
		A0A286ZIA2	CWDIALGPLK	TRUE	69	TRUE	_C[Carbamidomethyl (C)]WDIALGPLK_	148.274	87.6564	148.685	149.05	134.819	149.625	172.832	179.169			A0A286ZT13	ALB	Albumin	Sus scrofa	69.7983	0	50.9662	14	0	784.642	640.854	815.21	433.802	1447.34	1326.52	5161.47	781.227
		A0A286ZIC1	ATEVPVSWESFNR	FALSE	149	FALSE	_ATEVPVSWESFNR_	8371.26	8255.05	8980.45	8457.59	8419.89	7802.69	6798.98	6520.93			A0A286ZT19	TLCD4	TLC domain containing 4	Sus scrofa	28.3683	0	51.2885	1	1	184.569	126.015	168.045	142.958	159.058	151.178	120.683	169.469
		A0A286ZIC1	EGGQTAPASTR	FALSE	503	FALSE	_EGGQTAPASTR_	6296.75	6838.09	7059.27	6643.79	7120.88	5729.48	7961.34	6753.06			A0A286ZT20	ZNF207	Zinc finger protein 207	Sus scrofa	50.7665	0	51.0714	9	2	2766.04	2754.62	2617.36	2997.16	2718.83	2704.19	3128.82	2988.54
		A0A286ZIC1	SEDCFILDHGK	FALSE	277	FALSE	_SEDC[Carbamidomethyl (C)]FILDHGK_	3136.29	2892.44	2867.69	3219.84	2873.66	2829.36	3285.53	3198.16			A0A286ZT21	IFIH1	RNA helicase	Sus scrofa	111.015	0	50.411	4	4	158.969	144.028	172.906	127.388	166.331	172.306	226.95	126.868
		A0A286ZIC1	TGAQELLR	FALSE	565	FALSE	_TGAQELLR_	6726.36	4498.91	5832.22	6020.97	5510.15	5861.81	5205.4	5982.79			A0A286ZT23	LMAN2L	Lectin, mannose binding 2 like	Sus scrofa	35.8763	0	42.3273	1	1	365.4	343.322	276.659	229.028	348.045	229.25	288.947	433.826
		A0A286ZIC1	YIETDPANR	FALSE	679	FALSE	_YIETDPANR_	4492.67	3860.24	4985.56	4018.06	4888.65	5161.2	3374.97	5023.76			A0A286ZT26	SLC25A35	Solute carrier family 25 member 35	Sus scrofa	33.7193	0	46.849	6	0	197.378	198.654	208.759	190.552	175.375	159.531	189.072	161.802
		A0A286ZIC1	RTPINVVK	FALSE	690	FALSE	_RTPINVVK_	3891.65	3907.68	4599.03	4383.74	4906.3	4138.93	4684.27	4174.13			A0A286ZT31	SMAD4	Mothers against decapentaplegic homolog	Sus scrofa	50.0188	0	51.0601	11	11	401.264	327.008	348.955	414.88	398.26	310.72	362.156	352.881
		A0A286ZIC1	TPSAAYLWVGTGASEAEK	FALSE	547	FALSE	_TPSAAYLWVGTGASEAEK_	4759.32	3457.41	4125.83	3816.06	3958.09	3312.33	4192.62	3535.63			A0A286ZT43	SPATA13	Spermatogenesis associated 13	Sus scrofa	79.605	0.000488222	39.132	2	1	10.2491	33.0745	18.7425	18.7071	15.7641	19.8615	2.80898	4.15377
		A0A286ZIC1	AGALNSNDAFVLK	FALSE	534	FALSE	_AGALNSNDAFVLK_	4105.35	3346.14	3809.48	3402.95	3400.33	3556.55	4002.06	3867.13			A0A286ZT46	LAT2	Linker for activation of T-cells family member 2	Sus scrofa	23.2025	0	53.0783	6	6	269.397	256.198	285.238	256.836	266.663	203.412	254.466	211.348
		A0A286ZIC1	AGKEPGLQIWR	FALSE	11	FALSE	_AGKEPGLQIWR_	1774.38	1420.83	1303.09	1551.84	1474.06	1490.44	1775.16	1604.38			A0A286ZT47	RNF34	Ring finger protein 34	Sus scrofa	41.4266	0.00736255	33.0836	1	1	26.6838	23.4487	11.8256	34.2582		16.5251		90.0537
		A0A286ZIC1	VVEHPEFLK	TRUE	2	TRUE	_VVEHPEFLK_	2555.49	2236.55	2577.89	2657.99	2965.31	2454.18	3369.77	3178.38			A0A286ZT55	TNIK	TRAF2 and NCK interacting kinase	Sus scrofa	149.009	0	54.0975	26	1	402.865	408.318	461.788	469.228	478.834	389.747	475.206	463.514
		A0A286ZIC1	MVVEHPEFLK	TRUE	1	TRUE	_MVVEHPEFLK_	909.526	796.986	889.197	884.934	931.968	848.808	956.131	819.875			A0A286ZT56	PRPF6	Pre-mRNA-processing factor 6	Sus scrofa	120.23	0	52.5231	42	0	1880.75	1899.05	2009.36	2022.48	1918.56	1767.56	2034.11	1848.15
		A0A286ZIC1	MVVEHPEFLK	TRUE	1	TRUE	_[Acetyl (Protein N-term)]MVVEHPEFLK_	909.526	796.986	889.197	884.934	931.968	848.808	956.131	819.875			A0A286ZT74	NAA25	N-alpha-acetyltransferase 25, NatB auxiliary subunit	Sus scrofa	112.246	0	53.7739	27	2	777.956	636.593	735.087	744.727	758.39	642.145	805.534	758.943
		A0A286ZIC1	AHVHVSEEDAEPAGMLQVLGPKPTLPEGTEDTVK	FALSE	205	FALSE	_AHVHVSEEDAEPAGMLQVLGPKPTLPEGTEDTVK_	534.039	533.777	640.223	520.462	798.976	653.393	784.144	749.641			A0A286ZT78	USH1C	USH1 protein network component harmonin	Sus scrofa	61.8504	0	51.7626	13	1	644.161	625.629	735.179	701.771	796.298	668.442	788.824	723.213
		A0A286ZIC1	AHVHVSEEDAEPAGMLQVLGPKPTLPEGTEDTVK	FALSE	205	FALSE	_AHVHVSEEDAEPAGM[Oxidation (M)]LQVLGPKPTLPEGTEDTVK_	534.039	533.777	640.223	520.462	798.976	653.393	784.144	749.641			A0A286ZT82	TAGLN	Transgelin	Sus scrofa	25.9918	0	51.3641	17	17	4842.21	3796.78	4791.48	4606.62	4690.5	4090.89	4250.73	5182.15
		A0A286ZIC1	AHVHVSEEDAEPAGMLQVLGPKPTLPEGTEDTVKEDAANR	FALSE	205	FALSE	_AHVHVSEEDAEPAGMLQVLGPKPTLPEGTEDTVKEDAANR_	795.559	717.784	756.825	719.649	804.623	611.406	882.576	688.822			A0A286ZT83	RANBP3	RAN binding protein 3	Sus scrofa	53.1044	0	51.0555	2	0	211.105	198.873	256.472	248.288	281.168	168.676	135.997	161.996
		A0A286ZIC1	DSQEEEKTEALTSAK	FALSE	663	FALSE	_DSQEEEKTEALTSAK_	732.928	647.609	677.408	683.005	624.865	616.255	736.396	660.664			A0A286ZT88	RBMS2	RNA binding motif single stranded interacting protein 2	Sus scrofa	40.8271	0	42.8633	3	3	343.826	270.679	284.418	278.233	248.784	200.485	221.131	223.129
		A0A286ZIC1	MDAHPPR	FALSE	611	FALSE	_MDAHPPR_	680.482	589.876	796.382	673.115	808.9	535.667	584.446	692.055			A0A286ZT89	LOC100521447	Serum/glucocorticoid regulated kinase family member 3	Sus scrofa	57.1772	0	52.6404	6	6	207.277	158.66	200.646	164.472	207.453	185.531	204.255	195.316
		A0A286ZIC1	MDAHPPR	FALSE	611	FALSE	_M[Oxidation (M)]DAHPPR_	680.482	589.876	796.382	673.115	808.9	535.667	584.446	692.055			A0A286ZT97	TNK2	non-specific protein-tyrosine kinase	Sus scrofa	114.99	0	43.6491	6	6	166.344	137.009	148.798	146.879	115.144	105.365	151.442	118.448
		A0A286ZIC1	VPFDAATLHTSTAMAAQHGMDDDGTGQK	FALSE	369	FALSE	_VPFDAATLHTSTAMAAQHGMDDDGTGQK_	426.176	334.024	423.212	430.353	370.559	289.995	380.63	322.297			A0A286ZT98	UROS	Uroporphyrinogen III synthase	Sus scrofa	29.2145	0	52.3019	5	1	159.784	131.495	148.17	146.746	155.238	139.941	160.827	135.19
		A0A286ZIC1	VPFDAATLHTSTAMAAQHGMDDDGTGQK	FALSE	369	FALSE	_VPFDAATLHTSTAM[Oxidation (M)]AAQHGMDDDGTGQK_	426.176	334.024	423.212	430.353	370.559	289.995	380.63	322.297			A0A286ZTA0	SPIRE1	Spire type actin nucleation factor 1	Sus scrofa	83.9746	0	53.4723	9	9	343.208	330.498	429.888	357.977	338.341	334.377	345.698	456.521
		A0A286ZIC1	VPFDAATLHTSTAMAAQHGMDDDGTGQK	FALSE	369	FALSE	_VPFDAATLHTSTAMAAQHGM[Oxidation (M)]DDDGTGQK_	426.176	334.024	423.212	430.353	370.559	289.995	380.63	322.297			A0A286ZTA3	MKNK2	MAPK interacting serine/threonine kinase 2	Sus scrofa	51.899	0	45.4203	5	5	51.4966	39.6008	60.1157	42.6147	28.6111	25.5454	40.0214	36.4963
		A0A286ZIC1	KGGVASGFK	FALSE	118	FALSE	_KGGVASGFK_	1083.5	1069.8	1174.6	1205.57	1346.76	1085.61	975.87	1209.78			A0A286ZTA4	ALDOB	Fructose-bisphosphate aldolase	Sus scrofa	39.6994	0	53.049	27	1	19753.6	21226.4	20816.5	21088.2	25753.7	20055.9	23394.1	22910.5
		A0A286ZIC1	LFACSNK	FALSE	618	FALSE	_LFAC[Carbamidomethyl (C)]SNK_	403.391	1156.46	473.144	894.214	1107.45	825.521	1076.43	689.289			A0A286ZTB0	SELENBP1	Methanethiol oxidase	Sus scrofa	54.1641	0	53.9925	23	0	2812.73	2818.32	3080.33	3175.1	3259.34	3014.24	3389.52	3395.02
		A0A286ZIC1	DPDQVDGPGLSYLSSHIANVER	FALSE	347	FALSE	_DPDQVDGPGLSYLSSHIANVER_	388.358	341.162	738.739	504.463	392.273	470.999	443.164	389.953			A0A286ZTB3	ATP2B1	Calcium-transporting ATPase	Sus scrofa	134.006	0	51.25	36	1	1849.27	1769.15	1937.97	2007.71	1855.53	1780.73	2115.5	1819.29
		A0A286ZIC1	NWRDPDQVDGPGLSYLSSHIANVER	FALSE	344	FALSE	_NWRDPDQVDGPGLSYLSSHIANVER_	244.11	245.334	286.495	227.277	335.998	243.307	350.104	263.622			A0A286ZTB7	GEMIN4	Gem nuclear organelle associated protein 4	Sus scrofa	117.994	0	55.6137	25	25	545.561	544.862	592.665	613.087	541.616	535.87	605.728	579.566
		A0A286ZIC1	RYIETDPANR	FALSE	678	FALSE	_RYIETDPANR_	474.975	531.487	441.707	473.004	571.308	417.39	597.214	535.93			A0A286ZTC1	PRIM2	DNA primase large subunit	Sus scrofa	55.0346	0	48.1516	4	2	429.001	276.651	185.819	167.04	163.123	150.281	196.092	202.947
		A0A286ZIC1	PTLPEGTEDTVK	FALSE	227	FALSE	_PTLPEGTEDTVK_	468.315	418.369	477.919	442.78	485.476	324.168	322.678	356.651			A0A286ZTC2	PBLD	Phenazine biosynthesis like protein domain containing	Sus scrofa	30.4961	0	54.0352	2	2	178.082	102.493	136.964	129.37	177.418	143.216	184.055	164.941
		A0A286ZIC1	AQPVQVAEGSEPDSFWEALGGK	FALSE	576	FALSE	_AQPVQVAEGSEPDSFWEALGGK_	251.327	282.12	205.244	219.295	329.506	512.139	235.92	519.077			A0A286ZTC5	SPAG9	Sperm associated antigen 9	Sus scrofa	146.923	0	50.0452	1	1	125.697	63.5668	89.9825	107.113	102.791	82.3201	148.28	120.886
		A0A286ZIC1	AHVHVSEEDAEPAGMLQVLGPK	FALSE	205	FALSE	_AHVHVSEEDAEPAGMLQVLGPK_	185.989	216.612	310.085	281.101	347.631	287.413	145.922	288.597			A0A286ZTD7	CPSF7	Cleavage and polyadenylation specific factor 7	Sus scrofa	51.14	0	52.1647	17	15	2768.26	2780.53	2845.52	2728.53	2827.98	2503.25	2545.65	2667.98
		A0A286ZIC1	QTQVSVLPEGGETPLFK	FALSE	323	FALSE	_QTQVSVLPEGGETPLFK_	99.0857	127.715	213.87	158.192	155.964	338.017	264.634	320.825			A0A286ZTD8	CRK	CRK proto-onco, adaptor protein	Sus scrofa	42.2973	0	52.477	6	6	543.954	544.44	634.551	506.201	495.759	517.174	447.125	561.879
		A0A286ZIC1	PTLPEGTEDTVKEDAANR	FALSE	227	FALSE	_PTLPEGTEDTVKEDAANR_	62.8443	144.018	228.035	186.961	266.611	173.512	215.397	185.089			A0A286ZTE4	RUNDC1	RUN domain containing 1	Sus scrofa	67.5478	0	48.1186	6	6	66.8054	77.5798	93.6719	91.6276	83.6007	95.7426	33.3511	79.6606
		A0A286ZIC1	EVQGFESATFLGYFK	FALSE	97	FALSE	_EVQGFESATFLGYFK_	130.56	189.414	142.871	127.937	140.577	348.779	60.0226	141.804			A0A286ZTF6	NOL7	Nucleolar protein 7	Sus scrofa	29.1963	0	48.9703	6	6	235.285	181.748	228.16	221.403	225.833	165.687	241.072	232.666
		A0A286ZIC1	GDCFILDLGNDIYQWCGSNSNR	FALSE	162	FALSE	_GDC[Carbamidomethyl (C)]FILDLGNDIYQWC[Carbamidomethyl (C)]GSNSNR_	31.2962	36.3308	30.8893	55.501	60.5411	56.8866	47.4621	45.3701			A0A286ZTG6	ELF1	E74 like ETS transcription factor 1	Sus scrofa	62.7725	0	48.4446	2	2	769.457	1034.9	1140.61	837.096	647.906	686.5	587.571	629.133
		A0A286ZIC1	TASDFISK	FALSE	310	FALSE	_TASDFISK_		523.774	378.774	611.987	801.805	584.842	431.889	486.993			A0A286ZTG8	CSNK1G3	non-specific serine/threonine protein kinase	Sus scrofa	51.5036	0	49.8319	10	0	397.213	373.742	394.328	383.015	347.63	333.707	424.841	390.065
		A0A286ZIC1	SEDCFILDHGKDGK	FALSE	277	FALSE	_SEDC[Carbamidomethyl (C)]FILDHGKDGK_	69.3359	53.6652	40.7087	35.2459	50.4073		34.667	16.1751			A0A286ZTI2	TRRAP	Transformation/transcription domain associated protein	Sus scrofa	436.327	0	54.9258	74	1	319.151	288.669	298.15	320.318	318.608	267.529	341.831	309.329
		A0A286ZIC1	HVVPNEVAVQR	FALSE	127	FALSE	_HVVPNEVAVQR_	6658.51	6522.86	7423.69	8455.91	8477.98	3927.16	9417.22	4114.12			A0A286ZTI5	CD81	CD81 molecule	Sus scrofa	30.8349	0	52.7622	4	1	319.331	333.614	435.424	437.651	344.989	449.588	531.125	458.997
		A0A286ZID0	YENVQPTGSFK	FALSE	44	FALSE	_YENVQPTGSFK_	2717.31	3130.49	2991.36	3503	3239.51	2929.93	3133.83	3265.77			A0A286ZTI6	SGCZ	Sarcoglycan zeta	Sus scrofa	34.4895	0	54.0775	5	1	238.921	224.292	250.107	242.865	204.317	229.266	274.524	212.189
		A0A286ZID0	MLVEPACGAALAAIYSGLLGR	FALSE	276	FALSE	_MLVEPAC[Carbamidomethyl (C)]GAALAAIYSGLLGR_	833.586	710.8	893.856	675.317	431.808	310.219	805.056	565.545			A0A286ZTK0	RAP1GAP	RAP1 GTPase activating protein	Sus scrofa	79.6176	0	44.1594	3	3	139.679	83.8768	99.0564	103.747	87.2327	80.9585	111.93	100.476
		A0A286ZID0	MLVEPACGAALAAIYSGLLGR	FALSE	276	FALSE	_M[Oxidation (M)]LVEPAC[Carbamidomethyl (C)]GAALAAIYSGLLGR_	833.586	710.8	893.856	675.317	431.808	310.219	805.056	565.545			A0A286ZTK1	XPO1	Exportin 1	Sus scrofa	123.114	0	53.7307	50	0	3142	3147.92	3273.53	3308.36	3255.08	3010.75	3371.39	3450.74
		A0A286ZID0	NLGIPATIVLPESTSLQVVR	FALSE	91	FALSE	_NLGIPATIVLPESTSLQVVR_	1903.84	1930.02	2779.46	1734.84	2552.65	1202.92	1610.71	1839.25			A0A286ZTK5	NAAA	ceramidase	Sus scrofa	38.3822	0	49.4042	4	2	313.599	287.953	201.801	301.41	302.591	259.989	228.063	260.539
		A0A286ZID0	LQGEGAEVQLTGK	FALSE	112	FALSE	_LQGEGAEVQLTGK_	1796.07	1574.43	1948.4	1828.84	1960.73	1656.36	1883.4	1668.37			A0A286ZTL8	LMNB2	Lamin-B2	Sus scrofa	70.4717	0	54.1494	37	1	2954.92	2937.75	3219.72	3275.88	3149.84	3021.54	3398.96	3098.08
		A0A286ZID0	VWDEANLR	FALSE	125	FALSE	_VWDEANLR_	1234.06	2054.72	1571.34	1805.05	1362.19	2108.15	1186.95	2566.15			A0A286ZTN5	G3BP1	G3BP stress granule assembly factor 1	Sus scrofa	55.2157	0	52.8799	19	0	6609.28	5984.13	7029.7	6227.83	6652.92	5819.77	6731.39	6670
		A0A286ZID0	MQVDAGMEASLTK	FALSE	1	FALSE	_[Acetyl (Protein N-term)]MQVDAGMEASLTK_	1245.98	1439.84	1382.51	1332.18	1556.3	1352.31	1381.56	1278.54			A0A286ZTP1	AMBRA1	Autophagy and beclin 1 regulator 1	Sus scrofa	135.128	0	52.0303	9	9	87.9105	73.642	79.6717	85.9845	86.4341	71.1717	100.391	82.2705
		A0A286ZID0	GIGHFCQEMVK	TRUE	57	TRUE	_GIGHFC[Carbamidomethyl (C)]QEMVK_	376.479	346.909	355.478	418.297	436.116	359.098	363.949	412.146			A0A286ZTS1	L3HYPDH	trans-L-3-hydroxyproline dehydratase	Sus scrofa	38.0896	0	54.3933	4	2	214.19	229.155	267.304	223.527	184.272	242.713	201.41	229.802
		A0A286ZID0	GIGHFCQEMVK	TRUE	57	TRUE	_GIGHFC[Carbamidomethyl (C)]QEM[Oxidation (M)]VK_	376.479	346.909	355.478	418.297	436.116	359.098	363.949	412.146			A0A286ZTS7	NEDD4	E3 ubiquitin-protein ligase	Sus scrofa	101.934	0	49.7875	15	3	338.775	301.266	360.266	307.339	332.156	333.318	318.802	335.63
		A0A286ZID0	LVTLPDITSVAK	FALSE	222	FALSE	_LVTLPDITSVAK_	525.115	892.948	945.897	747.874	1637.96	1495.81	1243.18	1378.38			A0A286ZTT0	BAX	BCL2 associated X, apoptosis regulator	Sus scrofa	21.2575	0	51.1173	10	0	1480.45	1324.14	1347.32	1404.07	1313.62	1157.13	1401.4	1392.16
		A0A286ZID0	HFVCPSGSNAGIATAYAAR	FALSE	72	FALSE	_HFVC[Carbamidomethyl (C)]PSGSNAGIATAYAAR_	450.577	623.414	405.737	437.93	465.654	423.365	471.392	418.47			A0A286ZTT6	USP54	Ubiquitin specific peptidase 54	Sus scrofa	183.283	0	50.9258	3	2	50.1635	42.8441	70.6893	54.0137	51.4917	58.0974	22.4508	56.684
		A0A286ZID0	EFEIFSEVVEDVEAVSAVQR	FALSE	250	FALSE	_EFEIFSEVVEDVEAVSAVQR_	180.466	439.214	133.055	117.03	72.518	442.143	354.102	241.689			A0A286ZTT8	RAB23	RAB23, member RAS onco family	Sus scrofa	23.0912	0	51.5886	8	8	513.702	388.147	481.61	501.249	461.938	431.715	508.051	518.562
		A0A286ZID0	RLQGEGAEVQLTGK	FALSE	111	FALSE	_RLQGEGAEVQLTGK_	180.12	137.911	151.642	161.646	144.441	144.163	288.968	178.15			A0A286ZTU0	NUP54	Nucleoporin 54	Sus scrofa	55.9962	0	51.509	19	19	598.698	591.715	624.209	616.49	571.389	587.79	638.4	598.085
		A0A286ZID0	LRPSLDSVVVIVCGGNNIDSGELQALR	FALSE	303	FALSE	_LRPSLDSVVVIVC[Carbamidomethyl (C)]GGNNIDSGELQALR_	41.0734	17.7723	32.6843	49.4679	79.9728	133.257	179.814	137.944			A0A286ZTU1	SURF2	Surfeit 2	Sus scrofa	29.2821	0	41.1285	2	2	80.2427	110.543	113.418	105.127	131.651	80.2822	106.99	95.4902
		A0A286ZID3;A0A287AGG6;F1S2G4	WQCIECK	FALSE	264;264;264	FALSE	_WQC[Carbamidomethyl (C)]IEC[Carbamidomethyl (C)]K_	302.879	272.108	335.398	162.301	236.644	178.506	172.203	130.432			A0A286ZTU8	TXLNA	Taxilin alpha	Sus scrofa	61.739	0	53.3771	24	24	731.164	755.036	778.09	810.488	838.257	690.533	796.797	794.716
		A0A286ZID3;A0A287AGG6;F1S2G4	NADNMLFCDSCDR	FALSE	281;281;281	FALSE	_NADNMLFC[Carbamidomethyl (C)]DSC[Carbamidomethyl (C)]DR_	54.2265	54.949	68.8723	62.0835	80.5182	49.5265	47.7871	51.0512			A0A286ZTV6	SUMF1	Sulfatase modifying factor 1	Sus scrofa	40.3721	0	54.6297	12	0	722.113	806.412	884.518	836.845	812.074	803.56	866.899	789.596
		A0A286ZID3;A0A287AGG6;F1S2G4	SQSDLSGTTTNPAFQQR	FALSE	135;135;135	FALSE	_SQSDLSGTTTNPAFQQR_	14.0318	4.78332	12.7907	19.8699	24.2549	13.9915		24.3344			A0A286ZTW8	MRPL28	39S ribosomal protein L28, mitochondrial	Sus scrofa	30.0999	0	52.9829	11	3	656.879	772.334	667.003	733.517	597.466	568.881	682.028	570.619
		A0A286ZID3;A0A287AGG6;F1S2G4	NNMDGDANNLK	FALSE	1036;927;1219	TRUE	_NNM[Oxidation (M)]DGDANNLK_					55.6678						A0A286ZTX1	CUTC	Copper homeostasis protein cutC homolog	Sus scrofa	29.2629	0	52.8563	9	0	243.113	265.746	328.302	339.395	341.937	240.557	258.533	327.268
		A0A286ZID4	ADGQMPFPCHYASR	TRUE	2	TRUE	_[Acetyl (Protein N-term)]ADGQMPFPC[Carbamidomethyl (C)]HYASR_	313.28	300.567	341.586	350.274	387.672	239.395	383.925	345.747			A0A286ZTX2	TRMT13	tRNA:m(4)X modification enzyme TRM13	Sus scrofa	54.0458	0	46.0968	5	4	92.869	75.2387	81.5683	78.961	81.525	62.0947	77.0193	77.5136
		A0A286ZID7	WSQQVER	TRUE	186	TRUE	_WSQQVER_	583.986	954.41	769.551	916.233	832.631	868.725	627.284	532.587			A0A286ZTY0	SLC39A9	Zinc transporter ZIP9	Sus scrofa	35.2272	0	47.2308	1	1	277.568	292.475	308.881	235.359	246.335	202.226	274.885	180.639
		A0A286ZID7	SQTGALHATPAGDK	FALSE	10	FALSE	_SQTGALHATPAGDK_	557.359	494.194	492.084	539.222	532.706	503.352	623.872	572.219			A0A286ZTZ2	PALM2AKAP2	PALM2-AKAP2 fusion	Sus scrofa	141.242	0	55.2274	42	1	457.35	422.108	488.756	495.748	510.62	456.507	470.725	492.504
		A0A286ZIE8	DFLAGGVAAAISK	FALSE	11	FALSE	_DFLAGGVAAAISK_	22176.5	21337.3	12063.4	21748.3	22305.1	27800.4	35712.6	29116.6			A0A286ZTZ3	OXR1	Oxidation resistance 1	Sus scrofa	98.0457	0	50.7855	15	1	154.605	149.618	176.964	166.792	187.701	158.784	153.964	160.397
		A0A286ZIE8	QIFLGGVDR	FALSE	97	FALSE	_QIFLGGVDR_	2144.5	3904.63	4280.9	5205.43	3912.93	4747.39	3561.62	5721.22			A0A286ZTZ9	SPATS2L	Spermatosis associated serine rich 2 like	Sus scrofa	62.3945	0	55.4059	20	3	401.262	411.202	478.807	444.336	449.604	393.791	437.102	426.213
		A0A286ZIE8	EFTGLGNCLAK	FALSE	153	FALSE	_EFTGLGNC[Carbamidomethyl (C)]LAK_	4220.15	4825.95	4486.79	4152.1	3435.38	3671.36	3097.04	4278.67			A0A286ZU04	PASK	PAS domain containing serine/threonine kinase	Sus scrofa	139.452	0	45.4623	6	6	47.4485	53.2714	51.8751	51.5453	55.2303	42.4046	47.6838	51.8542
		A0A286ZIE8	EQGFLSFWR	FALSE	64	FALSE	_EQGFLSFWR_	2015.58	1923.4	1900.31	2518.94	2238.52	2537.56	3296.8	3028.39			A0A286ZU06	MLLT10	MLLT10 histone lysine methyltransferase DOT1L cofactor	Sus scrofa	113.465	0	57.8338	4	0	55.9306	69.4895	70.7028	66.8992	61.2059	63.4662	85.6248	61.5836
		A0A286ZIE8	GADIMYTGTVDCWR	FALSE	246	FALSE	_GADIMYTGTVDC[Carbamidomethyl (C)]WR_	1585.26	1351.28	1559.76	1557.48	1266.21	1420.37	1632.39	1308			A0A286ZU25	WDR77	WD repeat domain 77	Sus scrofa	37.0578	0	51.9646	13	1	2410.53	2342.67	2726.04	2699.98	2858.22	2415.39	2701.18	2775.3
		A0A286ZIE8	KGADIMYTGTVDCWR	FALSE	245	FALSE	_KGADIMYTGTVDC[Carbamidomethyl (C)]WR_	474.418	503.329	414.543	288.458	227.907	408.522	300.15	274.835			A0A286ZU34	LSS	Terpene cyclase/mutase family member	Sus scrofa	83.8193	0	51.9792	26	0	5562.31	5585.52	5744.07	5889.53	5853.06	5510.48	6110.4	6065.04
		A0A286ZIE8	GMGGAFVLVLYDEIKK	FALSE	281	FALSE	_GM[Oxidation (M)]GGAFVLVLYDEIKK_	400.827	373.753	335.577	373.144	301.664	246.494	329.887	285.455			A0A286ZU36	GAMT	Guanidinoacetate N-methyltransferase	Sus scrofa	26.5222	0	53.5595	9	2	482.595	453.319	486.736	477.582	535.134	484.956	536.067	498.479
		A0A286ZIE8	SDQAWSFLK	FALSE	2	FALSE	_[Acetyl (Protein N-term)]SDQAWSFLK_	69.4618	182.685	118.207	164.216	108.626	98.0259	70.7483	114.458			A0A286ZU37	EPS8L3	EPS8 like 3	Sus scrofa	66.9023	0	46.1324	6	1	178.757	157.945	174.659	196.52	207.839	152.512	206.728	158.403
		A0A286ZIF2;A0A286ZRQ5;A0A287AT58;I3LA28	AGEMTEVLASQR	FALSE	247;330;330;310	FALSE	_AGEMTEVLASQR_	604.588	593.267	591.368	625.885	548.09	628.636	630.822	693.835			A0A286ZU41	BTRC	Beta-transducin repeat containing E3 ubiquitin protein ligase	Sus scrofa	65.5894	0.0024079	36.5655	1	0				30.1955	35.5334	17.7633	30.5071	31.5089
		A0A286ZIF2;A0A286ZRQ5;A0A287AT58;I3LA28	INVLGANWK	FALSE	134;217;217;197	FALSE	_INVLGANWK_	239.63	411.967	396.134	357.71	518.132	497.644	279.18	364.983			A0A286ZU42	PICALM	Phosphatidylinositol binding clathrin assembly protein	Sus scrofa	66.3547	0	48.5402	1	0	11.1686	17.0756	16.2668	19.5259	11.5979	29.0496	22.4207	27.7889
		A0A286ZIF2;A0A286ZRQ5;A0A287AT58;I3LA28	FDNTYSFIHAK	FALSE	282;365;365;345	FALSE	_FDNTYSFIHAK_	309.983	154.288	207.571	226.195	272.262	215.316	303.678	295.332			A0A286ZU43	MBIP	MAP3K12 binding inhibitory protein 1	Sus scrofa	38.8441	0	50.2054	5	1	99.6819	107.941	121.945	125.318	115.91	107.152	105.643	110.229
		A0A286ZIF2;A0A286ZRQ5;A0A287AT58;I3LA28	ENVQDVLPTLPNPDDHFLLR	FALSE	21;21;21;21	FALSE	_ENVQDVLPTLPNPDDHFLLR_	69.7943	102.772	92.6083	58.0163	95.3766	100.888	108.415	108.741			A0A286ZU47	SVIL	Supervillin	Sus scrofa	237.566	0	52.0356	33	1	239.03	231.225	276.614	260.042	262.358	232.631	270.824	268.255
		A0A286ZIF2;A0A286ZRQ5;A0A287AT58;I3LA28	KIETVTLIYDCEGLGLK	FALSE	62;145;145;125	FALSE	_KIETVTLIYDC[Carbamidomethyl (C)]EGLGLK_	34.4389	28.9163	16.6078	34.6651	43.1146	31.3039	40.0761				A0A286ZU49	UBE2W	Ubiquitin conjugating enzyme E2 W	Sus scrofa	19.7898	0	46.9221	1	1	276.909	165.918	186.743	221.957	272.194	216.381	236.641	242.197
		A0A286ZIG4	YDYVLTGYTR	TRUE	77	TRUE	_YDYVLTGYTR_	144.496	141.244	137.368	90.0365	207.392	168.001	259.852	195.607			A0A286ZU51	DNAJC6	DnaJ heat shock protein family (Hsp40) member C6	Sus scrofa	103.352	0	51.46	15	2	467.136	388.839	462.427	496.07	462.259	424.291	480.118	445.006
		A0A286ZIG4	LNNVNKYDYVLTGYTR	TRUE	71	TRUE	_LNNVNKYDYVLTGYTR_	72.9858	114.782	71.3584	43.8348	72.6742	39.121	37.907	87.4649			A0A286ZU54	MTDH	Metadherin	Sus scrofa	66.9963	0	54.2734	23	1	3257.51	3395.66	4089.93	3908.97	3810.49	3366.32	3818.82	3488.56
		A0A286ZIG9	STILHESR	FALSE	188	FALSE	_STILHESR_	582.874	515.325	538.876	528.117	636.177	513.799	736.273	680.049			A0A286ZU56	MRPL20	39S ribosomal protein L20, mitochondrial isoform 1	Sus scrofa	17.5157	0	49.5708	5	5	802.762	790.665	689.961	765.881	698.475	671.738	960.059	712.975
		A0A286ZIG9	HLPASVVEFQPALR	FALSE	323	FALSE	_HLPASVVEFQPALR_	222.344	214.877	303.399	288.369	284.105	234.605	358.867	268.708			A0A286ZU68	MRPL33	39S ribosomal protein L33, mitochondrial	Sus scrofa	7.49206	0	50.402	3	3	242.552	223.822	208.078	201.627	174.52	173.131	238.276	162.901
		A0A286ZIG9	ELLLQQSVMGYR	FALSE	672	FALSE	_ELLLQQSVMGYR_	563.325	630.698	567.601	606.107	514.327	392.633	487.236	472.733			A0A286ZU72	CLPB	Caseinolytic mitochondrial matrix peptidase chaperone subunit B	Sus scrofa	80.2522	0	54.0262	25	0	1086.61	1075.37	1011.77	1167.21	1015.73	949.638	1176.64	929.256
		A0A286ZIG9	EGFDSISSSSK	FALSE	432	FALSE	_EGFDSISSSSK_	449.256	427.216	454.261	457.196	445.663	434.516	337.73	422.516			A0A286ZU74	HSF1	Heat shock transcription factor 1	Sus scrofa	55.458	0	52.1054	12	10	415.821	373.031	436.254	430.36	456.376	381.424	438.737	410.84
		A0A286ZIG9	EGAFPMTQNR	FALSE	796	FALSE	_EGAFPMTQNR_	344.561	460.66	378.732	414.769	422.368	358.136	243.395	409.861			A0A286ZU77		Zinc finger protein 264	Sus scrofa	76.067	0.000367017	39.4292	1	1	13.2505	5.07605	9.04626	5.11562	14.6114		6.06158	4.85384
		A0A286ZIG9	FGLLPLSMTSTR	FALSE	911	FALSE	_FGLLPLSMTSTR_	354.413	399.804	421.04	379.532	310.367	313.014	424.503	401.741			A0A286ZU80	ADGRG1	Adhesion G-protein coupled receptor G1	Sus scrofa	82.9577	0	49.8671	3	3	153.843	115.987	107.409	96.0911	80.0763	68.344	104.547	102.232
		A0A286ZIG9	QVAAASHFR	FALSE	179	FALSE	_QVAAASHFR_	345.927	300.301	408.771	384.549	333.697	340.475	338.456	339.857			A0A286ZU96	F2R	Proteinase-activated receptor 1	Sus scrofa	58.6105	0	42.441	2	2	32.4717	30.811	28.6544	31.8411	42.8476	26.9812	29.9727	31.0629
		A0A286ZIG9	GLGVLQQEMK	FALSE	307	FALSE	_GLGVLQQEM[Oxidation (M)]K_	256.116	176.877	637.142	403.215	388.946	262.799	278.161	384.205			A0A286ZUA3	RBM24	RNA binding motif protein 24	Sus scrofa	56.1538	0.00747863	32.9966	2	1	138.837	196.585	147.862	139.837		96.084	39.3055	48.966
		A0A286ZIG9	SGTFNSQEPHNILPLASSQIR	FALSE	890	FALSE	_SGTFNSQEPHNILPLASSQIR_	200.593	108.202	193.768	180.624	192.12	135.391	187.102	191.31			A0A286ZUD3	YJU2B	Probable splicing factor YJU2B	Sus scrofa	44.9956	0	43.0276	3	3	72.9029	58.8369	81.3031	46.8481	47.3132	18.6845	51.5019	48.1356
		A0A286ZIG9	AAAAASPALKR	FALSE	2	FALSE	_[Acetyl (Protein N-term)]AAAAASPALKR_	349.07	296.666	68.7687	324.525	443.863	264.921	454.718	335.749			A0A286ZUD5	SNAPIN	SNARE-associated protein Snapin	Sus scrofa	14.8599	0	49.6016	5	5	1473.77	1540.51	1406.78	1473.74	1578.27	1389.5	1598.89	1626.55
		A0A286ZIG9	LCQSLGELCPHLK	FALSE	617	FALSE	_LC[Carbamidomethyl (C)]QSLGELC[Carbamidomethyl (C)]PHLK_	150.708	88.7522	118.516	150.658	139.86	119.147	169.691	159.206			A0A286ZUD6	PRKACA	cAMP-dependent protein kinase	Sus scrofa	41.3036	0	52.7874	18	2	1599.34	1522.76	1716.73	1686.57	1780.09	1412.9	1736.35	1785.57
		A0A286ZIG9	VTLQEMLK	FALSE	767	FALSE	_VTLQEMLK_	197.049	171.383	255.533	287.337	320.927	232.289	283.341	275.835			A0A286ZUE2	RGS6	Regulator of G protein signaling 6	Sus scrofa	56.5372	0	42.8623	1	1	969.875	822.216	1134.95	514.948	640.684	451.923	476.215	314.738
		A0A286ZIG9	LQVQLEDLLAYLPSGDPALPK	FALSE	525	FALSE	_LQVQLEDLLAYLPSGDPALPK_	136.761	94.1739	175.904	116.139	101.718	134.011	94.5791	191.914			A0A286ZUF4	CPEB2	Cytoplasmic polyadenylation element binding protein 2	Sus scrofa	110.034	0	57.2332	8	2	134.73	155.088	140.035	163.627	161.666	119.786	202.687	128.859
		A0A286ZIG9	YRDLIEAADTIGQMR	FALSE	56	FALSE	_YRDLIEAADTIGQMR_	255.164	255.977	209.418	206.044	194.659	150.804	243.149	176.391			A0A286ZUG4	DICER1	Endoribonuclease Dicer	Sus scrofa	216.696	0	55.2134	32	2	329.763	325.215	365.408	323.117	336.332	314.315	335.687	332.017
		A0A286ZIG9	ATDQYCAR	FALSE	82	FALSE	_ATDQYC[Carbamidomethyl (C)]AR_	192.853	180.401	167.316	183.783	263.985	176.893	206.196	224.359			A0A286ZUG8	NUP98	Nuclear pore complex protein Nup98-Nup96	Sus scrofa	180.992	0	53.7662	56	5	1160.88	1085.41	1209.53	1239.62	1129.37	1067.62	1231.87	1156.97
		A0A286ZIG9	AQAVSPCVQNFCSALDSK	FALSE	507	FALSE	_AQAVSPC[Carbamidomethyl (C)]VQNFC[Carbamidomethyl (C)]SALDSK_	201.469	181.62	186.625	203.217	185.755	187.011	233.534	182.604			A0A286ZUH0	CALD1	Caldesmon 1	Sus scrofa	95.2724	0.00607432	33.9852	1	0	120.153	84.1992	83.9595	93.9824	108.811	47.6436	69.74
		A0A286ZIG9	FYSMAAQIK	FALSE	114	FALSE	_FYSMAAQIK_	146.354	256.109	300.579	146.094	160.934	186.137	101.982	193.123			A0A286ZUI9	GYG1	Glycogenin 1	Sus scrofa	37.4042	0	50.7225	10	0	427.087	407.219	476.315	461.462	445.709	382.29	457.563	529.679
		A0A286ZIG9	TSVLFGLVTGTENPFTSR	FALSE	872	FALSE	_TSVLFGLVTGTENPFTSR_	85.9524	198.931	115.821	192.553	242.272	243.445	98.5631	206.772			A0A286ZUJ0	INF2	Inverted formin-2	Sus scrofa	78.3655	0	53.9126	16	16	620.691	628.69	632.187	634.967	596.785	536.248	593.166	559.092
		A0A286ZIG9	QLVTEEEDSSTPSLFK	TRUE	957	TRUE	_QLVTEEEDSSTPSLFK_	167.555	129.748	162.503	156.015	145.959	136.53	119.231	141.628			A0A286ZUJ2	SPIN1	Spindlin-1	Sus scrofa	29.5876	0	51.9979	5	3	133.637	144.98	175.276	175.466	149.731	132.072	174.91	174.01
		A0A286ZIG9	ALQLLYDLR	FALSE	806	FALSE	_ALQLLYDLR_	152.062	160.082	125.02	136.75	147.116	132.094	111.724	158.716			A0A286ZUJ5	CPEB4	Cytoplasmic polyadenylation element binding protein 4	Sus scrofa	79.1228	0	48.603	8	1	174.425	187.387	190.157	177.701	168.743	115.595	173.747	145.428
		A0A286ZIG9	LLNQPHHGAGVK	FALSE	241	FALSE	_LLNQPHHGAGVK_	78.4935	96.9562	97.2982	145.378	184.067	162.693	197.579	155.76			A0A286ZUJ8	PIP4P1	Phosphatidylinositol-4,5-bisphosphate 4-phosphatase	Sus scrofa	30.1533	0	50.3871	3	3	251.358	223.108	244.962	288.642	241.752	273.724	313.099	295.884
		A0A286ZIG9	DPAALFETHGAEEIR	FALSE	17	FALSE	_DPAALFETHGAEEIR_	110.958	54.2564	100.937	79.4617	42.8128	55.8668	122.924	37.1667			A0A286ZUK6	GFUS	GDP-L-fucose synthase	Sus scrofa	52.2405	0	57.4699	14	2	2675.71	2481.18	2798.21	2740.33	2841.63	2595.3	2739.42	2884.74
		A0A286ZIG9	YLNIVLTAK	FALSE	815	FALSE	_YLNIVLTAK_	151.679	92.283	151.325	88.1312	103.869	91.7001	97.5507	100.992			A0A286ZUL1	SIAH1	E3 ubiquitin-protein ligase	Sus scrofa	34.603	0.00132802	37.1206	2	2	171.732	111.069	100.528	109.473	101.248	75.7454	76.7539	40.5473
		A0A286ZIG9	WIHMCNEDIK	FALSE	354	FALSE	_WIHMC[Carbamidomethyl (C)]NEDIK_	47.39	50.14	36.4693	54.9154	51.8667	37.5405	81.0446	61.8944			A0A286ZUL7	ROGDI	Protein rogdi homolog	Sus scrofa	36.9237	0	49.6841	8	2	577.044	468.728	570.505	559.348	547.129	449.938	536.054	486.487
		A0A286ZIG9	ELLIAALQELESSTSSSTSNK	FALSE	443	FALSE	_ELLIAALQELESSTSSSTSNK_	77.0087	85.0389	52.3477	48.9566	70.8623	69.9666	49.423	66.5037			A0A286ZUM0	C6H19orf12	Chromosome 6 C19orf12 homolog	Sus scrofa	13.9112	0	46.4497	2	2	485.031	441.948	381.326	494.775	450.816	449.821	373.03	414.665
		A0A286ZIG9	LDLRDPAALFETHGAEEIR	FALSE	13	FALSE	_LDLRDPAALFETHGAEEIR_	70.5883	67.9245	96.3331	69.0651	51.1007	48.875	50.9025	32.0562			A0A286ZUN0	SESN1	Sestrin 1	Sus scrofa	49.6294	0	44.5205	1	1	363.662	265.407	144.946	67.1002	88.2818	48.8044	54.9565	66.2981
		A0A286ZIG9	AQVVPPALPR	TRUE	935	TRUE	_AQVVPPALPR_	18.6732	38.5771	53.1304	67.9738	106.833	59.4841	40.0636	94.3907			A0A286ZUN9	NDUFS8	NADH dehydrogenase [ubiquinone] iron-sulfur protein 8, mitochondrial	Sus scrofa	27.097	0	48.3041	6	6	1192.69	1379.17	1028.64	1204.28	1163.64	1070.79	1417.47	1024.37
		A0A286ZIG9	AQEMIPMQAK	FALSE	657	FALSE	_AQEMIPMQAK_	149.764	180.505	214.38	206.227	76.793	215.137		225.978			A0A286ZUP6	PLEKHA8	Pleckstrin homology domain-containing family A member 8	Sus scrofa	49.4761	0	50.8699	4	4	110.609	89.8955	115.575	117.035	122.861	69.2433	102.093	80.4819
		A0A286ZIG9	NGIGSLLVYVTSMK	FALSE	364	FALSE	_NGIGSLLVYVTSMK_	103.958	69.9668	124.84			48.7987	32.7708	32.3968			A0A286ZUQ0	SOS1	SOS Ras/Rac guanine nucleotide exchange factor 1	Sus scrofa	152.362	0	52.2987	22	18	495.928	360.286	455.922	436.22	467.168	440.205	437.104	470.598
		A0A286ZIG9	DPQPQLPSQEK	FALSE	103	FALSE	_DPQPQLPSQEK_		85.2635	30.3244	79.2397		67.5027	74.2866	79.3334			A0A286ZUQ1	ITPR1	Inositol 1,4,5-trisphosphate receptor	Sus scrofa	310.455	0	52.687	41	21	718.286	747.487	817.922	773.189	788.307	674.812	793.706	684.541
		A0A286ZIG9	VADYLEALIDPFDLDVFTPHLHSNLNR	FALSE	841	FALSE	_VADYLEALIDPFDLDVFTPHLHSNLNR_	15.5018	28.7253	29.6892	22.844	16.2611	28.4958					A0A286ZUQ7	FBXL15	F-box and leucine rich repeat protein 15	Sus scrofa	32.9672	0	49.1417	9	9	244.973	214.219	232.055	202.42	241.629	215.698	213.236	214.758
		A0A286ZIG9	RVLNCIQAELQSVEQALQGQQDVLGGVK	FALSE	580	FALSE	_RVLNC[Carbamidomethyl (C)]IQAELQSVEQALQGQQDVLGGVK_			19.1566	7.98451	9.73077		27.7483	13.0694			A0A286ZUR0	TNRC18	Trinucleotide repeat containing 18	Sus scrofa	310.049	0	44.6947	3	1	44.9503	54.4787	61.7988	59.3952	51.5551	33.2167	60.7445	73.8289
		A0A286ZIG9	TLAHPISQEFLK	FALSE	337	FALSE	_TLAHPISQEFLK_							75.8081				A0A286ZUS7	UBE2Q2	Ubiquitin conjugating enzyme E2 Q2	Sus scrofa	38.7444	0	45.8606	5	1	190.402	147.052	173.671	164.421	184.365	133.32	209.514	138.521
		A0A286ZIH2;A0A287AZ78;A0A287B765;A0A287BAM2;A0A287BGP4;A0A287BI94;A0A287BK53;A0A480ZLH6;A0A5G2RAU1;I3LL44	EMLIGIYER	FALSE	707;701;707;776;698;707;791;697;707;683	TRUE	_EMLIGIYER_	243.605	254.515	250.854	225.406	263.834	176.01	189.598	231.254			A0A286ZUS8	RDH10	NADP-retinol dehydrogenase	Sus scrofa	29.4523	0	41.8926	2	2	138.817	231.569	186.715	249.73	173.67	202.713	218.497	238.355
		A0A286ZIH2;A0A287AZ78;A0A287B765;A0A287BAM2;A0A287BGP4;A0A287BI94;A0A287BK53;A0A480ZLH6;A0A5G2RAU1;I3LL44	YCICNPGVVR	FALSE	644;638;644;713;635;644;728;634;644;620	TRUE	_YC[Carbamidomethyl (C)]IC[Carbamidomethyl (C)]NPGVVR_	192.997	151.616	218.246	182.661	195.336	190.986	189.204	147.664			A0A286ZUT3	RAP2A	Ras-related protein Rap-2	Sus scrofa	20.5854	0	50.5544	7	2	712.457	1174.82	764.818	791.202	914.368	1210.68	652.939	950.023
		A0A286ZIH2;A0A287AZ78;A0A287B765;A0A287BAM2;A0A287BGP4;A0A287BI94;A0A287BK53;A0A480ZLH6;A0A5G2RAU1;I3LL44	SLAESIDDALNCR	FALSE	259;253;259;328;250;259;343;249;259;235	TRUE	_SLAESIDDALNC[Carbamidomethyl (C)]R_	174.32	93.2178	192.385	152.744	128.994	128.632	106.183	155.272			A0A286ZUV1	DLGAP4	DLG associated protein 4	Sus scrofa	49.4621	0	54.9835	13	1	571.128	483.788	596.732	555.959	608.43	494.061	597.673	570.764
		A0A286ZIH2;A0A287AZ78;A0A287B765;A0A287BAM2;A0A287BGP4;A0A287BI94;A0A287BK53;A0A480ZLH6;A0A5G2RAU1;I3LL44	DTEPSQALHGAEHR	FALSE	288;282;288;357;279;288;372;278;288;264	TRUE	_DTEPSQALHGAEHR_	152.306	69.0714	117.229	96.4459	113.376	56.8202	35.3157	118.555			A0A286ZUW1	GNS	N-acetylglucosamine-6-sulfatase	Sus scrofa	59.6782	0	54.5914	13	0	1783.77	1884.88	1959.21	1979.69	1805.37	1825.93	1952.86	1845.15
		A0A286ZIH2;A0A287AZ78;A0A287B765;A0A287BAM2;A0A287BGP4;A0A287BI94;A0A287BK53;A0A480ZLH6;A0A5G2RAU1;I3LL44	EIFLFNDLLVVTK	FALSE	786;780;786;855;777;786;870;776;786;762	TRUE	_EIFLFNDLLVVTK_	82.4801	114.206	84.2661	107.612	75.9754	80.2355	138.912	74.3752			A0A286ZUW5	P4HA1	procollagen-proline 4-dioxygenase	Sus scrofa	60.853	0	53.4358	32	0	3992.43	3898.21	3998.93	4121.73	4202.2	3741.01	4706.85	3919.76
		A0A286ZIH2;A0A287AZ78;A0A287B765;A0A287BAM2;A0A287BGP4;A0A287BI94;A0A287BK53;A0A480ZLH6;A0A5G2RAU1;I3LL44	LRGEHLPLLTIEPPSDSSADLSDR	FALSE	382;376;382;451;373;382;466;372;382;358	TRUE	_LRGEHLPLLTIEPPSDSSADLSDR_	27.4375	15.8987		44.9625	21.7238	41.767	55.4435	32.1325			A0A286ZUX4	CCDC50	Coiled-coil domain containing 50	Sus scrofa	56.1343	0	57.6705	5	1	635.057	553.12	474.093	575.126	661.845	475.021	660.93	629.989
		A0A286ZIH2;A0A287AZ78;A0A287B765;A0A287BAM2;A0A287BGP4;A0A287BI94;A0A287BK53;A0A480ZLH6;A0A5G2RAU1;I3LL44	GVDDGEDIPR	FALSE	697;691;697;766;688;697;781;687;697;673	TRUE	_GVDDGEDIPR_	294.171		324.248	974.46							A0A286ZUZ1	SNX2	Sorting nexin-2	Sus scrofa	58.6193	0	53.6654	27	1	3037.61	2862.65	3136.06	3111.16	3138.73	2675.5	3192.36	3011.88
		A0A286ZIH2;A0A287AZ78;A0A287B765;A0A287BAM2;A0A287BGP4;A0A287BI94;A0A287BK53;A0A480ZLH6;A0A5G2RAU1;I3LL44	VHSSYFEGK	FALSE	197;191;197;266;188;197;281;187;197;173	TRUE	_VHSSYFEGK_			127.728	108.897	115.511	59.4021	122.466	107.876			A0A286ZUZ5	MAP1S	Microtubule associated protein 1S	Sus scrofa	109.331	0	54.2236	20	20	875.43	885.276	954.271	943.853	1000.32	840.532	933.561	1002.03
		A0A286ZIH2;A0A287AZ78;A0A287B765;A0A287BAM2;A0A287BGP4;A0A287BI94;A0A287BK53;A0A480ZLH6;A0A5G2RAU1;I3LL44	TNEDHVSQVQK	FALSE	723;717;723;792;714;723;807;713;723;699	TRUE	_TNEDHVSQVQK_	28.5879	37.5108	37.0279	54.5831		38.3228	34.5234	68.2002			A0A286ZV00	ARHGEF18	Rho/Rac guanine nucleotide exchange factor 18	Sus scrofa	122.489	0	51.3973	17	17	297.223	266.626	293.949	303.784	315.125	275.258	301.374	285.014
		A0A286ZIH3	YYITIIDAPGHR	FALSE	85	FALSE	_YYITIIDAPGHR_	681.265	670.147	636.721	677.479	738.538	626.385	720.147	741.322			A0A286ZV07	FCSK	Fucose kinase	Sus scrofa	108.019	0	48.8071	6	0	162.367	114.579	197.668	205.993	181.403	146.104	186.709	166.172
		A0A286ZIH3	SGDAGLVQMIPSKPMCVESFSEYPPLGR	TRUE	394	TRUE	_SGDAGLVQMIPSKPMC[Carbamidomethyl (C)]VESFSEYPPLGR_	50.8459	83.3845	139.395	83.4153	80.83	137.496	84.8036	67.0111			A0A286ZV11	LOC110257712	DUF4939 domain-containing protein	Sus scrofa	13.2173	0	49.8731	5	5	199.487	272.688	290.332	252.87	265.337	239.416	317.601	251.808
		A0A286ZIH5;I3LRV0	NQVTDTNRK	FALSE	94;94	TRUE	_NQVTDTNRK_	977.892	760.104	614.623	541.404	735.59	610.62	664.379	720.791			A0A286ZV27	FLRT2	Fibronectin leucine rich transmembrane protein 2	Sus scrofa	73.6122	0	45.6555	1	1	39.2344	40.1233	27.6835	40.2192	35.0564	36.9067	39.9138	29.5204
		A0A286ZIH5;I3LRV0	NLDNIILQQPR	FALSE	229;229	TRUE	_NLDNIILQQPR_	610.533	580.909	606.919	615.856	630.314	629.698	476.417	538.827			A0A286ZV33	UBFD1	Ubiquitin family domain containing 1	Sus scrofa	33.4	0	50.5156	6	3	1027.45	894.468	965.216	992.995	988.56	961.183	1137.25	1022.3
		A0A286ZIH5;I3LRV0	ELVIAMEELK	FALSE	109;109	TRUE	_ELVIAMEELK_	312.208	293.665	313.961	400.105	387.066	383.948	449.027	423.483			A0A286ZV41	EEF2K	Eukaryotic elongation factor 2 kinase	Sus scrofa	80.7297	0	53.9314	23	2	287.213	271.258	300.193	313.642	312.799	274.059	296.298	303.563
		A0A286ZIH5;I3LRV0	EIESTDTACIGPTLR	FALSE	24;24	TRUE	_EIESTDTAC[Carbamidomethyl (C)]IGPTLR_	339.642	254.203	298.326	308.297	324.321	298.909	328.606	385.295			A0A286ZV42	ESRP1	Epithelial splicing regulatory protein 1	Sus scrofa	74.9696	0	54.1335	22	4	1430.01	1402.96	1381.09	1443.42	1467.5	1250.64	1394.59	1322.37
		A0A286ZIH5;I3LRV0	VIGQFPFQDSELEK	FALSE	468;468	TRUE	_VIGQFPFQDSELEK_	221.595	203.642	211.234	208.94	265.492	188.81	312.49	223.102			A0A286ZV43	SLC39A11	Solute carrier family 39 member 11	Sus scrofa	41.611	0	50.9286	3	1	56.4845	44.7787	45.3308	74.5219	38.2992	57.886	36.6648	43.829
		A0A286ZIH5;I3LRV0	ETFENYYR	FALSE	309;309	TRUE	_ETFENYYR_	193.433	190.242	234.38	262.678	211.525	242.479	189.873	252.745			A0A286ZV67	PDPK1	3-phosphoinositide-dependent protein kinase 1	Sus scrofa	74.6388	0	52.7008	24	0	593.293	587.033	637.554	627.015	678.652	611.641	663.794	700.205
		A0A286ZIH5;I3LRV0	TLSNSLQNVIK	FALSE	536;536	TRUE	_TLSNSLQNVIK_	295.98	146.024	206.946	258.263	264.336	182.183	182.016	224.71			A0A286ZV79	ZNF385D	Zinc finger protein 385D	Sus scrofa	34.4084	0	51.3016	8	8	112.302	132.799	122.104	121.833	120.833	99.7124	160.325	136.034
		A0A286ZIH5;I3LRV0	SVYDGEEHGR	FALSE	39;39	TRUE	_SVYDGEEHGR_	173.184	165.672	198.742	202.196	236.049	195.863	296.361	204.919			A0A286ZV87	ZNF654	Zinc finger protein 654	Sus scrofa	127.743	0.00276675	36.441	4	4	53.3461		26.3571	61.9704	42.9571	27.9258	25.8596	39.8779
		A0A286ZIH5;I3LRV0	VNPVTALTLLEK	FALSE	758;758	TRUE	_VNPVTALTLLEK_	197.681	203.947	223.876	183.817	200.331	200.716	198.849	222.41			A0A286ZV88	GTPBP8	GTP-binding protein 8	Sus scrofa	31.0172	0.000245519	40.0335	2	2	110.644	122.004	124.136	105.121	93.1994	158.694	123.039	118.315
		A0A286ZIH5;I3LRV0	STFAVFTHLPGK	FALSE	650;650	TRUE	_STFAVFTHLPGK_	94.5864	319.809	121.655	188.779	201.201	166.882	143.023	204.494			A0A286ZV95	TMED10	Transmembrane emp24 domain-containing protein 10	Sus scrofa	24.9108	0	51.2157	13	13	6302.08	6179.81	6311.31	6090.45	6436.87	5772.58	6606.23	5454.24
		A0A286ZIH5;I3LRV0	KWSGIFR	FALSE	440;440	TRUE	_KWSGIFR_	256.012	233.497	147.443	135.921	163.101	93.8804	259.744	148.1			A0A286ZV97	GIMAP4	GTPase, IMAP family member 4	Sus scrofa	37.4458	0	42.2585	3	3	180.403	117.055	188.086	160.478	173.602	162.893	143.579	115.164
		A0A286ZIH5;I3LRV0	YLEEFITNITNVLPETVHTTK	FALSE	571;571	TRUE	_YLEEFITNITNVLPETVHTTK_	258.682	162.16	148.51	190.429	164.493	160.794	126.372	153.407			A0A286ZV99	CADPS2	Calcium dependent secretion activator 2	Sus scrofa	139.939	0	43.3368	2	1	70.2158	37.8581	52.7076	45.4035	39.2376	35.287	29.7071	37.3152
		A0A286ZIH5;I3LRV0	FSEDLHLSSTEVDDMIR	FALSE	510;510	TRUE	_FSEDLHLSSTEVDDMIR_	213.193	174.795	188.065	133.75	154.047	141.374	176.099	157.505			A0A286ZVA2	WDR53	WD repeat domain 53	Sus scrofa	39.0033	0	46.1873	1	1	43.4218	45.7497	55.3718	45.4654	37.2309	42.2923	38.8752	54.6998
		A0A286ZIH5;I3LRV0	AYIDELWEMALSK	FALSE	368;368	TRUE	_AYIDELWEMALSK_	120.761	150.903	130.665	136.128	193.926	147.215	259.9	176.519			A0A286ZVB5	MAP2K7	Dual specificity mitogen-activated protein kinase kinase 7 isoform 1	Sus scrofa	49.1388	0	49.0864	11	1	380.017	348.003	403.651	358.265	367.029	371.142	443.526	370.51
		A0A286ZIH5;I3LRV0	TLEHLEHTYLPQVSHYR	FALSE	162;162	TRUE	_TLEHLEHTYLPQVSHYR_	158.588	62.0705	175.3	161.839	190.108	141.389	128.359	110.312			A0A286ZVC0	TTC7A	Tetratricopeptide repeat domain 7A	Sus scrofa	96.188	0	47.8238	12	12	174.523	166.723	186.298	183.94	216.146	183.479	183.463	181.407
		A0A286ZIH5;I3LRV0	MAEAESLETAAEHER	FALSE	6;6	TRUE	_MAEAESLETAAEHER_	83.6091	79.8154	97.6391	111.188	112.672	83.5682	119.432	114.069			A0A286ZVC5	C2H5orf24	Chromosome 2 C5orf24 homolog	Sus scrofa	22.3434	0	49.8284	4	1	142.724	94.8051	117.211	143.716	123.23	80.2808	106.792	110.505
		A0A286ZIH5;I3LRV0	VAQTACMSACK	FALSE	662;662	TRUE	_VAQTAC[Carbamidomethyl (C)]MSAC[Carbamidomethyl (C)]K_	108.29	67.3416	116.301	126.684	119.371	83.7083	77.1537	98.9971			A0A286ZVC7	ERCC2	General transcription and DNA repair factor IIH helicase subunit XPD	Sus scrofa	86.8653	0	56.2961	15	1	402.666	378.666	403.671	443.103	352.03	333.512	411.661	342.423
		A0A286ZIH5;I3LRV0	MCNFHYQGFVDSITELLK	FALSE	67;67	TRUE	_MC[Carbamidomethyl (C)]NFHYQGFVDSITELLK_	50.6575	50.1232	73.3156	34.2085	58.7973	48.4338	45.7322	30.152			A0A286ZVC8	CAMK2G	calcium/calmodulin-dependent protein kinase	Sus scrofa	63.8355	0	56.399	17	1	714.128	676.729	747.548	736.924	700.276	645.797	669.504	744.788
		A0A286ZIH5;I3LRV0	MCNFHYQGFVDSITELLK	FALSE	67;67	TRUE	_M[Oxidation (M)]C[Carbamidomethyl (C)]NFHYQGFVDSITELLK_	50.6575	50.1232	73.3156	34.2085	58.7973	48.4338	45.7322	30.152			A0A286ZVD0	TIMM10	Translocase of inner mitochondrial membrane 10	Sus scrofa	10.333	0	53.4365	11	11	1186.48	1200.24	1197.27	1352.85	1215.16	1211.93	1182.91	1051.46
		A0A286ZIH5;I3LRV0	NIGLTELVQIIINTTHLEK	FALSE	549;549	TRUE	_NIGLTELVQIIINTTHLEK_	62.2658	108.804	71.1175	62.1825	47.4555	66.8	40.3288	49.435			A0A286ZVD4	PANK4	4'-phosphopantetheine phosphatase	Sus scrofa	82.8202	0	45.6753	5	5	139.753	153.919	148.78	144.754	100.57	113.454	139.944	193.71
		A0A286ZIH5;I3LRV0	HAAEEEIYTNLNQK	FALSE	603;603	TRUE	_HAAEEEIYTNLNQK_	62.6145	40.8623	60.431	65.2858	36.3044	37.2541	48.4647	69.0799			A0A286ZVE3	PNN	Pinin	Sus scrofa	83.7531	0	54.2229	30	3	1395.67	1399.54	1496.34	1532.89	1477.35	1373.41	1560.68	1373.45
		A0A286ZIH5;I3LRV0	LKNQVTDTNR	FALSE	92;92	TRUE	_LKNQVTDTNR_	25.0485	41.2729	66.3617	36.0315	42.951	54.9045	58.2394	55.5804			A0A286ZVE5	LGALS9	Galectin	Sus scrofa	38.4331	0	52.1662	12	0	6841.82	6554.63	7340.89	7703.83	6682.03	6226.28	7249.89	6614.58
		A0A286ZIH5;I3LRV0	HLATSLMQLLLEAEVR	FALSE	673;673	TRUE	_HLATSLMQLLLEAEVR_	54.9574	50.0287	48.9242	52.0567	23.5347	28.9203	55.9605	36.7504			A0A286ZVE6	LMO7	LIM domain 7	Sus scrofa	156.463	0	49.8622	4	2	285.106	385.692	399.87	456.894	415.697	444.408	393.499	441.242
		A0A286ZIH5;I3LRV0	KVIGQFPFQDSELEK	FALSE	467;467	TRUE	_KVIGQFPFQDSELEK_	26.6529	48.6123	64.0494	30.0786	29.8959	35.6331	7.72321	40.5972			A0A286ZVF1	ATG9A	Autophagy-related protein 9	Sus scrofa	97.9441	0	54.7072	11	11	494.401	415.285	503.998	435.814	471.283	393.415	459.849	457.121
		A0A286ZIH5;I3LRV0	GLISSHHS	FALSE	807;803	TRUE	_GLISSHHS_			79.2038	58.7062	95.3144	49.6896	116.1	114.842			A0A286ZVF7	SEPHS1	selenide, water dikinase	Sus scrofa	46.1393	0	51.9458	8	8	1800.12	1675.57	1715.08	1932.46	1894.91	1672.76	1817.86	1878.32
		A0A286ZIH5;I3LRV0	IDQFLQLADYDWMTGDLGNK	FALSE	617;617	TRUE	_IDQFLQLADYDWMTGDLGNK_	33.9043	43.3888	9.75362		43.6251	22.0653		32.3546			A0A286ZVG0	PSAP	Saposin-B-Val	Sus scrofa	63.0681	0	52.3899	23	0	7229.98	6758.26	6919.34	7381.89	6573.27	6739.73	7564.27	6324.86
		A0A286ZIH5;I3LRV0	THSSYCSDPNLVLDLK	FALSE	387;387	TRUE	_THSSYC[Carbamidomethyl (C)]SDPNLVLDLK_	18.3415	23.5619	15.7164	15.864	12.6476	11.4628		23.5477			A0A286ZVG1	PGAM5	PGAM family member 5, mitochondrial serine/threonine protein phosphatase	Sus scrofa	31.9004	0	51.8935	17	1	4705.27	4743.46	5121.91	5253.37	5035.31	4616.96	5826.33	4593.04
		A0A286ZIH5;I3LRV0	ASDYLVDLIAFLR	FALSE	637;637	TRUE	_ASDYLVDLIAFLR_		10.3451			12.5667			22.6291			A0A286ZVH4	EPC1	Enhancer of polycomb homolog	Sus scrofa	88.9262	0	46.1061	5	5	24.6115	34.1721	35.4659	23.651	35.6797	23.5623	27.9164	22.4503
		A0A286ZII9	SSTPTTIFPMR	FALSE	248	FALSE	_SSTPTTIFPMR_	987.448	1256.01	957.744	1217.69	1188.66	1084.34	1183.48	1239.06			A0A286ZVH9	SETD7	[histone H3]-lysine(4) N-methyltransferase	Sus scrofa	53.9898	0	48.7414	11	11	1087.82	997.711	1056.98	1004.78	980.742	916.238	1061.11	1035.11
		A0A286ZII9	AVPPAVPLGQMEVFQALQR	FALSE	4	FALSE	_AVPPAVPLGQMEVFQALQR_	151.413	245.205	316.473	371.661	411.448	387.841	413.255	379.439			A0A286ZVJ2	RAP1B	RAP1B, member of RAS oncogene family	Sus scrofa	20.8248	0	52.8709	14	0	4068.71	3884.58	3985.24	4493.85	4464.48	4292.36	4713.62	4088.61
		A0A286ZII9	VLTAAGNSCR	FALSE	316	FALSE	_VLTAAGNSC[Carbamidomethyl (C)]R_	483.669	508.534	659.641	692.371	580.778	512.505	642.615	556.116			A0A286ZVK0	TMEM38B	Transmembrane protein 38B	Sus scrofa	32.477	0	53.742	3	3	153.66	139.256	124.038	124.908	129.324	100.012	129.248	126.808
		A0A286ZII9	HLLSAGDGEVK	FALSE	88	FALSE	_HLLSAGDGEVK_	315.151	316.108	484.494	575.899	604.273	427.488	494.684	507.07			A0A286ZVK3	LIPA	Lipase	Sus scrofa	48.724	0	49.826	7	7	1784.11	1598.26	1862.12	1996.93	1643.45	1750	1741.61	1465.16
		A0A286ZII9	VDVFTNLGYR	FALSE	326	FALSE	_VDVFTNLGYR_	297.283	375.908	452.802	390.499	518.414	449.424	398.287	529.081			A0A286ZVK9	CIAO2B	Cytosolic iron-sulfur assembly component 2B	Sus scrofa	17.7781	0	50.6035	5	5	291.083	326.259	455.658	385.283	438.733	418.563	420.145	435.391
		A0A286ZII9	TSLEVPEINALLLVPK	FALSE	122	FALSE	_TSLEVPEINALLLVPK_	270.765	217.494	293.224	330.864	327.316	322.758	440.976	354.834			A0A286ZVL5	STT3A	dolichyl-diphosphooligosaccharide--protein glycotransferase	Sus scrofa	82.2416	0	49.7807	23	0	2808.92	3175.64	3055.5	3232.07	3127.57	3282.92	3403.2	3181.35
		A0A286ZII9	GHTDYIHCLALR	FALSE	166	FALSE	_GHTDYIHC[Carbamidomethyl (C)]LALR_	137.758	135.015	128.433	119.16	154.725	102.428	156.738	127.077			A0A286ZVM3	MYL1	Myosin light chain 1	Sus scrofa	22.4358	0	49.5353	6	1	191.83	182.033	222.684	274.977	249.274	143.541	115.801	215.445
		A0A286ZII9	SPEVLSGGEDGAVR	FALSE	180	FALSE	_SPEVLSGGEDGAVR_	303.953	252.935	302.295	271.385	251.185	195.382	225.922	244.786			A0A286ZVM4	RICTOR	RPTOR independent companion of MTOR complex 2	Sus scrofa	194.647	0	52.6842	23	0	262.044	279.931	319.309	307.314	333.664	252.027	321.977	323.758
		A0A286ZII9	EESKKPIVTFQAHDGPVYSMVSTDR	FALSE	63	FALSE	_EESKKPIVTFQAHDGPVYSMVSTDR_	202.126	146.177	165.396	275.026	263.903	159.631	310.345	338.665			A0A286ZVN4	GNG4	Guanine nucleotide-binding protein subunit gamma	Sus scrofa	8.3587	0	47.0596	1	1	29.2617	30.154	27.7901	19.4811	17.2819	18.571	31.2902	28.4654
		A0A286ZII9	CVNQWQLSGELK	FALSE	279	FALSE	_C[Carbamidomethyl (C)]VNQWQLSGELK_	182.079	186.402	212.808	188.284	201.957	185.888	262.439	203.858			A0A286ZVP6	MED22	Mediator of RNA polymerase II transcription subunit 22	Sus scrofa	16.4054	0	52.4376	5	5	71.9066	84.97	79.1038	75.2296	92.4	62.4374	123.868	89.8931
		A0A286ZII9	AWLWAEILK	FALSE	99	FALSE	_AWLWAEILK_	228.366	211.704	189.623	208.882	205.864	193.364	150.379	137.854			A0A286ZVQ0	LOC110255331	Acyl-coenzyme A thioesterase 1	Sus scrofa	45.7556	0	51.5453	24	5	10124.8	10285.9	9781.6	10509.2	9170.03	9176.64	10699.4	9003.22
		A0A286ZII9	LHMTIFSQSVSPCGK	FALSE	23	FALSE	_LHMTIFSQSVSPC[Carbamidomethyl (C)]GK_	66.2916	96.8834	77.4566	90.8792	73.2767	52.1325	70.8253	86.8995			A0A286ZVQ3	NLRP12L	NACHT domain-containing protein	Sus scrofa	111.603	0	45.8637	1	1	33.8533	30.7755	32.3237	56.4009	40.5423	26.2974	25.6074	38.4308
		A0A286ZII9	ERSPEVLSGGEDGAVR	FALSE	178	FALSE	_ERSPEVLSGGEDGAVR_	151.175	124.325	34.7675	116.869	57.5402	129.369	84.2805	152.929			A0A286ZVQ5	KRT24	Keratin 24	Sus scrofa	47.3273	0	40.6037	1	1	574.679	2006.08	529.754	952.899	1470.95	660.83	844.746	585.431
		A0A286ZII9	ENSLILAGGDCQLHTMDLETGAFTR	FALSE	138	FALSE	_ENSLILAGGDC[Carbamidomethyl (C)]QLHTMDLETGAFTR_	51.9251	46.7534	51.5777	27.3051	47.0677	28.5753	30.3165	32.9057			A0A286ZVS5	YIPF5	Yip1 domain family member 5	Sus scrofa	26.9047	0	50.0332	2	1	1078.18	967.756	1101.79	1141.95	1122.14	1145.24	1297.98	1139.71
		A0A286ZII9	ENSLILAGGDCQLHTMDLETGAFTR	FALSE	138	FALSE	_ENSLILAGGDC[Carbamidomethyl (C)]QLHTM[Oxidation (M)]DLETGAFTR_	51.9251	46.7534	51.5777	27.3051	47.0677	28.5753	30.3165	32.9057			A0A286ZVT6	NUCB1	Nucleobindin-1	Sus scrofa	53.2023	0	53.123	35	0	2289.19	2256.29	2423.82	2498.98	2434.05	2206.17	2767.64	2341.11
		A0A286ZII9	KPIVTFQAHDGPVYSMVSTDR	FALSE	67	FALSE	_KPIVTFQAHDGPVYSMVSTDR_	44.7556	14.1405	61.0215	14.1953	33.5438	10.9942	37.7857	32.4451			A0A286ZVU7	UBTF	Upstream binding transcription factor	Sus scrofa	81.7849	0	53.8762	26	0	1008.64	940.14	1007.36	1073.8	986.37	916.689	1067.97	969.866
		A0A286ZII9	HVTFYQDLILSAGQGR	FALSE	263	FALSE	_HVTFYQDLILSAGQGR_	74.5784	107.172	42.6713	49.7432	92.2433	111.394	92.0124	114.1			A0A286ZVV5	KANSL3	KAT8 regulatory NSL complex subunit 3	Sus scrofa	85.8471	0	53.0662	6	0	144.82	150.026	145.38	143.247	129.851	136.279	136.21	135.664
		A0A286ZIK6;A0A287ASC2;A0A287B3M6	TYHYVPEFR	FALSE	157;151;151	TRUE	_TYHYVPEFR_	807.077	627.965	762.098	842.052	706.415	708.431	894.035	745.19			A0A286ZVW0	COX18	Cytochrome c oxidase assembly factor COX18	Sus scrofa	28.5703	0	40.4103	2	2	223.924	235.426	243.161	238.752	199.336	134.559	214.418	158.111
		A0A286ZIK6;A0A287ASC2;A0A287B3M6	GSLLPIPGK	FALSE	105;99;99	TRUE	_GSLLPIPGK_	136.165	598.83	364.5	377.218	411.887	573.177	396.153	434.121			A0A286ZVW1	SLC11A2	Natural resistance-associated macrophage protein 1	Sus scrofa	63.2559	0	47.1098	2	2	199.275	258.586	265.657	198.93	108.483	153.623	161.839	151.843
		A0A286ZIK6;A0A287ASC2;A0A287B3M6	GSGREEDDELLGNDDSDKTELLAGQK	FALSE	52;46;46	TRUE	_GSGREEDDELLGNDDSDKTELLAGQK_	224.622	338.597	375.646	291.946	382.331	321.094	202.974	409.063			A0A286ZVW4	NADK	NAD(+) kinase	Sus scrofa	51.3079	0.00204844	36.7722	1	1	23.3993		35.2285	21.2411	30.4503		31.944	24.4211
		A0A286ZIK6;A0A287ASC2;A0A287B3M6	EEDDELLGNDDSDKTELLAGQK	FALSE	56;50;50	TRUE	_EEDDELLGNDDSDKTELLAGQK_	69.3073	68.8859	80.3605	81.1165	75.8867	57.2335	140.757	84.5338			A0A286ZVX0	CARD19	Caspase recruitment domain family member 19	Sus scrofa	20.5776	0	51.8489	7	1	191.654	177.533	210.049	222.103	248.077	201.699	223.355	232.193
		A0A286ZIK6;A0A287ASC2;A0A287B3M6	IKGSLLPIPGK	FALSE	103;97;97	TRUE	_IKGSLLPIPGK_	95.5109	65.7885	79.6734	44.0352	67.4071	77.3674	59.4528	32.0921			A0A286ZVX4	MYO18A	Myosin XVIIIA	Sus scrofa	231.058	0	53.7768	98	0	1147.13	1101.35	1197.62	1170	1168.64	1072.35	1208.68	1222.1
		A0A286ZIL6	GLTVDESTQK	TRUE	762	TRUE	_GLTVDESTQK_	231.548	358.118	318.473	480.794	290.058	436.201	437.575	485.63			A0A286ZW09	INO80E	INO80 complex subunit E	Sus scrofa	21.7184	0	41.7114	2	2	266.01	234.517	331.065	68.7521	228.693	94.1132	164.883	172.237
		A0A286ZIL6	SGMLESGIDR	TRUE	122	TRUE	_SGMLESGIDR_	309.298	238.574	400.535	419.224	286.126	348.139	347.084	399.405			A0A286ZW32	TTPAL	Alpha tocopherol transfer protein like	Sus scrofa	34.194	0	45.8834	4	4	166.732	153.547	192.828	172.102	214.573	180.203	180.142	145.462
		A0A286ZIL6	SSEMTSDSPVNPR	TRUE	2455	TRUE	_SSEMTSDSPVNPR_	124.078	132.671	167.719	208.695	140.861	136.856	179.329	186.844			A0A286ZW35	KCNAB2	Voltage-gated potassium channel subunit beta-2	Sus scrofa	43.9446	0	51.0897	12	0	488.43	402.395	397.757	415.634	487.847	398.579	435.958	383.043
		A0A286ZIL6	SSEMTSDSPVNPR	TRUE	2455	TRUE	_SSEM[Oxidation (M)]TSDSPVNPR_	124.078	132.671	167.719	208.695	140.861	136.856	179.329	186.844			A0A286ZW40	SALL2	Spalt like transcription factor 2	Sus scrofa	108.168	0	53.4545	6	2	69.7229	58.1772	54.2832	66.5346	94.0861	55.3032	106.287	89.1226
		A0A286ZIL6	SQGLFDQFR	TRUE	61	TRUE	_SQGLFDQFR_	185.131	201.514	214.168	253.436	252.521	155.864	272.843	215.592			A0A286ZW46	VPS36	Vacuolar protein-sorting-associated protein 36	Sus scrofa	41.2677	0	51.605	25	0	857.727	830.199	920.261	904.498	946.023	920.267	1002.34	921.426
		A0A286ZIL6	ALETELQENVTK	TRUE	920	TRUE	_ALETELQENVTK_	198.155	181.9	210.873	209.14	162.327	175.966	214.107	203.688			A0A286ZW63	EFNA4	Ephrin A4	Sus scrofa	22.6311	0	41.9617	1	1	204.499	220.233	283.172	319.893	310.731	259.669	353.948	212.735
		A0A286ZIL6	AESQQAVAAVDAK	TRUE	2163	TRUE	_AESQQAVAAVDAK_	195.267	198.66	205.291	155.59	202.22	169.851	193.28	226.032			A0A286ZW70	PPIB	Peptidyl-prolyl cis-trans isomerase	Sus scrofa	23.7846	0	50.5241	16	5	13453.9	12416.3	13558.7	14442.7	14078.2	13100.9	14089.9	12905.6
		A0A286ZIL6	GHIPEGYQATVLHTK	TRUE	1365	TRUE	_GHIPEGYQATVLHTK_	220.879	179.238	178.596	168.5	176.827	149.945	222.436	188.264			A0A286ZW76	FAM172A	Family with sequence similarity 172 member A	Sus scrofa	47.1463	0	55.5776	6	1	164.567	146.857	184.411	194.558	197.614	163.557	169.821	178.059
		A0A286ZIL6	SEELNDLPGPVEESK	TRUE	275	TRUE	_SEELNDLPGPVEESK_	181.705	206.884	170.999	142.555	160.889	151.363	172.156	185.608			A0A286ZW77	CELF1	CUGBP Elav-like family member 1	Sus scrofa	54.9408	0	54.6365	16	1	1358.65	1454.58	1468.54	1550.17	1366.29	1438.5	1372.81	1515.61
		A0A286ZIL6	EGAMLSTVDTPAMASVSSR	TRUE	1346	TRUE	_EGAMLSTVDTPAMASVSSR_	155.089	161.91	188.396	179.479	202.427	145.885	108.279	168.227			A0A286ZW80	CENPE	Centromere protein E	Sus scrofa	299.948	0	41.4688	2	2	5731.64	5708.43	5380.17	5304.62	5278.7	4145.5	5852.39	3688.4
		A0A286ZIL6	TLSEDKPSIK	TRUE	730	TRUE	_TLSEDKPSIK_	183.612	138.859	135.705	170.675	163.653	133.959	199.832	180.314			A0A286ZW91	ANAPC1	Anaphase promoting complex subunit 1	Sus scrofa	216.523	0	49.8469	30	0	335.427	307.53	363.686	341.369	367.609	290.366	361.755	323.391
		A0A286ZIL6	VHLQSAVSK	TRUE	1206	TRUE	_VHLQSAVSK_	194.838	180.118	175.87	121.626	195.103	147.331	129.714	99.3367			A0A286ZW92	ZNF250	Zinc finger protein 250	Sus scrofa	62.7447	0	50.7931	7	7	43.0935	48.2571	48.6878	50.5662	66.7293	47.1938	71.1826	44.5878
		A0A286ZIL6	GLCEVENVSADANR	TRUE	1459	TRUE	_GLC[Carbamidomethyl (C)]EVENVSADANR_	170.541	153.121	170.205	169.913	144.455	156.058	114.24	153.471			A0A286ZW93	SLC43A2	Large neutral amino acids transporter small subunit 4	Sus scrofa	62.6979	0	49.6084	7	7	213.139	212.116	238.503	251.918	213.145	154.769	262.104	213.881
		A0A286ZIL6	EGDSGECAVAEPEER	TRUE	1609	TRUE	_EGDSGEC[Carbamidomethyl (C)]AVAEPEER_	113.076	131.122	115.491	162.158	139.883	95.8216	162.231	126.627			A0A286ZW95	PNPLA6	Patatin like phospholipase domain containing 6	Sus scrofa	150.045	0	51.7487	41	3	959.965	920.983	997.179	984.081	1002.53	959.936	1048.94	980.615
		A0A286ZIL6	TSVATSTEGK	TRUE	1512	TRUE	_TSVATSTEGK_	58.5472	111.984	142.839	86.7482	116.518	102.941	132.428	137.083			A0A286ZW98	SULT1E1	Sulfotransferase	Sus scrofa	35.0714	0	51.0027	6	6	374.429	278.407	340.276	307.327	343.783	299.835	268.84	281.746
		A0A286ZIL6	TQTGDPSEGR	TRUE	451	TRUE	_TQTGDPSEGR_	86.0198	79.626	97.2401	94.3729	82.402	87.3038	51.3145	97.8159			A0A286ZWA5	UBQLN2	Ubiquilin 2	Sus scrofa	58.089	0	49.9276	6	6	579.418	563.92	713.984	700.655	720.798	683.876	556.666	686.858
		A0A286ZIL6	SPEESGVEPASESAAPSAHGAQK	TRUE	961	TRUE	_SPEESGVEPASESAAPSAHGAQK_	73.3869	53.6259	66.7965	107.533	70.9444	85.5134	77.7767	122.307			A0A286ZWC4	ZNF16	Zinc finger protein 16	Sus scrofa	62.8794	0	50.6192	14	14	303.07	322.458	344.86	325.11	312.079	295.56	372.918	358.3
		A0A286ZIL6	SETGTEEPQK	TRUE	680	TRUE	_SETGTEEPQK_	76.8218	74.2112	65.5784	74.0594	87.775	50.2304	117.361	86.7864			A0A286ZWD5	MED15	Mediator of RNA polymerase II transcription subunit 15	Sus scrofa	74.0721	0	53.3688	5	1	244.23	194.995	213.804	278.143	217.703	179.211	232.337	219.074
		A0A286ZIL6	KLPSQPSTDTGAEK	TRUE	234	TRUE	_KLPSQPSTDTGAEK_	78.4929	52.1827	91.6075	105.487	42.7536	55.6314	106.09	91.1218			A0A286ZWE0	PET100	Protein PET100 homolog, mitochondrial	Sus scrofa	9.47789	0.00900794	32.1488	1	1	63.6022	48.0006	59.8171	71.2369	32.7996	40.0338	65.4109
		A0A286ZIL6	AGDEAELHSSEK	TRUE	750	TRUE	_AGDEAELHSSEK_	64.084	86.0177	81.638	62.9076	85.1889	55.2696	81.2415	101.533			A0A286ZWF3	APLF	Aprataxin and PNKP like factor	Sus scrofa	57.4554	0	50.9217	10	10	212.288	189.189	260.695	251.265	205.736	196.61	218.587	215.046
		A0A286ZIL6	GHGVEASPTEVEEEER	TRUE	2690	TRUE	_GHGVEASPTEVEEEER_	22.7519	49.0277	37.1923	36.1032	42.169	26.2154	42.6133	33.9427			A0A286ZWH8	NOL4L	Nucleolar protein 4 like	Sus scrofa	74.2975	0	53.3801	6	6	225.22	190.509	223.733	221.597	228.333	172.419	225.266	176.594
		A0A286ZIL6	DKVTTQACSAGGK	TRUE	2051	TRUE	_DKVTTQAC[Carbamidomethyl (C)]SAGGK_	49.1283	64.5056	67.5379	62.9447	96.6554	65.9548	73.666	61.71			A0A286ZWI1	ALDOC	Fructose-bisphosphate aldolase	Sus scrofa	39.8153	0	48.8463	12	0	2372.7	2367.13	2567.11	2564.39	2847.43	2333.36	2559.83	2644.37
		A0A286ZIL6	KPEQTAQDSSGSLCCLTAVNTGAK	TRUE	2468	TRUE	_KPEQTAQDSSGSLC[Carbamidomethyl (C)]C[Carbamidomethyl (C)]LTAVNTGAK_	70.1677	58.9684	80.7632	71.9811	43.9363	51.6765	72.9693	80.8548			A0A286ZWI2	NUDT21	Cleavage and polyadenylation specificity factor subunit 5	Sus scrofa	26.2563	0	53.0629	14	13	2289.84	2191.15	2526.54	2505.66	2556.64	2184.77	2488.49	2488.98
		A0A286ZIL6	EIEGTVTCTGAEQR	TRUE	1719	TRUE	_EIEGTVTC[Carbamidomethyl (C)]TGAEQR_	48.8598	64.1355	70.1301	77.0377	61.8786	64.0303	50.932	69.7908			A0A286ZWJ1	ACTG2	Actin gamma 2, smooth muscle	Sus scrofa	44.8083	0.000367017	39.5036	2	0	27250	19736	9849.08	5884.09	5243.93	4107.52	6816.09	3272.63
		A0A286ZIL6	SQEEDQPIIIK	TRUE	2803	TRUE	_SQEEDQPIIIK_	70.2725	19.0947	34.5919	32.2887	52.9049	174.196	51.3974	56.0405			A0A286ZWJ2	EEF1E1	Eukaryotic translation elongation factor 1 epsilon 1	Sus scrofa	19.7255	0	54.1729	11	3	1139.45	1155.22	1197.25	1230.37	1112.87	1118.63	1235.93	1213.12
		A0A286ZIL6	VMQSDESSREPPSLHER	TRUE	2854	TRUE	_VMQSDESSREPPSLHER_	71.2256	44.1226	43.5319	58.8707	59.9817	73.6489	79.7162	34.6137			A0A286ZWK2	HSPA8	Heat shock protein family A (Hsp70) member 8	Sus scrofa	75.9239	0	55.4759	38	0	41610.7	40815.5	42661.7	44602.1	46402.5	39946.4	47819	44679.3
		A0A286ZIL6	ASKPELPVPGVR	TRUE	2363	TRUE	_ASKPELPVPGVR_	64.0793	31.8909	36.5214	97.3527	63.007	39.1801	78.5426	45.5479			A0A286ZWL1	LMOD1	Leiomodin-1	Sus scrofa	65.7323	0	48.178	12	12	647.465	589.678	734.066	673.113	799.816	664.817	693.221	652.327
		A0A286ZIL6	TSTPVVVEGAQEETDTR	TRUE	655	TRUE	_TSTPVVVEGAQEETDTR_	57.5646	49.6135	55.4349	67.8727	55.4905	42.1942	49.0236	61.9249			A0A286ZWL4	ZMYND10	Zinc finger MYND-type containing 10	Sus scrofa	49.8522	0	49.6422	10	10	346.489	281.693	290.484	353.271	309.895	324.349	323.62	348.077
		A0A286ZIL6	EKPTPDSAGEGQETALK	TRUE	258	TRUE	_EKPTPDSAGEGQETALK_	33.7784	19.6421	27.0758	23.077	25.2481	25.1014	29.5643	20.9679			A0A286ZWM0	NT5C3B	5'-nucleotidase	Sus scrofa	34.6486	0	52.6587	11	11	593.947	560.129	606.421	594.943	694.988	565.226	651.314	630.295
		A0A286ZIL6	ADKSPEAATSR	TRUE	2433	TRUE	_ADKSPEAATSR_	41.3867	68.6666	68.636	43.801	54.0006	39.2736	53.8735	26.6359			A0A286ZWM3	TCF12	Transcription factor 12	Sus scrofa	74.2194	0	50.9794	7	1	60.3704	55.4085	66.2471	55.9121	70.2277	52.17	71.258	64.9563
		A0A286ZIL6	LMSVSTEDFEGPTPSAPAGVK	TRUE	2177	TRUE	_LMSVSTEDFEGPTPSAPAGVK_	45.57	37.5598	35.7546	66.072	39.5547	40.7299	58.5006	45.2006			A0A286ZWM5	LRRC8D	Leucine rich repeat containing 8 VRAC subunit D	Sus scrofa	97.7495	0	48.9165	11	11	168.087	181.632	165.506	182.314	130.594	131.432	154.828	136.181
		A0A286ZIL6	GEEKPAASPSGPPSSSSLQR	TRUE	1082	TRUE	_GEEKPAASPSGPPSSSSLQR_	63.2643	46.9862	62.4632	48.5881	38.4751	33.5609	30.7256	41.2712			A0A286ZWN2	CASP10	Caspase 10	Sus scrofa	58.4336	0	53.5885	17	0	481.915	535.093	592.728	523.182	626.5	560.587	576.296	569.082
		A0A286ZIL6	SLTLSEDAESSEPER	TRUE	2895	TRUE	_SLTLSEDAESSEPER_	42.6294	62.2779	44.5144	26.5072	27.5937	47.9409	40.1262	38.2958			A0A286ZWN4	RUFY3	RUN and FYVE domain containing 3	Sus scrofa	58.4808	0	47.7737	2	2	502.407	472.748	668.007	671.305	770.077	543.691	859.52	805.669
		A0A286ZIL6	HVEAEVPSAHESSVDSMSGAEK	TRUE	1913	TRUE	_HVEAEVPSAHESSVDSMSGAEK_	35.1513	14.5395	41.5407	48.2637	50.0308	25.5741	37.7129	40.445			A0A286ZWN9	RDH13	Retinol dehydrogenase 13	Sus scrofa	36.2065	0	51.7337	9	9	601.258	600.462	597.958	684.656	630.24	652.429	760.048	699.579
		A0A286ZIL6	PAEETGDTAMISTSTSEGR	TRUE	2278	TRUE	_PAEETGDTAMISTSTSEGR_	38.5687	34.8527	34.8353	18.5491	52.4128	28.5049	35.0903	24.2827			A0A286ZWP0	CCM2	CCM2 scaffold protein	Sus scrofa	43.059	0	49.891	5	2	56.0352	46.0184	46.2326	49.5077	54.6625	41.526	63.3589	42.5206
		A0A286ZIL6	HEDNQLTAGNTGGK	TRUE	2342	TRUE	_HEDNQLTAGNTGGK_		18.6893	51.3857	30.4602	33.8705	26.8308	42.4841	23.1774			A0A286ZWP7	MTURN	Maturin	Sus scrofa	14.9254	0	42.9362	3	2	123.907	104.469	102.741	134.707	118.932	103.168	141.827	186.161
		A0A286ZIL6	EEDDEGEGVVTSTGR	TRUE	1860	TRUE	_EEDDEGEGVVTSTGR_	10.2339	32.7259	12.8316			22.8868	21.9722	29.5195			A0A286ZWQ1	LTBP1	Latent transforming growth factor beta binding protein 1	Sus scrofa	185.37	0	55.5107	21	4	161.601	167.195	196.077	179.432	169.966	149.2	209.241	195.519
		A0A286ZIL6	NENSEVDTSAGITAVSSVEQQR	TRUE	1474	TRUE	_NENSEVDTSAGITAVSSVEQQR_	14.3599	23.3069	8.26903	6.84429	23.1586	10.6078	11.4495	8.64341			A0A286ZWQ3	CDC26	Anaphase-promoting complex subunit CDC26	Sus scrofa	12.3318	0	49.5112	5	5	572.54	550.441	669.139	527.554	643.259	495.544	579.163	436.568
		A0A286ZIL6	TSVATSTEGKDR	TRUE	1512	TRUE	_TSVATSTEGKDR_	8.47634	12.2876	8.99129	11.6305	20.2977	8.66231	19.4628	8.03703			A0A286ZWQ4	C6H1orf174	Chromosome 6 C1orf174 homolog	Sus scrofa	23.8956	0	48.9533	1	1	29.314	22.977	14.1922	30.2466	27.8912	24.9802	25.017	20.2691
		A0A286ZIL6	TQDGSSSSSQQDLDSDCLLK	TRUE	1134	TRUE	_TQDGSSSSSQQDLDSDC[Carbamidomethyl (C)]LLK_	22.8339	10.7278	11.3584	5.24216	6.736	7.31236	3.61761	3.10148			A0A286ZWQ5	CCDC106	Coiled-coil domain containing 106	Sus scrofa	31.8111	0	43.5169	1	1	49.7146	102.671	130.047	201.266	190.844	140.822	195.202	152.307
		A0A286ZIL6	SESYSEDKGDTDSTNTDSNPKPDEVVHK	TRUE	865	TRUE	_SESYSEDKGDTDSTNTDSNPKPDEVVHK_		4.86234	0.187672	0.396063	0.33609	0.607801	9.58057	2.36204			A0A286ZWQ9	LOC100739365	Protein NipSnap homolog 3A-like	Sus scrofa	27.4124	0	51.8529	10	10	600.953	673.508	616.72	718.088	656.428	602.887	786.773	643.093
		A0A286ZIL6	SGPMVALGSGEGQDR	TRUE	2390	TRUE	_SGPMVALGSGEGQDR_	171.839	140.738	186.258	199.181	200.913		96.1267	196.255			A0A286ZWR0	KLHDC10	Kelch domain containing 10	Sus scrofa	49.184	0	46.7976	2	2	63.3318	87.8365	57.9828	79.1267	73.6938	73.4385	65.7643	71.2841
		A0A286ZIL6	QSHDSGVVPVVDKR	TRUE	1295	TRUE	_QSHDSGVVPVVDKR_	178.321	74.0272	108.413		61.2674		99.1672	116.633			A0A286ZWR2	ADGRL3	Adhesion G protein-coupled receptor L3	Sus scrofa	120.52	0	52.106	8	8	162.857	87.9783	116.441	123.043	114.825	97.2786	127.319	117.395
		A0A286ZIL6	LMSVSTEDFEGPTPSAPAGVKSPR	TRUE	2177	TRUE	_LM[Oxidation (M)]SVSTEDFEGPTPSAPAGVKSPR_				27.3215		15.6388	9.54093	26.923			A0A286ZWR4	CAMSAP1	Calmodulin regulated spectrin associated protein 1	Sus scrofa	173.89	0	49.0768	13	13	99.4093	72.909	119.554	100.557	101.413	94.3195	80.6372	86.6149
		A0A286ZIL6	DSAPASCSATR	TRUE	2444	TRUE	_DSAPASC[Carbamidomethyl (C)]SATR_	119.286	57.8424		92.6768	83.822	84.6303	81.9352				A0A286ZWR6	OGDHL	oxoglutarate dehydrogenase (succinyl-transferring)	Sus scrofa	110.641	0.00204844	36.7708	1	1	16.0083	14.487	10.7768	14.3319	18.3045	5.84807	13.7941	18.6304
		A0A286ZIL6	DVKDTEICSSAK	TRUE	1935	TRUE	_DVKDTEIC[Carbamidomethyl (C)]SSAK_			32.1683	24.1682	25.2458	18.3482	36.6048	34.8131			A0A286ZWS0	SH3BGRL3	SH3 domain-binding glutamic acid-rich-like protein	Sus scrofa	10.4537	0	55.9557	5	5	4917.87	4359.48	5219.28	5060.33	4829.91	4606.39	5696.38	4950.48
		A0A286ZIL6	GSMDLEESSTK	TRUE	534	TRUE	_GSMDLEESSTK_	142.889			82.6118	52.0401		96.9712	72.8321			A0A286ZWS9	AP3S1	Adaptor related protein complex 3 subunit sigma 1	Sus scrofa	18.8938	0	51.661	7	3	1246.01	1175.81	1339.26	1178.07	1365.16	1221.15	1491.71	1393.05
		A0A286ZIL9	LQDLYSIVR	FALSE	1625	FALSE	_LQDLYSIVR_	955.503	859.609	1009.23	1073.46	960.683	813.207	1096.8	941.163			A0A286ZWU9	MLEC	Malectin	Sus scrofa	34.7568	0	52.9756	18	12	4043.97	4222.28	4296.97	4364.77	4069.14	3914.66	4681.71	4033.57
		A0A286ZIL9	TATGQASSLLAGR	FALSE	1715	FALSE	_TATGQASSLLAGR_	738.158	851.506	810.065	899.763	743.643	843.362	730.414	759.821			A0A286ZWV4	PXYLP1	2-phosphoxylose phosphatase 1	Sus scrofa	55.0099	0	48.4145	4	4	115.14	117.82	101.272	149.317	107.492	103.066	140.624	90.0343
		A0A286ZIL9	DVLQHPAWPQK	FALSE	1678	FALSE	_DVLQHPAWPQK_	520.922	699.552	980.232	624.458	573.562	624.329	674.734	536.106			A0A286ZWV8	OSBPL5	Oxysterol-binding protein	Sus scrofa	98.3845	0	51.7113	5	5	45.5833	47.2864	48.7354	38.0243	34.2998	33.1306	36.0707	40.1482
		A0A286ZIL9	TAASFTLPALHGR	FALSE	574	FALSE	_TAASFTLPALHGR_	620.815	600.319	685.202	646.667	653.081	452.412	813.026	645.216			A0A286ZWW3	MARK3	non-specific serine/threonine protein kinase	Sus scrofa	88.6202	0	52.0412	29	0	362.654	331.968	393.082	376.27	407.431	342.934	402.033	388.19
		A0A286ZIL9	GADFQCFQQAR	FALSE	1599	FALSE	_GADFQC[Carbamidomethyl (C)]FQQAR_	582.97	514.197	561.119	479.118	544.512	461.633	599.101	521.489			A0A286ZWW6	BCL7A	B-cell CLL/lymphoma 7 protein family member A isoform b	Sus scrofa	22.7348	0	47.8491	1	1	24.0433	35.1113	45.1903	27.0757	18.5852	28.4853	4.86723	29.3882
		A0A286ZIL9	SVWHGSDPSGR	FALSE	1689	FALSE	_SVWHGSDPSGR_	339.303	467.095	401.875	466.744	346.319	409.494	525.748	403.305			A0A286ZWX7	SPRYD3	SPRY domain containing 3	Sus scrofa	49.697	0	43.8852	4	4	79.1798	35.6762	72.5188	78.9983	64.2508	48.0402	71.7245	53.46
		A0A286ZIL9	GEKGEPGDASVGFSLR	FALSE	1237	FALSE	_GEKGEPGDASVGFSLR_	614.794	35.0006	503.119	509.51	417.172	410.422	343.649	228.156			A0A286ZWX9	DDX60	DExD/H-box helicase 60	Sus scrofa	190.207	0.000245519	39.8696	1	1	298.891	237.467	341.366	291.872	319.459	348.287	320.392	329.088
		A0A286ZIL9	GDPQVSPLQCR	FALSE	652	FALSE	_GDPQVSPLQC[Carbamidomethyl (C)]R_	287.742	440.578	391.203	430.609	310.761	425.207	376.215	367.971			A0A286ZWY2	C6H19orf54	Chromosome 6 C19orf54 homolog	Sus scrofa	39.239	0	48.6835	3	3	186.025	213.752	228.29	198.24	235.139	202.427	168.165	198.817
		A0A286ZIL9	ADPDKFQGMISELR	FALSE	636	FALSE	_ADPDKFQGMISELR_	205.149	165.011	194.292	186.967	154.951	145.557	162.713	188.807			A0A286ZWY3	PLA2G6	phospholipase A2	Sus scrofa	92.8613	0	52.6113	15	0	383.495	354.052	405.538	395.165	482.389	430.521	411.686	434.477
		A0A286ZIL9	GTGTDNEVAALQPPVVQLHEGNPYPR	FALSE	1495	FALSE	_GTGTDNEVAALQPPVVQLHEGNPYPR_	346.835	400.507	403.76	270.408	199.304	246.136	302.826	253.244			A0A286ZWZ3	EIF4ENIF1	Eukaryotic translation initiation factor 4E nuclear import factor 1	Sus scrofa	108.254	0	51.811	11	0	237.205	203.637	215.121	209.596	193.344	177.279	159.454	199.368
		A0A286ZIL9	ALQLEPDAR	FALSE	619	FALSE	_ALQLEPDAR_	275.542	223.685	244.358	174.809	371.399	321.798	183.004	249.182			A0A286ZWZ5	DARS2	Aspartyl-tRNA synthetase 2, mitochondrial	Sus scrofa	71.3132	0	51.9481	19	1	491.741	466.295	489.16	510.056	432.585	466.833	544.174	492.5
		A0A286ZIL9	GQPGPPGPQGPPGIGYEGR	FALSE	1375	FALSE	_GQPGPPGPQGPPGIGYEGR_	155.756	278.545	220.975	230.231	224.822	225.898	237.442	201.242			A0A286ZWZ7	GEMIN5	Gem nuclear organelle associated protein 5	Sus scrofa	168.549	0	53.9235	54	54	1477.18	1412.43	1487.5	1539.58	1503.1	1382.1	1475.8	1533.24
		A0A286ZIL9	IFSFDGR	FALSE	1671	FALSE	_IFSFDGR_	62.0872	212.06	278.453	185.224	236.107	309.817	183.62	265.098			A0A286ZX07	PDE5A	Phosphodiesterase	Sus scrofa	95.6149	0	50.2148	8	8	99.3433	97.5151	129.724	97.5962	99.0875	80.2812	110.501	99.1649
		A0A286ZIL9	AAVPIVNLR	FALSE	1638	FALSE	_AAVPIVNLR_	69.0263		131.334	206.176	197.597	342.803	84.8484	237.885			A0A286ZX08	CLIP2	CAP-Gly domain containing linker protein 2	Sus scrofa	112.902	0	53.6136	30	28	796.908	766.73	865.932	831.947	852.756	737.94	875.64	881.89
		A0A286ZIL9	AVGLAGTFR	FALSE	1610	FALSE	_AVGLAGTFR_	109.151	116.641	117.782	126.671	53.0158	236.185	133.648	207.465			A0A286ZX14	SART3	Spliceosome associated factor 3, U4/U6 recycling protein	Sus scrofa	110.879	0	55.414	36	0	1904.25	1953.43	2080.98	2114.5	2226.68	1970.82	2137.32	2138.84
		A0A286ZIL9	DEVLFPSWEALFSGSEGQLKPGAR	FALSE	1647	FALSE	_DEVLFPSWEALFSGSEGQLKPGAR_	85.9591	270.566	69.9715	54.4042	119.072	178.226	61.2477	159.453			A0A286ZX26	CTSD	Cathepsin D	Sus scrofa	44.1239	0	50.4946	15	2	6450.14	6752.84	7038.79	7344.69	6949.07	7204.61	7361.55	6846.55
		A0A286ZIL9	LTESYCETWR	FALSE	1701	FALSE	_LTESYC[Carbamidomethyl (C)]ETWR_	173.956	144.596	101.02	133.648	83.5941	104.709	168.624	83.5333			A0A286ZX29	SERPINB12	Serpin family B member 12	Sus scrofa	48.3066	0.00288358	36.4037	1	1	45.9955	106.114		82.8766	55.5147	61.737		47.0798
		A0A286ZIL9	REPPQPTAR	FALSE	1521	FALSE	_REPPQPTAR_	95.2858	114.375	141.196	92.9576	118.948	93.9884	135.401	101.203			A0A286ZX31	TBL2	Transducin beta like 2	Sus scrofa	50.8161	0	54.1538	24	0	2683.49	2658.82	2696.3	2940.43	2938.37	2585.64	2760.15	2636.11
		A0A286ZIL9	VRGDPQVSPLQCR	FALSE	650	FALSE	_VRGDPQVSPLQC[Carbamidomethyl (C)]R_	46.5191	66.1461	37.7594	31.0181	41.1635	41.4213	44.8248	90.5614			A0A286ZX38	AASDH	Aminoadipate-semialdehyde dehydrogenase	Sus scrofa	119.697	0	50.2095	6	6	85.8906	64.527	82.9805	105.874	98.7906	69.7444	89.1256	79.0248
		A0A286ZIL9	GPPGPQGPPGPPGPSFR	FALSE	864	FALSE	_GPPGPQGPPGPPGPSFR_	117.435	94.63	77.4296	44.3087	58.908	73.6151	121.22				A0A286ZX41	NUPR1	Nuclear protein 1 isoform b	Sus scrofa	10.766	0	49.2485	4	4	68.7506	127.763	126.649	135.47	163.387	159.059	86.78	138.467
		A0A286ZIL9	LGAPSGAPLRPR	FALSE	691	FALSE	_LGAPSGAPLRPR_	68.4749	43.9993	52.5578	93.0197	50.3213	71.1236	116.473	80.1312			A0A286ZX49	MAP4K4	Mitogen-activated protein kinase kinase kinase kinase 4	Sus scrofa	131.499	0	48.8568	2	0	140.673	121.525	125.268	111.858	97.7972	68.9934	112.859	103.184
		A0A286ZIL9	GLKGQEEPGAQGLPGQASPQGPTGPVMR	FALSE	766	FALSE	_GLKGQEEPGAQGLPGQASPQGPTGPVMR_	21.8479	18.3032	32.2974	57.5379	54.1277	49.5769	59.4751	24.4118			A0A286ZX58	RAP1GDS1	Rap1 GTPase-GDP dissociation stimulator 1	Sus scrofa	65.7291	0	58.4606	27	1	2717.43	2877.54	2615.08	2550.74	2506.66	2400.32	2494.44	2678.48
		A0A286ZIL9	QVALVHDPDVGPAYEFDGISGVGQAALSLVPR	FALSE	480	FALSE	_QVALVHDPDVGPAYEFDGISGVGQAALSLVPR_	5.68243	21.8281	7.37525	24.7827	19.1095	46.0987	25.2791	68.4925			A0A286ZX63	GPRC5C	G protein-coupled receptor class C group 5 member C	Sus scrofa	48.0909	0	50.6455	8	1	1826.87	1988.1	2100.9	2254.67	2041.05	1943.99	2082.84	1912.85
		A0A286ZIL9	SPEAQPVPGPQGPPGPPGPPGK	FALSE	794	FALSE	_SPEAQPVPGPQGPPGPPGPPGK_	6.94182	11.4664	11.1619	34.7911	10.4687	5.48875	14.4137	9.69			A0A286ZX72	LYST	Lysosomal trafficking regulator	Sus scrofa	418.899	0	46.5489	2	2	95.9287	116.655	62.5761	38.7588	59.7421	69.3144	77.4767	74.929
		A0A286ZIL9	VRPASAGAGVLFAVTDAAQAVVLVGVK	FALSE	523	FALSE	_VRPASAGAGVLFAVTDAAQAVVLVGVK_	5.85055	6.33229	7.04591	5.45869	7.30482	4.69756	1.05895	9.51437			A0A286ZX74	SRSF5	Serine and arginine rich splicing factor 5	Sus scrofa	31.1767	0	53.5196	7	7	2165.45	2237.56	2715.73	2652.51	2692.95	2152.95	2569.11	2409.34
		A0A286ZIL9	AVASVPGPEGR	TRUE	1137	TRUE	_AVASVPGPEGR_		439.836	352.145	756.689	291.9	621.129	472.612	710.887			A0A286ZX78	TTYH2	Protein tweety homolog	Sus scrofa	55.2465	0	45.2532	7	0	265.009	268.491	283.634	266.025	302.568	256.866	250.554	305.595
		A0A286ZIL9	LFVAQAGR	FALSE	628	FALSE	_LFVAQAGR_	113.015	227.208	160.915	190.065	125.285	282.772		343.083			A0A286ZX89	FMC1	Protein FMC1 homolog	Sus scrofa	12.8778	0	49.0628	2	2	122.153	290.527	380.794	350.284	341.108	367.894	338.837	335.105
		A0A286ZIL9	GSVGEVGAPGPK	FALSE	974	FALSE	_GSVGEVGAPGPK_	101.109	99.0497	217.962	129.262	80.5152	54.9876		60.3734			A0A286ZX90	CHCHD6	Coiled-coil-helix-coiled-coil-helix domain containing 6	Sus scrofa	25.5347	0	49.9612	15	15	1782.66	2044.64	1942.95	2022.48	1962.88	1796.68	2341.02	1806.33
		A0A286ZIL9	GQEEPGAQGLPGQASPQGPTGPVMR	FALSE	769	FALSE	_GQEEPGAQGLPGQASPQGPTGPVMR_	45.6002	51.4953	28.9568	107.164	110.986	75.2004		60.5386			A0A286ZXA3	POR	NADPH--cytochrome P450 reductase	Sus scrofa	88.0024	0	54.2024	30	0	1793.21	1743.47	1878.73	2012.72	1873.97	1833.52	1978.57	1805.5
		A0A286ZIL9	DGAPGPPGPPGPPGFPGR	FALSE	946	FALSE	_DGAPGPPGPPGPPGFPGR_	227.465	84.8673	208.218					159.865			A0A286ZXA4	AAMDC	Mth938 domain-containing protein	Sus scrofa	13.3743	0	52.7505	5	1	1099.49	1105.48	1064.11	989.169	1058.12	1034.63	892.351	1138.66
		A0A286ZIL9	TFFHDFSLLMR	FALSE	512	FALSE	_TFFHDFSLLMR_	34.8367	70.9613	31.1507	50.452	77.07	19.7047	66.7088	38.4427			A0A286ZXA6	GADD45GIP1	Growth arrest and DNA damage-inducible proteins-interacting protein 1	Sus scrofa	25.771	0	49.9459	7	7	764.102	737.654	803.47	795.786	753.089	746.191	731.94	672.389
		A0A286ZIM0	TLGGYLVEEPKPLLFK	TRUE	722	TRUE	_TLGGYLVEEPKPLLFK_	50.2971	27.7608	49.9063	48.6196	47.9508	39.7838	58.3136	45.8761			A0A286ZXA8	CDKAL1	tRNA-t(6)A37 methylthiotransferase	Sus scrofa	62.3314	0	49.5415	7	1	174.979	159.614	166.745	157.481	148.271	137.182	193.157	160.328
		A0A286ZIM9	IHTGEKPYECNECGR	TRUE	482,510	TRUE	_IHTGEKPYEC[Carbamidomethyl (C)]NEC[Carbamidomethyl (C)]GR_	736.798	715.355	799.281	810.044	755.018	735.599	880.469	650.146			A0A286ZXC4	CUEDC2	CUE domain containing 2	Sus scrofa	31.9731	0	50.6023	8	8	126.305	118.639	172.948	150.495	151.777	142.063	160.16	157.496
		A0A286ZIN0;A0A287AAI4	IDASKNEEDEGK	FALSE	68;68	TRUE	_IDASKNEEDEGK_	21.6607	38.3524	44.3577	55.3349	73.5204	55.3631	77.6788	60.721			A0A286ZXD1	RAB4A	RAB4A, member RAS onco family	Sus scrofa	22.4125	0	52.1888	7	0	364.892	312.879	336.661	315.734	299.287	308.442	315.119	326.42
		A0A286ZIN2;A0A287AG82	LQVLQVLDR	FALSE	10;10	FALSE	_LQVLQVLDR_	1186.07	974.667	939.429	952.55	872.333	797.08	1061.94	945.01			A0A286ZXE4	ABCB7	ATP binding cassette subfamily B member 7	Sus scrofa	82.5709	0	53.9486	20	1	8238.68	7845.97	8051.14	9181.05	8075.63	8489.26	8791.13	8243.28
		A0A286ZIN2;A0A287AG82	SSASTSLTDVTLPETVR	FALSE	226;226	FALSE	_SSASTSLTDVTLPETVR_	707.101	744.713	688.898	664.697	788.956	685.975	856.974	737.811			A0A286ZXF1	CYB5R1	cytochrome-b5 reductase	Sus scrofa	53.6313	0	50.4888	13	13	1296.13	1270.73	1362.94	1260.81	1398.42	1431.67	1372.62	1536.19
		A0A286ZIN2;A0A287AG82	ASAYTGILSSR	FALSE	1028;1028	FALSE	_ASAYTGILSSR_	765.292	757.743	798.894	688.085	732.821	662.243	701.195	716.421			A0A286ZXF2	HS1BP3	HCLS1 binding protein 3	Sus scrofa	43.7011	0	51.0964	18	0	603.401	560.028	616.806	595.162	645.556	588.084	636.272	630.82
		A0A286ZIN2;A0A287AG82	LLPIHTLR	FALSE	562;562	FALSE	_LLPIHTLR_	524.689	513.666	577.665	714.4	697.875	571.069	692.009	768.626			A0A286ZXF3	HSD3B7	Hydroxy-delta-5-steroid dehydrogenase, 3 beta- and steroid delta-isomerase 7	Sus scrofa	45.0135	0	47.8348	4	4	189.146	194.071	191.481	216.771	186.869	179.026	193.876	159.361
		A0A286ZIN2;A0A287AG82	ILEVSGIDLQNASHK	FALSE	1125;1125	FALSE	_ILEVSGIDLQNASHK_	263.967	241.094	301.816	280.994	269.256	262.585	300.584	271.515			A0A286ZXF5	WDR37	WD repeat domain 37	Sus scrofa	54.1857	0	47.0143	1	0	171.906	157.384	133.445	136.988	167.881	113.981	225.717	165.055
		A0A286ZIN2;A0A287AG82	NAGQVVHLTLIR	FALSE	441;441	FALSE	_NAGQVVHLTLIR_	507.461	383.14	532.843	533.603	373.76	523.454	632.371	471.747			A0A286ZXG4	PSMC6	Proteasome 26S subunit, ATPase 6	Sus scrofa	45.855	0	53.8197	24	2	2636.44	2534.47	2660.14	2728.56	2682.08	2498.43	2621.03	2614.89
		A0A286ZIN2;A0A287AG82	ELSDALGISIAGGK	FALSE	1681;1681	FALSE	_ELSDALGISIAGGK_	365.502	293.253	434.421	529.722	482.971	528.419	608.471	573.477			A0A286ZXI2	EWSR1	EWS RNA binding protein 1	Sus scrofa	62.5088	0	56.2854	10	0	7616.47	7392.61	7853.3	8209.99	7845.09	6812.53	8430.08	7482.27
		A0A286ZIN2;A0A287AG82	TSSSASPLEGNSDR	FALSE	455;455	FALSE	_TSSSASPLEGNSDR_	465.774	532.052	380.12	565.143	478.93	404.848	502.346	474.006			A0A286ZXI3	RBM42	RNA-binding protein 42	Sus scrofa	50.2658	0	50.6972	6	0	307.393	341.362	378.951	335.076	342.85	287.691	312.881	302.443
		A0A286ZIN2;A0A287AG82	GQNLGEVNIFVK	FALSE	154;154	FALSE	_GQNLGEVNIFVK_	576.643	416.709	434.781	381.99	383.505	432.618	391.134	390.972			A0A286ZXJ1	COG5	Conserved oligomeric Golgi complex subunit 5	Sus scrofa	91.5628	0	54.9562	29	0	947.021	958.527	963.036	995.678	1045.42	956.63	992.481	984.8
		A0A286ZIN2;A0A287AG82	DEAHYRDEENLEVFPVDLQK	FALSE	1518;1518	FALSE	_DEAHYRDEENLEVFPVDLQK_	215.795	136.003	209.712	190.199	212.838	188.103	266.382	229.682			A0A286ZXJ6	PPP3CA	Serine/threonine-protein phosphatase	Sus scrofa	56.3932	0	51.2943	17	0	1368.84	1425.17	1549.49	1600.07	1532.98	1542.2	1401.68	1613.87
		A0A286ZIN2;A0A287AG82	MQEMGEER	FALSE	860;860	FALSE	_MQEMGEER_	172.301	136.195	219.054	187.487	213.22	212.728	239.284	227.821			A0A286ZXJ8	REEP2	Receptor expression-enhancing protein	Sus scrofa	25.3261	0	51.7403	5	5	104.452	87.2381	104.097	124.051	125.079	95.8844	138.5	117.452
		A0A286ZIN2;A0A287AG82	MQEMGEER	FALSE	860;860	FALSE	_M[Oxidation (M)]QEMGEER_	172.301	136.195	219.054	187.487	213.22	212.728	239.284	227.821			A0A286ZXK3	SLC22A5	Solute carrier family 22 member 5	Sus scrofa	62.7054	0	43.2495	1	1	191.728	157.485	151.948	163.143	221.6	186.823	213.956	215.898
		A0A286ZIN2;A0A287AG82	GQLSHIPSDCTANFDFSR	FALSE	62;62	FALSE	_GQLSHIPSDC[Carbamidomethyl (C)]TANFDFSR_	182.391	153.173	206.79	195.319	200.916	161.83	210.294	186.938			A0A286ZXK7	VPS37C	VPS37C subunit of ESCRT-I	Sus scrofa	38.8821	0	46.4453	6	6	277.042	257.419	345.021	260.125	297.623	254.096	288.336	316.067
		A0A286ZIN2;A0A287AG82	EQEDLPLYQLPR	FALSE	1010;1010	FALSE	_EQEDLPLYQLPR_	324.711	375.86	362.413	293.143	332.431	409.375	419.045	466.743			A0A286ZXK8	MCAT	Malonyl-CoA-acyl carrier protein transacylase	Sus scrofa	42.2988	0	53.7523	14	1	676.31	720.222	746.354	785.65	629.086	723.815	936.176	730.051
		A0A286ZIN2;A0A287AG82	SGLGLSIVGGK	FALSE	1444;1444	FALSE	_SGLGLSIVGGK_	161.465	250.718	309.05	229.076	369.401	351.235	317.199	300.137			A0A286ZXL0	TENT2	Poly(A) RNA polymerase GLD2 isoform X3	Sus scrofa	56.0936	0	47.5708	4	1	103.311	61.73	84.7206	79.2649	99.1643	57.9943	86.0002	76.7284
		A0A286ZIN2;A0A287AG82	LIQGDQILSVNGEDMR	FALSE	1573;1573	FALSE	_LIQGDQILSVNGEDMR_	288.239	258.468	307.634	262.562	331.919	229.443	313.157	294.836			A0A286ZXL2	PITPNM1	Phosphatidylinositol transfer protein membrane associated 1	Sus scrofa	134.592	0	51.9824	15	15	254.063	228.377	238.952	234.046	237.22	202.623	255.589	250.257
		A0A286ZIN2;A0A287AG82	KGLLVFTDGASTSGNAHR	FALSE	80;80	FALSE	_KGLLVFTDGASTSGNAHR_	312.452	301.085	293.943	301.548	268.589	279.314	241.48	253.839			A0A286ZXL7	PAXIP1	PAX-interacting protein 1	Sus scrofa	111.179	0	48.6286	5	5	56.6541	65.6235	54.6638	44.7544	43.2519	36.6949	35.4179	48.3892
		A0A286ZIN2;A0A287AG82	QVLEDSPAGK	FALSE	1106;1106	FALSE	_QVLEDSPAGK_	229.269	281.998	290.347	297.818	310.303	215.823	254.516	274.971			A0A286ZXM0	AHNAK2	PDZ domain-containing protein	Sus scrofa	393.145	0	54.5996	41	41	6461.84	5773.14	6733.88	6673.69	6357.7	6094.88	6138.59	5997.17
		A0A286ZIN2;A0A287AG82	YADLPGELHIIELEK	FALSE	1230;1230	FALSE	_YADLPGELHIIELEK_	230.09	201.469	250.143	223.669	291.536	221.967	240.898	305.835			A0A286ZXP1	NPRL2	NPR2 like, GATOR1 complex subunit	Sus scrofa	40.9483	0.00477726	34.9142	4	4	65.232	66.561	49.4552	56.3006	53.5865	39.222	63.4025	49.1267
		A0A286ZIN2;A0A287AG82	YADLPGELHIIELEKDK	FALSE	1230;1230	FALSE	_YADLPGELHIIELEKDK_	247.704	142.305	197.317	242.416	296.699	198.606	292.254	245.376			A0A286ZXP3	IPO8	Importin 8	Sus scrofa	114.875	0	53.8041	20	0	208.257	195.705	219.759	202.2	222.809	183.334	210.748	213.511
		A0A286ZIN2;A0A287AG82	SHQNASAIIK	FALSE	1299;1299	FALSE	_SHQNASAIIK_	199.227	172.083	238.456	258.774	269.525	155.519	278.374	267.612			A0A286ZXR2	ETV6	ETS variant transcription factor 6	Sus scrofa	53.1092	0	46.9733	3	3	90.4808	87.08	94.5738	79.1613	106.283	86.6428	59.874	92.8059
		A0A286ZIN2;A0A287AG82	ENVGIDSLPSMSSTEGNSPR	FALSE	947;947	FALSE	_ENVGIDSLPSMSSTEGNSPR_	198.68	201.778	246.027	227.736	238.148	212.993	241.401	215.007			A0A286ZXR4	GINS1	DNA replication complex GINS protein PSF1	Sus scrofa	22.8973	0	49.4515	3	3	177.246	165.224	191.96	181.712	143.205	98.6191	127.415	110.783
		A0A286ZIN2;A0A287AG82	REQEDLPLYQLPR	FALSE	1009;1009	FALSE	_REQEDLPLYQLPR_	204.856	189.583	256.527	176.978	287.861	217.764	132.514	203.4			A0A286ZXR7	COG3	Conserved oligomeric Golgi complex subunit 3	Sus scrofa	90.5451	0	53.6173	32	0	686.136	646.875	648.331	697.555	643.451	649.71	713.478	669.411
		A0A286ZIN2;A0A287AG82	GLGFSILDYQDPLDPTR	FALSE	695;695	FALSE	_GLGFSILDYQDPLDPTR_	144.381	243.522	141.587	218.159	236.252	246.087	120.239	254.63			A0A286ZXS0	SPTAN1	Spectrin alpha, non-erythrocytic 1	Sus scrofa	274.649	0	56.3651	170	0	9706.4	9330.25	10184.9	10374.8	10082.9	9156.92	10594.7	9939.21
		A0A286ZIN2;A0A287AG82	LFDDEASVDEPR	FALSE	639;639	FALSE	_LFDDEASVDEPR_	221.574	192.634	226.882	215.21	167.26	190.608	256.804	107.906			A0A286ZXT8	UBE2K	E2 ubiquitin-conjugating enzyme	Sus scrofa	16.6182	0	51.4252	6	6	325.85	449.778	422.415	385.497	431.467	434.75	418.122	439.38
		A0A286ZIN2;A0A287AG82	SASQETVATILK	FALSE	1589;1589	FALSE	_SASQETVATILK_	130.83	175.529	197.747	192.068	224.25	160.532	178.312	308.332			A0A286ZXU2	FLNA	Filamin A	Sus scrofa	283.554	0	53.9694	140	0	13757	12466.8	14143	14127.4	14280.8	12667	13963.5	14429.1
		A0A286ZIN2;A0A287AG82	GSGTDVGPR	FALSE	1666;1666	FALSE	_GSGTDVGPR_	105.162	252.635	89.5952	160.594	249.542	142.789	155.219	219.464			A0A286ZXU3	TSEN15	tRNA splicing endonuclease subunit 15	Sus scrofa	15.7789	0	50.8076	2	2	100.47	86.0278	107.803	111.476	118.759	77.8542	100.105	105.729
		A0A286ZIN2;A0A287AG82	PENPATDKLQVLQVLDR	FALSE	2;2	FALSE	_PENPATDKLQVLQVLDR_	195.385	148.118	144.907	187.114	177.817	158.861	204.304	147.212			A0A286ZXU4	FKBP14	peptidylprolyl isomerase	Sus scrofa	24.1416	0	49.8363	2	1	61.1673	51.0961	67.1785	96.933	55.1428	65.4065	88.0614	54.3225
		A0A286ZIN2;A0A287AG82	IGGTNVQGMTSEQVAQVLR	FALSE	296;296	FALSE	_IGGTNVQGMTSEQVAQVLR_	108.904	95.025	83.3866	102.881	82.9642	77.2567	99.8672	76.0685			A0A286ZXU8	LANCL1	LanC like 1	Sus scrofa	45.5153	0	50.9813	16	16	1833.99	1752.89	1894.1	1941.64	1934.73	1799.26	1847.5	2012.84
		A0A286ZIN2;A0A287AG82	SASHEEAITALR	FALSE	1494;1494	FALSE	_SASHEEAITALR_	181.569	169.685	115.947	192.115	231.497	111.954	121.565	168.182			A0A286ZXW0	FAAP100	FA core complex associated protein 100	Sus scrofa	90.3808	0	47.6351	3	3	89.8526	76.0482	93.1968	69.5982	64.0639	62.0991	43.0632	34.4078
		A0A286ZIN2;A0A287AG82	YATDPCELPEREEGEGEETPNFSHWGPPR	FALSE	1039;1039	FALSE	_YATDPC[Carbamidomethyl (C)]ELPEREEGEGEETPNFSHWGPPR_	115.208	81.8219	141.642	140.075	137.286	123.154	153.847	100.738			A0A286ZXX3	ACTR2	Actin related protein 2	Sus scrofa	45.6458	0	53.8282	15	1	5007.62	5377.23	5728.74	5708.1	5817.43	5266.79	6080.37	5785.73
		A0A286ZIN2;A0A287AG82	LSLFYETLK	FALSE	35;35	FALSE	_LSLFYETLK_	119.275	144.812	137.252	110.063	115.727	107.343	147.434	106.656			A0A286ZXX4	PSMG2	Proteasome assembly chaperone 2	Sus scrofa	29.1218	0	49.2835	8	8	1013.59	955.071	898.381	1031.39	1117.29	893.266	1059.54	1067.97
		A0A286ZIN2;A0A287AG82	DTPLDAIVIHEVYEEGAAAR	FALSE	1455;1455	FALSE	_DTPLDAIVIHEVYEEGAAAR_	74.3034	90.618	140.4	94.43	116.883	82.4009	89.3805	130.806			A0A286ZXX5	PDCL	Phosducin like	Sus scrofa	34.2586	0	48.9734	3	3	138.86	126.149	170.191	163.862	165.499	110.144	108.914	135.6
		A0A286ZIN2;A0A287AG82	IDNLKNDNIQALEK	FALSE	502;502	FALSE	_IDNLKNDNIQALEK_	49.0075	45.4394	35.6531	66.5397	54.4047	38.8833	51.8256	51.6526			A0A286ZXX8	MIB1	RING-type E3 ubiquitin transferase	Sus scrofa	110.082	0	55.9891	16	15	232.272	176.342	235.117	232.881	244.798	198.232	209.081	225.741
		A0A286ZIN2;A0A287AG82	GLLVFTDGASTSGNAHR	FALSE	81;81	FALSE	_GLLVFTDGASTSGNAHR_	93.888	63.2064	89.6878	75.7368	107.982	82.6189	94.3451	69.6207			A0A286ZXY2	DTNB	Dystrobrevin	Sus scrofa	67.7545	0	52.1487	5	0	276.801	335.724	370.904	235.047	226.211	259.754	261.72	281.296
		A0A286ZIN2;A0A287AG82	IGDELLEINNQILYGR	FALSE	1283;1283	FALSE	_IGDELLEINNQILYGR_	75.2459	101.031	73.5043	94.5734	107.55	76.7782	78.9546	66.4489			A0A286ZXY3	DHX32	DEAH-box helicase 32 (putative)	Sus scrofa	83.4915	0	50.5871	7	7	232.85	186.492	240.928	238.433	263.569	201.687	305.361	210.309
		A0A286ZIN2;A0A287AG82	GRFDDLENLNSLTK	FALSE	967;967	FALSE	_GRFDDLENLNSLTK_	43.3118	96.8854	82.0841	90.4672	93.1995	85.0661	79.2937	81.8288			A0A286ZXZ3	PRCC	Proline rich mitotic checkpoint control factor	Sus scrofa	52.3526	0	53.8408	5	5	243.126	199.97	196.458	181.93	220.374	195.632	267.204	247.426
		A0A286ZIN2;A0A287AG82	SPGSDSSTPCETYDVELIK	FALSE	353;353	FALSE	_SPGSDSSTPC[Carbamidomethyl (C)]ETYDVELIK_	88.4404	76.1412	85.2063	70.0779	107.029	63.7425	66.0829	58.5078			A0A286ZXZ9	EPB41L2	Erythrocyte membrane protein band 4.1 like 2	Sus scrofa	114.921	0	54.2796	45	0	1306.89	1235.39	1477.96	1389.05	1385.45	1285.44	1551.77	1388.95
		A0A286ZIN2;A0A287AG82	HIESIDIERPSTGGLGFSVVALR	FALSE	131;131	FALSE	_HIESIDIERPSTGGLGFSVVALR_	40.1379	19.6532	35.4062	45.4676	22.2987	49.3173	38.1258	36.947			A0A286ZY00	GGTA1	N-acetyllactosaminide alpha-1,3-galactosyltransferase	Sus scrofa	41.4476	0	49.1571	3	3	209.594	200.677	241.507	261.725	195.536	196.263	248.936	239.298
		A0A286ZIN2;A0A287AG82	NDNIQALEK	FALSE	507;507	FALSE	_NDNIQALEK_	44.6708	87.8362	62.0764	61.1938	82.6093	56.1773	45.5281	67.3636			A0A286ZY08	DUSP11	Dual specificity phosphatase 11	Sus scrofa	36.5625	0	48.4484	7	7	185.564	220.301	182.79	184.649	199.189	146.901	184.11	170.966
		A0A286ZIN2;A0A287AG82	SPGSDSSTPCETYDVELIKK	FALSE	353;353	FALSE	_SPGSDSSTPC[Carbamidomethyl (C)]ETYDVELIKK_	53.9248	52.5469	42.724	52.2056	79.6044	42.9108	48.4968	49.8471			A0A286ZY28	CCDC25	Coiled-coil domain-containing protein 25	Sus scrofa	24.6371	0	50.3293	8	1	616.985	597.389	711.456	672.901	700.621	561.425	759.622	685.796
		A0A286ZIN2;A0A287AG82	LGNEDFSSIMQQMAQGR	FALSE	114;114	FALSE	_LGNEDFSSIMQQMAQGR_	31.6159	53.8793	39.9344	39.5293	22.3405	55.2152	37.9709	66.9709			A0A286ZY30	KHSRP	KH-type splicing regulatory protein	Sus scrofa	73.3435	0	53.8333	34	1	6288.59	6091.77	6394.75	6539.83	6188.85	5760.41	6814.04	6604.89
		A0A286ZIN2;A0A287AG82	ELHFGAQWFCDHELPEPQEAR	FALSE	904;904	FALSE	_ELHFGAQWFC[Carbamidomethyl (C)]DHELPEPQEAR_	17.7315	31.2561	26.2523	17.5288	22.3937	22.1927	29.6669	31.0455			A0A286ZY37	GMPS	GMP synthase (glutamine-hydrolyzing)	Sus scrofa	76.7305	0	56.5213	45	3	4543.22	4579.05	4832.69	5024.96	4869.34	4499.68	5003.75	4814.76
		A0A286ZIN2;A0A287AG82	LQTGDHILK	FALSE	287;287	FALSE	_LQTGDHILK_	178.073	258.22		281.841	316.461	280.954	287.325	245.946			A0A286ZY44	CLPTM1	CLPTM1 regulator of GABA type A receptor forward trafficking	Sus scrofa	79.7086	0	53.7423	14	14	1209.1	1214.87	1253.57	1307.82	1124.46	1125.52	1246.27	1133.43
		A0A286ZIN2;A0A287AG82	EAWEMHEFMAPR	FALSE	848;848	FALSE	_EAWEMHEFMAPR_	56.0904	78.3209	81.3882	57.1736	76.8897	73.5672	130.925	101.988			A0A286ZY45	CASP2	Caspase 2	Sus scrofa	56.5208	0	44.7558	5	4	69.2941	52.3147	55.3304	59.3722	57.0822	45.4315	85.5583	75.0297
		A0A286ZIN2;A0A287AG82	FDDLENLNSLTK	FALSE	969;969	FALSE	_FDDLENLNSLTK_	89.336	70.2961	81.846	104.758		119.47	46.2131	96.2618			A0A286ZY48	EPN1	Epsin 1	Sus scrofa	60.4435	0	56.6955	7	7	415.612	460.132	443.605	501.214	411.006	382.369	460.117	480.867
		A0A286ZIN2;A0A287AG82	TTEASLPAMEANR	FALSE	651;651	FALSE	_TTEASLPAMEANR_	192.439	202.608	510.235	131.406	231.284	279.664	275.161	540.301			A0A286ZY50	VAMP2	Vesicle-associated membrane protein 2	Sus scrofa	13.7739	0	52.3028	6	3	2430.21	2983.11	3016.89	3525.15	3390.38	3969.53	2494.88	3203.91
		A0A286ZIN2;A0A287AG82	TTEASLPAMEANR	FALSE	651;651	FALSE	_TTEASLPAM[Oxidation (M)]EANR_	192.439	202.608	510.235	131.406	231.284	279.664	275.161	540.301			A0A286ZY58	MED19	Mediator of RNA polymerase II transcription subunit 19	Sus scrofa	24.1028	0	45.6263	2	2		138.983	161.123	157.989	177.223	161.09	229.302	171.257
		A0A286ZIN2;A0A287AG82	EELVDEPFLDLGK	FALSE	822;822	FALSE	_EELVDEPFLDLGK_		250.283					201.524	293.442			A0A286ZY59	DAG1	Dystroglycan 1	Sus scrofa	94.9538	0	54.6275	19	0	634.101	628.713	759.074	710.751	492.299	515.992	729.904	516.233
		A0A286ZIN2;A0A287AG82	GSPLGDIPIFIAMIQASGVAAR	FALSE	1695;1695	FALSE	_GSPLGDIPIFIAMIQASGVAAR_	43.7812	29.1761	47.17	46.434	53.6641		33.6267	67.5198			A0A286ZY67	KDM3A	Lysine demethylase 3A	Sus scrofa	147.323	0	50.8481	3	3	41.651	29.9683	49.1097	37.6434	41.4058	39.3438	32.2667	41.1326
		A0A286ZIN2;A0A287AG82	IVEIFREPDVSLGISIVGGQTVIK	FALSE	1068;1068	FALSE	_IVEIFREPDVSLGISIVGGQTVIK_			56.3424	75.1852	35.8132		70.4973	76.0017			A0A286ZYA6	SPG11	SPG11 vesicle trafficking associated, spatacsin	Sus scrofa	270.847	0	49.3144	16	2	219.241	207.861	212.737	207.614	240.796	195.297	259.089	243.591
		A0A286ZIN2;A0A287AG82	LVSVNEYCLDNTTLAEAVEVLK	FALSE	737;737	FALSE	_LVSVNEYC[Carbamidomethyl (C)]LDNTTLAEAVEVLK_	47.8703					48.563	17.3576	34.768			A0A286ZYA7	FBXL18	F-box and leucine rich repeat protein 18	Sus scrofa	78.4039	0	55.1523	19	1	481.418	474.197	528.29	509.524	538.173	444.267	549.549	537.968
		A0A286ZIN2;A0A287AG82	SSLDLGMMIPTDVQGPGLLVELPAVAQR	FALSE	981;981	FALSE	_SSLDLGMMIPTDVQGPGLLVELPAVAQR_			29.9181		5.20721	33.3966		49.3515			A0A286ZYA9	P2RX4	P2X purinoceptor	Sus scrofa	43.6775	0	51.8959	9	9	368.042	330.117	363.799	350.752	319.765	359.479	256.373	401.328
		A0A286ZIN4;A0A287BHH9	QLYPALPR	FALSE	130;187	TRUE	_QLYPALPR_	217.169	251.196	248.091	501.564	395.192	426.124	367.952	252.144			A0A286ZYB0	ACSF3	Acyl-CoA synthetase family member 3	Sus scrofa	77.5812	0	51.3302	22	5	356.225	408.369	383.25	398.692	371.262	395.29	422.969	391.556
		A0A286ZIN4;A0A287BHH9	ALHTVWSTADDKEHLVK	FALSE	174;231	TRUE	_ALHTVWSTADDKEHLVK_	87.4715	51.165	80.3574	75.3569	114.037	69.367	100.295	82.5056			A0A286ZYB1	EML3	EMAP like 3	Sus scrofa	92.0923	0	50.922	21	7	897.945	791.749	910.406	904.887	923.099	789.88	857.666	851.675
		A0A286ZIN4;A0A287BHH9	RQDSDDLTDDIINYEEYCTAK	FALSE	59;116	TRUE	_RQDSDDLTDDIINYEEYC[Carbamidomethyl (C)]TAK_	152.932	205.592	214.077	182.99	125.733	87.9216	150.612	96.477			A0A286ZYB2	PPIP5K1	Inositol hexakisphosphate and diphosphoinositol-pentakisphosphate kinase	Sus scrofa	167.982	0.000245519	39.9562	3	3	102.501	80.8046	85.3344	74.7898	93.0958	58.0593	62.2708	60.8581
		A0A286ZIN4;A0A287BHH9	WYFNAEK	FALSE	92;149	TRUE	_WYFNAEK_	96.9566	126.017	107.271	116.137	126.189	67.6795	74.0592	106.045			A0A286ZYB9	URB1	URB1 ribosome biosis homolog	Sus scrofa	250.955	0	54.667	43	43	474.574	448.824	480.914	522.855	519.944	428.309	489.089	462.094
		A0A286ZIN9	LEPQLTSASEYAHR	FALSE	86	FALSE	_LEPQLTSASEYAHR_	1179.56	979.838	1161.09	1162.54	1301.26	1066.83	2699.37	1361.32			A0A286ZYD5	CEBPZOS	CEBPZ opposite strand	Sus scrofa	9.42506	0	51.8434	3	3	431.148	321.296	533.243	520.479	457.502	377.221	348.052	423.366
		A0A286ZIN9	TLTAAAVSGAQPILSK	FALSE	70	FALSE	_TLTAAAVSGAQPILSK_	1870.25	1738.05	1822.07	1895.3	1736.41	1823.34	1775.84	1640.93			A0A286ZYD7	CDC42BPA	non-specific serine/threonine protein kinase	Sus scrofa	210.126	0	56.5939	23	1	388.026	354.57	354.124	371.668	379.942	300.651	394.088	352.755
		A0A286ZIN9	GAVQSGVDLTK	FALSE	161	FALSE	_GAVQSGVDLTK_	1353.22	1305.76	1548.8	1406.53	1515.02	1534.27	794.907	1208.41			A0A286ZYE1	HID1	HID1 domain containing	Sus scrofa	81.8956	0	51.7974	24	24	1159.83	1008.87	1268.91	1241.89	1234.32	1115	1248.41	1207.87
		A0A286ZIN9	EAVSNTVSSAK	FALSE	135	FALSE	_EAVSNTVSSAK_	1169.54	1139.48	1318.75	1192.7	1291.29	1160.67	1276.57	1418.62			A0A286ZYE6	IDH2	Isocitrate dehydrogenase [NADP]	Sus scrofa	50.8642	0	52.6764	32	5	44568.4	45481.2	45008.8	49148.5	43448.5	42472.9	49048.4	40790.3
		A0A286ZIN9	VTEAVDVTR	FALSE	152	FALSE	_VTEAVDVTR_	832.983	1242.06	1084.79	1130.56	1275.85	1208	1033.87	1149.85			A0A286ZYE7	HNRNPDL	Heterogeneous nuclear ribonucleoprotein D like	Sus scrofa	46.3925	0	51.8741	15	15	7046.99	7082.06	7234.36	7354.89	7323.65	6418.95	7914.74	7395.71
		A0A286ZIN9	VGQMVLSGVDTVLGK	FALSE	186	FALSE	_VGQMVLSGVDTVLGK_	568.39	531.916	620.664	461.349	476.578	502.584	511.82	582.924			A0A286ZYE8	FNBP4	Formin binding protein 4	Sus scrofa	110.844	0	52.2343	14	14	364.049	321.746	334.038	368.472	345.205	286.72	366.449	342.554
		A0A286ZIN9	VGQMVLSGVDTVLGK	FALSE	186	FALSE	_VGQM[Oxidation (M)]VLSGVDTVLGK_	568.39	531.916	620.664	461.349	476.578	502.584	511.82	582.924			A0A286ZYH2	QTRT2	Queuine tRNA-ribosyltransferase accessory subunit 2	Sus scrofa	53.9459	0	53.3904	13	13	493.954	456.08	473.29	481.187	497.736	408.572	507.893	499.563
		A0A286ZIN9	AQEALLQLSQALSLMETVK	FALSE	270	FALSE	_AQEALLQLSQALSLMETVK_	598.332	649.792	608.717	591.654	412.148	293.354	336.688	515.58			A0A286ZYJ8	UPF1	UPF1 RNA helicase and ATPase	Sus scrofa	124.316	0	54.6023	53	53	1990.04	1921.75	2100.81	2090.08	2116.54	1878.49	2099.54	2093.7
		A0A286ZIN9	SASETEASASSTQVTTEEPVQQPSVVDR	FALSE	2	FALSE	_[Acetyl (Protein N-term)]SASETEASASSTQVTTEEPVQQPSVVDR_	533.5	818.765	912.215	739.941	768.261	729.838	516.289	955.728			A0A286ZYK1	SYNJ1	phosphoinositide 5-phosphatase	Sus scrofa	145.438	0	50.512	15	15	245.531	242.666	277.911	285.842	288.037	254.033	243.201	267.38
		A0A286ZIN9	SMVTSSVHSVMGSR	FALSE	172	FALSE	_SMVTSSVHSVMGSR_	389.399	394.598	371.699	381.784	392.813	310.265	668.197	362.201			A0A286ZYL7	ATP5F1D	ATP synthase F1 subunit delta	Sus scrofa	17.4748	0	52.5138	5	5	8998.14	8974.33	8182.8	9127.68	7407.45	7002.99	8184.63	7842.66
		A0A286ZIN9	GLDKLEENLPILQQPSEK	FALSE	100	FALSE	_GLDKLEENLPILQQPSEK_	188.623	142.157	192.387	421.306	463.137	391.224	520.099	404.789			A0A286ZYM2	MAIP1	Matrix AAA peptidase interacting protein 1	Sus scrofa	32.7468	0	50.6024	5	5	649.658	629.826	652.925	660.475	578.216	616.802	720.04	594.158
		A0A286ZIN9	QDQSYFVR	FALSE	236	FALSE	_QDQSYFVR_	669.605	619.572	649.54	608.78	707.6	662.636	638.089	624.215			A0A286ZYM6	ATP5PB	ATP synthase subunit b	Sus scrofa	28.6265	0	56.3171	19	2	10105.6	10142.9	10247.5	10392	9990.95	9675.89	11631.6	9334.96
		A0A286ZIN9	AYEHSLGK	FALSE	255	FALSE	_AYEHSLGK_	509.086	490.689	584.332	586.256	797.701	573.91	619.508	686.963			A0A286ZYN1	H6PD	Hexose-6-phosphate dehydrogenase/glucose 1-dehydrogenase	Sus scrofa	89.483	0	52.502	21	21	573.414	587.555	697.53	611.772	596.083	622.445	671.404	594.538
		A0A286ZIN9	LEENLPILQQPSEK	FALSE	104	FALSE	_LEENLPILQQPSEK_	477.04	375.381	443.287	391.147	315.208	398.88	602.636	577.497			A0A286ZYN3	IFI44	Interferon induced protein 44	Sus scrofa	48.1671	0	51.4751	7	7	193.376	229.498	219.558	222.255	218.243	171.524	191.537	211.603
		A0A286ZIN9	LHQMWLSWNQK	FALSE	302	FALSE	_LHQMWLSWNQK_	211.785	134.107	196.44	164.751	141.292	117.434	308.192	267.445			A0A286ZYN4	C12H17orf49	Chromosome 12 C17orf49 homolog	Sus scrofa	16.2297	0	52.88	10	4	975.552	838.848	974.833	973.584	841.595	815.704	982.619	883.004
		A0A286ZIN9	LQGGEEDPAKPEVESQTFTMFR	TRUE	314	TRUE	_LQGGEEDPAKPEVESQTFTMFR_	245.313	193.837	268.096	198.956	220.615	182.636	266.422	261.629			A0A286ZYN9	LACC1	Laccase domain containing 1	Sus scrofa	45.4498	0	48.9729	6	6	145.318	102.866	112.838	119.259	140.298	124.266	186.301	157.262
		A0A286ZIN9	EALDHVVDYVAQNTPVMWLVGPFAPGVVEK	FALSE	403	FALSE	_EALDHVVDYVAQNTPVMWLVGPFAPGVVEK_	383.412	232.059	172.184	9.50764	194.307	143.664	243.852	277.388			A0A286ZYP4	EZH2	[histone H3]-lysine(27) N-trimethyltransferase	Sus scrofa	80.3485	0	50.2236	11	1	170.616	144.439	179.498	181.774	164.141	131.428	159.966	160.975
		A0A286ZIN9	DVTQQLQTTCASLGASLQGLPAHVK	FALSE	336	FALSE	_DVTQQLQTTC[Carbamidomethyl (C)]ASLGASLQGLPAHVK_	68.4149	101.264	81.71	77.008	46.2519	81.2669	128.506	92.1168			A0A286ZYP6	HSCB	HscB mitochondrial iron-sulfur cluster cochaperone	Sus scrofa	16.2445	0	51.3451	4	4	268.751	250.865	209.563	209.733	197.921	178.738	239.855	178.742
		A0A286ZIN9	VAGMPLISSTCHMVSAAYTSTK	FALSE	30	FALSE	_VAGMPLISSTC[Carbamidomethyl (C)]HMVSAAYTSTK_	29.5733	131.618	128.944	52.2295	186.217	60.9766	112.166	94.5127			A0A286ZYQ6	PA2G4	Peptidase_M24 domain-containing protein	Sus scrofa	41.2642	0	50.3378	27	0	13022.8	12455.7	13877.8	14690.7	14004.8	12979	13186.1	13586.3
		A0A286ZIN9	SEEWVDNHLPMTDAELAHLATSLEGFDMASVAQQR	FALSE	201	FALSE	_SEEWVDNHLPMTDAELAHLATSLEGFDMASVAQQR_		124.103		54.6292	78.8329	132.234	59.0956	119.302			A0A286ZYQ8	MIGA1	Mitoguardin 1	Sus scrofa	67.9132	0	44.4595	6	1	116.952	114.778	108.328	132.134	142.035	116.749	141.17	117.972
		A0A286ZIP3;F1SDM8	TEEIPNLENSNFSTK	FALSE	349;383	TRUE	_TEEIPNLENSNFSTK_	127.778	93.719	100.123	97.6422	83.2691	101.985	104.148	97.3373			A0A286ZYR1	INTS15	Integrator complex subunit 15	Sus scrofa	49.9195	0	49.8843	2	2	128.649	80.3283	69.9118	76.4225	43.9611	42.3059	47.3043	52.6452
		A0A286ZIP3;F1SDM8	YCDVDSVSAR	FALSE	972;1006	TRUE	_YC[Carbamidomethyl (C)]DVDSVSAR_	66.9489	83.4817	89.3354	81.7436	133.012	57.0054	82.5599	54.4962			A0A286ZYR2	LOC100620992	General transcription factor II-I repeat domain-containing protein 2 isoform X1	Sus scrofa	104.448	0.000488222	39.1303	2	2	112.896	96.6777	52.2949	100.512	68.1064	40.4018	89.5515	32.3381
		A0A286ZIP3;F1SDM8	LVLSYVLEGLK	FALSE	569;603	TRUE	_LVLSYVLEGLK_	66.5568	59.3885	48.131	53.3859	43.8528	33.105	68.6914	66.3548			A0A286ZYR3	ZNF451	Zinc finger protein 451	Sus scrofa	113.505	0	48.274	12	2	133.798	128.311	143.043	126.396	120.082	112.226	161.838	127.477
		A0A286ZIP3;F1SDM8	ESDLPAADPNTPIPLK	FALSE	588;622	TRUE	_ESDLPAADPNTPIPLK_	35.821		33.8429	34.5951	39.3926	35.0073	33.6885	48.3802			A0A286ZYR8	MAML2	Mastermind like transcriptional coactivator 2	Sus scrofa	119.878	0	40.9282	7	7	1279.25	1164.95	1108.61	1251.99	1135.81	978.273	1022.42	1072.44
		A0A286ZIP3;F1SDM8	ESDLPAADPNTPIPLKYEDESTR	FALSE	588;622	TRUE	_ESDLPAADPNTPIPLKYEDESTR_	29.5905	23.1815		30.5161	25.3489	36.5853	28.8946	44.4245			A0A286ZYS2	DARS1	Aspartate--tRNA ligase, cytoplasmic	Sus scrofa	53.4993	0	53.8234	32	3	5314.62	5233.48	6007.43	5972.73	5873.66	5631.28	6374.38	6066.22
		A0A286ZIP3;F1SDM8	SKPFSSFGMAYDFIDSVGNDVDVVSDSENIKK	FALSE	101;101	TRUE	_SKPFSSFGMAYDFIDSVGNDVDVVSDSENIKK_	16.9911	8.03649	2.46939	5.7052	8.96875	4.27057	0.577107	8.99416			A0A286ZYS8	CMYA5	Cardiomyopathy associated 5	Sus scrofa	451.142	0.000968289	38.236	2	2	160.373	162.814	256.248	200.691	167.96	181.426	206.317	253.033
		A0A286ZIP7	DVDGRPEIQR	TRUE	196	TRUE	_DVDGRPEIQR_	162.367	166.597	182.51	168.656	208.399	121.026	164.771	159.689			A0A286ZYU3	GATAD2A	GATA zinc finger domain containing 2A	Sus scrofa	65.8591	0	50.3884	17	2	923.62	948.146	986.566	1005.74	868.377	789.173	959.646	866.992
		A0A286ZIR5	SQPEPSPVLSQLSQR	TRUE	403	TRUE	_SQPEPSPVLSQLSQR_	752.799	776.23	844.163	736.38	821.056	587.04	745.049	728.625			A0A286ZYV0	MLLT6	MLLT6, PHD finger containing	Sus scrofa	112.076	0.00085065	38.5422	1	1	128.09	75.2275	98.7352	91.3707		87.671	65.1367	90.254
		A0A286ZIR5	SQQTIDTTSSVPAPK	TRUE	628	TRUE	_SQQTIDTTSSVPAPK_	423.453	410.509	418.135	488.312	512.031	404.147	536.572	498.366			A0A286ZYV5	ZNF444	Zinc finger protein 444	Sus scrofa	35.2852	0.00085065	38.4015	2	2	43.6333	28.2828	24.8425	24.6275	43.3204	34.7544	15.2647	28.9418
		A0A286ZIR5	QVVQATAEQMR	TRUE	30	TRUE	_QVVQATAEQMR_	476.019	522.549	562.141	366.475	353.42	316.805	314.616	307.401			A0A286ZYV7	PKLR	Pyruvate kinase	Sus scrofa	58.5404	0	55.5273	11	11	223.929	229.755	231.931	211.045	252.907	211.939	216.854	225.86
		A0A286ZIR5	EKPQISVTQTTQLQK	TRUE	15	TRUE	_EKPQISVTQTTQLQK_	99.4651	71.4913	96.5767	79.9921	96.4586	91.5108	95.813	119.02			A0A286ZYW5	DCP2	Decapping mRNA 2	Sus scrofa	44.5108	0	50.6111	4	4	119.265	104.526	103.09	102.504	114.447	94.9258	121.228	120.252
		A0A286ZIR5	LAQVIFDKNDSEFEAK	TRUE	41	TRUE	_LAQVIFDKNDSEFEAK_	75.9522	50.5093	92.7953	89.2537	81.192	55.9862	114.817	79.5384			A0A286ZYW9	NSD3	Nuclear receptor binding SET domain protein 3	Sus scrofa	155.972	0	52.0794	7	1	117.339	111.822	98.315	118.31	89.1531	94.2706	115.861	113.377
		A0A286ZIR5	DGSLTNNPYSGDVTK	TRUE	824	TRUE	_DGSLTNNPYSGDVTK_	184.069	156.299	123.072	151.3	167.305	130.499	179.598	132.53			A0A286ZYX7	BRD4	Bromodomain containing 4	Sus scrofa	153.565	0	53.0106	21	7	571.792	534.343	684.158	673.436	679.463	562.12	692.847	737.628
		A0A286ZIR5	GVSASSSTTGLPDMTGSVYNK	TRUE	972	TRUE	_GVSASSSTTGLPDMTGSVYNK_	128.963	140.458	112.354	167.245	97.3285	79.3787	125.033	98.944			A0A286ZYX8	ALDOA	Fructose-bisphosphate aldolase	Sus scrofa	36.4127	0	49.4952	1	1	12602.8	13918.3	19905.5	11340.1	13739.8	12616.4	11287.8	7154.98
		A0A286ZIR5	GGYGGSSQAQNK	TRUE	952	TRUE	_GGYGGSSQAQNK_	46.3245	49.1817	56.2351	60.492	64.4274	58.4665	72.6189	62.5476			A0A286ZYY0	MARS2	Methionine--tRNA ligase, mitochondrial	Sus scrofa	66.9403	0	53.0431	14	14	495.106	416.12	499.632	460.037	482.232	430.056	525.21	455.792
		A0A286ZIT3;I3LB23	VDVIQEPGLSGR	FALSE	82;93	FALSE	_VDVIQEPGLSGR_	1084.41	1844	2231.62	1643.41	1432.49	1702.61	1435.44	1255.72			A0A286ZYY3	CCAR1	Cell division cycle and apoptosis regulator 1	Sus scrofa	132.807	0	55.8813	45	2	1815.53	1767.55	1860.23	1955.75	1862.24	1705.27	1998.4	1810.26
		A0A286ZIT3;I3LB23	WQSVEPLTGWK	FALSE	131;142	FALSE	_WQSVEPLTGWK_	672.222	656.872	672.304	706.747	558.158	542.808	785.836	634.091			A0A286ZYY8	MYBBP1A	MYB binding protein 1a	Sus scrofa	176.979	0	54.4006	71	0	4464.73	4534	4837.39	4833.72	4604.64	4199.75	4965.01	4713.77
		A0A286ZIT3;I3LB23	YRGPGIYEDLQNYILEK	FALSE	113;124	FALSE	_YRGPGIYEDLQNYILEK_	112.601	209.108	143.685	188.201	206.604	177.852	157.228	154.039			A0A286ZYZ2	ATP13A3	ATPase 13A3	Sus scrofa	148.533	0	43.2541	9	1	171.245	172.191	184.679	169.818	183.24	165.821	195.301	170.387
		A0A286ZIT3;I3LB23	NGEILQISVGK	FALSE	71;82	FALSE	_NGEILQISVGK_	67.4361	108.684	129.974	177.991	136.733	215.451	111.476	143.368			A0A286ZZ05	NGLY1	Peptide-N(4)-(N-acetyl-beta-glucosaminyl)asparagine amidase	Sus scrofa	77.7134	0	52.7821	33	8	4783.47	4853.1	5660.43	5239.45	5479.86	4803.84	5454.94	5735.08
		A0A286ZIT3;I3LB23	SQHPDKGDKGDEGDEGPSA	FALSE	331;342	TRUE	_SQHPDKGDKGDEGDEGPSA_	73.7311	84.2703	67.0919	77.5857	54.7108	30.8967	64.4064	46.383			A0A286ZZ07	PBX3	PBX homeobox 3	Sus scrofa	38.7667	0	41.5097	3	3	145.64	160.495	139.075	81.4348	99.5336	112.528	90.9245	144.943
		A0A286ZIT3;I3LB23	FFVTTLPAFFHAK	FALSE	94;105	FALSE	_FFVTTLPAFFHAK_	96.0481	75.2922	76.355	72.833	24.997	39.4861	61.7002	39.3342			A0A286ZZ18	IST1	IST1 homolog	Sus scrofa	36.2716	0	52.272	11	1	1684.28	1545.36	1752.69	1856.86	1801.66	1583.25	1657.69	1879.11
		A0A286ZIT8	ASLVSSAGPESPR	TRUE	256	TRUE	_ASLVSSAGPESPR_	1121.29	931.164	1021.16	1268.23	1360.48	1079.39	1160.54	1266.41			A0A286ZZ23	SCYL1	SCY1 like pseudokinase 1	Sus scrofa	89.0776	0	52.2445	22	1	487.546	494.701	572.65	560.711	569.116	521.498	580.087	603.94
		A0A286ZIT8	EAEEEGPGGLSEPPAALGPSLK	TRUE	136	TRUE	_EAEEEGPGGLSEPPAALGPSLK_	571.163	432.5	424.765	425.612	496.034	384.886	589.172	425.537			A0A286ZZ30	MYO9B	Myosin IXB	Sus scrofa	237.534	0	55.7716	31	0	596.726	617.187	647.022	672.991	607.734	624.047	647.522	652.453
		A0A286ZIT8	AACFKPEPER	TRUE	36	TRUE	_AAC[Carbamidomethyl (C)]FKPEPER_	266.854	227.682	328.384	263.777	230.359	173.6	224.244	183.62			A0A286ZZ34	DBT	Dihydrolipoamide acetyltransferase component of pyruvate dehydrogenase complex	Sus scrofa	55.0004	0	52.3806	24	3	1550.77	1528.51	1459.1	1626.35	1550.77	1494.95	1817.31	1424.58
		A0A286ZIT8	FDPPAAPCR	TRUE	2	TRUE	_FDPPAAPC[Carbamidomethyl (C)]R_		544.321	280.802	235.913	264.27	442.158	317.835	586.464			A0A286ZZ41	WDR37	WD repeat domain 37	Sus scrofa	75.2348	0	55.6693	14	0	566.03	576.135	669.638	584.048	640.711	601.534	721.175	668.551
		A0A286ZIT8	CGSSPGPGPR	TRUE	46	TRUE	_C[Carbamidomethyl (C)]GSSPGPGPR_	231.088	264.942	279.881	255.805	346.891	227.813	323.525	261.714			A0A286ZZ49	PHYH	Phytanoyl-CoA 2-hydroxylase	Sus scrofa	38.399	0	51.9738	21	0	6350.98	6410.98	6200.93	6178.8	6211.12	5887.45	7236.86	5624.72
		A0A286ZIT8	TGNTFTVVPK	TRUE	111	TRUE	_TGNTFTVVPK_	108.018	164.327	163.403	181.465	164.401	216.427	220.684	252.223			A0A286ZZ57	ARF1	ADP ribosylation factor 1	Sus scrofa	24.1278	0	53.5801	12	0	16717.3	15917.3	17626.3	16238.1	18411.1	17198.9	16819.7	16483.2
		A0A286ZIT8	GRPAPPPSPGR	TRUE	17	TRUE	_GRPAPPPSPGR_	129.649	155.311	169.187	183.969	137.173	86.4947	153.307	131.014			A0A286ZZ62	YEATS4	YEATS domain containing 4	Sus scrofa	26.5435	0	47.7018	4	1	214.377	190.18	258.565	277.426	259.246	215.567	253.36	206.938
		A0A286ZIT8	SGLSHYTPK	TRUE	274	TRUE	_SGLSHYTPK_	128.627	117.474	83.7542	152.935	177.702	99.8928	148.321	117.804			A0A286ZZ64	ANKRD27	Ankyrin repeat domain 27	Sus scrofa	114.765	0	49.8276	14	1	146.4	157.158	143.291	165.645	153.379	109.898	139.441	142.639
		A0A286ZIT8	SLQTTFEYPAEGSLQEEEAEAEER	TRUE	198	TRUE	_SLQTTFEYPAEGSLQEEEAEAEER_					33.6753	31.3232	106.397	81.0961			A0A286ZZ65	AP3M2	AP-3 complex subunit mu-2	Sus scrofa	44.5097	0	49.8419	6	6	166.772	200.173	178.681	179.599	162.138	145.048	158.866	160.415
		A0A286ZIU2;A0A287AN23;A0A287ANF3;A0A287AXB4;A0A287BH41;A0A287BH49;A0A287BNX5;A0A5G2Q7W2;A0A5G2QKB6;A0A5G2R0F7;A0A8W4FKT2;I3LF32	FLDGDELTLADCNLLPK	FALSE	327;525;335;514;176;320;159;337;320;176;176;152	TRUE	_FLDGDELTLADC[Carbamidomethyl (C)]NLLPK_	830.386	937.567	735.281	802.648	985.323	1190.8	1304.83	1231.31			A0A286ZZ76	AMDHD2	N-acetylglucosamine-6-phosphate deacetylase	Sus scrofa	59.8995	0	54.0511	11	1	689.55	661.191	722.886	844.172	853.696	761.29	937.275	750.595
		A0A286ZIU3	GTPFETPDQGK	FALSE	69	FALSE	_GTPFETPDQGK_	1835.59	1379.89	2030.69	2153.11	1745.06	2419.31	1516.5	2023.14			A0A286ZZ81	MED4	Mediator of RNA polymerase II transcription subunit 4	Sus scrofa	29.7914	0	52.9059	6	6	206.558	177.726	212.475	207.103	207.223	176.78	213.757	205.33
		A0A286ZIU3	MNVGTAHSEVNPNTR	TRUE	1	TRUE	_[Acetyl (Protein N-term)]MNVGTAHSEVNPNTR_	150.199	141.73	138.717	158.54	136.26	126.547	118.801	114.635			A0A286ZZ95	BTC	Betacellulin	Sus scrofa	19.5618	0.000245519	39.8148	2	2	200.891	171.599	107.639	120.547	128.897	99.7341	185.416	44.611
		A0A286ZIU3	MNVGTAHSEVNPNTR	TRUE	1	TRUE	_[Acetyl (Protein N-term)]M[Oxidation (M)]NVGTAHSEVNPNTR_	150.199	141.73	138.717	158.54	136.26	126.547	118.801	114.635			A0A286ZZ97	CAVIN1	Caveolae associated protein 1	Sus scrofa	50.3651	0	52.2802	11	7	1044.15	905.595	948.41	912.766	1082.35	896.963	1029.21	1128.18
		A0A286ZIU3	LLTHWEQMDYGVQFTASR	TRUE	82	TRUE	_LLTHWEQMDYGVQFTASR_	15.4473	30.9623	48.1658	119.389	140.711	148.577	62.2592	82.2247			A0A286ZZA8	ARHGAP17	Rho GTPase activating protein 17	Sus scrofa	94.8763	0	50.8892	16	3	320.769	266.497	309.585	333.441	327.152	304.038	364.292	338.904
		A0A286ZIV3;F1SS19	DQYQNITVHR	FALSE	141;82	TRUE	_DQYQNITVHR_	822.185	799.127	847.451	844.116	917.257	688.522	679.692	728.356			A0A286ZZB0	CWF19L2	CWF19 like cell cycle control factor 2	Sus scrofa	97.097	0	54.7867	11	11	126.61	106.642	121.097	133.663	156.521	133.491	140.96	144.023
		A0A286ZIV3;F1SS19	ISSLAEGSVTR	FALSE	648;589	TRUE	_ISSLAEGSVTR_	597.733	465.871	801.198	878.062	880.378	947.051	834.212	913.278			A0A286ZZB2	STXBP1	Syntaxin binding protein 1	Sus scrofa	66.2942	0	50.1811	2	2	351.498	341.371	275.223	349.944	366.105	337.381	242.39	306.22
		A0A286ZIV3;F1SS19	TLFPLTEVIK	FALSE	604;545	TRUE	_TLFPLTEVIK_	697.608	851.581	681.776	789.072	735.416	873.551	857.002	785.829			A0A286ZZB6	YIF1A	Protein YIF1	Sus scrofa	32.0412	0	47.9797	3	1	201.699	186.272	188.004	211.65	192.524	169.067	218.499	167.823
		A0A286ZIV3;F1SS19	EEAIQFSEEQR	FALSE	714;655	TRUE	_EEAIQFSEEQR_	688.287	606.357	573.56	591.63	681.103	627.449	432.68	642.676			A0A286ZZC3	ECHDC1	Ethylmalonyl-CoA decarboxylase 1	Sus scrofa	32.9152	0	54.6767	14	1	945.715	833.031	1045.4	1010.26	995.939	1017.37	946.838	1134.41
		A0A286ZIV3;F1SS19	KVITMFVQR	FALSE	105;46	TRUE	_KVITMFVQR_	593.185	387.459	576.203	545.99	531.743	462.272	555.944	565.754			A0A286ZZC7	CMC2	COX assembly mitochondrial protein	Sus scrofa	9.50895	0	51.1663	2	0	167.235	164.733	158.871	154.554	121.687	113.041	144.317	104.459
		A0A286ZIV3;F1SS19	LFQCLLHR	FALSE	559;500	TRUE	_LFQC[Carbamidomethyl (C)]LLHR_	503.776	461.265	545.989	517.433	499.78	491.037	563.541	617.578			A0A286ZZD3	PLD1	Phospholipase	Sus scrofa	123.691	0	40.86	3	3	37.8205	34.1935	40.9936	43.1884	49.8848	38.5704	34.8321	46.3736
		A0A286ZIV3;F1SS19	DEASGSSVTVEEAQK	FALSE	759;700	TRUE	_DEASGSSVTVEEAQK_	459.137	465.15	421.315	467.473	495.625	454.434	526.378	491.328			A0A286ZZF0	HYOU1	Hypoxia up-regulated 1	Sus scrofa	117.573	0	45.6585	2	0	302.71	304.398	291.705	298.216	322.838	306.063	341.602	310.667
		A0A286ZIV3;F1SS19	LPDFDLLEDIESK	FALSE	154;95	TRUE	_LPDFDLLEDIESK_	485.465	379.856	522.074	451.594	429.916	377.861	422.387	500.029			A0A286ZZG7	EIF4G1	Eukaryotic translation initiation factor 4 gamma 1	Sus scrofa	159.29	0	52.6536	61	1	5370.98	5437.24	5849.71	5561.24	5829.71	5018.66	5927.68	5650.78
		A0A286ZIV3;F1SS19	ANPQVGVAFPYIK	FALSE	470;411	TRUE	_ANPQVGVAFPYIK_	395.638	379.217	482.373	374.22	489.347	418.548	429.694	441.258			A0A286ZZI6	LRRFIP1	Leucine-rich repeat flightless-interacting protein 1	Sus scrofa	89.7197	0	55.414	33	0	917.526	945.891	1087.19	1083.63	1024.15	892.489	1086.5	1063.52
		A0A286ZIV3;F1SS19	DQVTAQDIFQDNHEEAPSSK	FALSE	616;557	TRUE	_DQVTAQDIFQDNHEEAPSSK_	274.642	376.136	421.39	355.048	320.448	400.732	401.717	349.06			A0A286ZZJ3	ZC3HAV1	Zinc finger CCCH-type antiviral protein 1 isoform 1	Sus scrofa	99.4594	0	52.4322	31	4	746.668	747.133	851.841	815.505	849.78	753.164	893.025	885.424
		A0A286ZIV3;F1SS19	QSWTAVDAR	FALSE	343;284	TRUE	_QSWTAVDAR_	285.031	266.78	352.477	301.359	283.53	381.799	267.607	334.635			A0A286ZZJ4	DZANK1	Double zinc ribbon and ankyrin repeat domains 1	Sus scrofa	66.115	0	41.1949	2	1	32.9144	16.2538	34.0428		23.5812	20.9687	26.3228	11.5774
		A0A286ZIV3;F1SS19	TEEEEAHFR	FALSE	639;580	TRUE	_TEEEEAHFR_	207.8	249.183	261	229.123	332.886	294.13	306.859	342.43			A0A286ZZJ6	SP1	Sp1 transcription factor	Sus scrofa	80.8441	0	49.2128	6	6	256.475	237.816	250.972	243.748	251.558	182.498	232.543	218.503
		A0A286ZIV3;F1SS19	DQLDIIIHNLK	FALSE	214;155	TRUE	_DQLDIIIHNLK_	246.606	225.492	304.434	218.299	272.29	240.552	388.675	274.26			A0A286ZZL8	PABPC1	Polyadenylate-binding protein	Sus scrofa	66.6501	0	45.387	2	0	2162.86	2338.85	2261.74	2382.46	2546.08	2256.26	2314.19	2346.51
		A0A286ZIV3;F1SS19	LKTEEEEAHFR	FALSE	637;578	TRUE	_LKTEEEEAHFR_	148.029	131.126	133.749	146.604	150.094	97.054	129.063	119.148			A0A286ZZM0	CTDSPL2	CTD small phosphatase like 2	Sus scrofa	49.648	0	49.5815	11	11	247.551	277.619	274.629	267.093	228.166	235.563	279.137	267.124
		A0A286ZIV3;F1SS19	KDEEEGTIEDLFPTVK	FALSE	535;476	TRUE	_KDEEEGTIEDLFPTVK_	153.296	130.973	179.862	349.454	304.716	265.142	393.174	306.714			A0A286ZZM4	EXOC2	Exocyst complex component 2	Sus scrofa	99.7241	0	55.6132	39	8	1077.99	1012.85	1132.59	1088	1168.58	1091.69	1099.87	1084.53
		A0A286ZIV3;F1SS19	YFMGNQVLK	FALSE	424;365	TRUE	_YFMGNQVLK_	242.556	164.128	231.951	228.41	252.276	212.564	258.947	233.419			A0A286ZZM7	TXNDC17	Thioredoxin domain-containing protein 17	Sus scrofa	14.0781	0	49.2433	9	5	10728.5	10935.6	12155.8	12142	12741.8	10728.1	10560.8	12219.4
		A0A286ZIV3;F1SS19	ETVYCLNDDDETEVPKEDTIQGFR	FALSE	361;302	TRUE	_ETVYC[Carbamidomethyl (C)]LNDDDETEVPKEDTIQGFR_	231.735	215.68	256.364	222.786	218.839	153.319	202.784	158.547			A0A286ZZN4	GSK3A	[tau protein] kinase	Sus scrofa	42.8706	0	53.6426	9	9	261.835	243.811	266.925	284.715	267.229	239.21	296.084	295.837
		A0A286ZIV3;F1SS19	VFREEAIQFSEEQR	FALSE	711;652	TRUE	_VFREEAIQFSEEQR_	247.866	235.74	102.667	287.007	113.059	257.747	91.4386	140.429			A0A286ZZP8	SRP72	Signal recognition particle subunit SRP72	Sus scrofa	72.0021	0	51.3906	24	0	1455.8	1357.77	1521.89	1445.4	1489.79	1387.89	1570.48	1522.37
		A0A286ZIV3;F1SS19	HIEVFTDLSSPFSK	FALSE	200;141	TRUE	_HIEVFTDLSSPFSK_	118.708	212.253	165.87	152.35	167.483	143.702	204.663	125.198			A0A286ZZQ2	TBCK	TBC1 domain containing kinase	Sus scrofa	93.8562	0	52.2385	16	4	521.321	494.822	543.347	533.225	479.757	455.285	489.298	504.436
		A0A286ZIV3;F1SS19	KKDQVTAQDIFQDNHEEAPSSK	FALSE	614;555	TRUE	_KKDQVTAQDIFQDNHEEAPSSK_	156.497	155.66	128.16	157.881	182.367	86.0526	163.659	153.847			A0A286ZZQ8	TMUB1	Transmembrane and ubiquitin like domain containing 1	Sus scrofa	35.0213	0	42.5659	3	3	649.11	385.134	360.77	390.277	473.202	568.416	333.37	492.281
		A0A286ZIV3;F1SS19	KYFMGNQVLK	FALSE	423;364	TRUE	_KYFMGNQVLK_	112.179	91.2979	100.051	99.5679	121.259	139.906	129.546	136.655			A0A286ZZS2	CASP1	Caspase-1	Sus scrofa	29.9557	0.00085065	38.6114	1	1	35.7384	42.158	48.9512	38.9853	47.1659	47.792	40.4703	46.4403
		A0A286ZIV3;F1SS19	KETVYCLNDDDETEVPKEDTIQGFR	FALSE	360;301	TRUE	_KETVYC[Carbamidomethyl (C)]LNDDDETEVPKEDTIQGFR_	131.389	104.579	127.178	92.0267	60.249	87.0253	80.0101	87.5475			A0A286ZZT4	NAT9	N-acetyltransferase 9 (putative)	Sus scrofa	23.8632	0	41.5082	1	1	654.333	149.875	93.7772	105.073	118.354	89.3914	55.8887	132.35
		A0A286ZIV3;F1SS19	QYMFSSLK	FALSE	501;442	TRUE	_QYMFSSLK_	68.7822	70.1886	137.023	75.4513	82.9145	57.6702	105.115	117.509			A0A286ZZT7	GTF2F2	General transcription factor IIF subunit 2	Sus scrofa	28.4594	0	50.2947	10	0	613.564	611.351	632.832	620.302	599.994	502.474	569.74	528.332
		A0A286ZIV3;F1SS19	EDGTGDRGDSSLRPDHHGPSFPLK	FALSE	241;182	TRUE	_EDGTGDRGDSSLRPDHHGPSFPLK_	46.6398		37.7143		77.0213	57.4782	48.9985	37.9667			A0A286ZZT8	CCDC126	Coiled-coil domain containing 126	Sus scrofa	15.6352	0	50.9428	1	1	379.047	335.074	302.532	268.203	321.07	324.817	332.78	276.225
		A0A286ZIV3;F1SS19	DQLDIIIHNLKK	FALSE	214;155	TRUE	_DQLDIIIHNLKK_	33.4266	34.9868	47.6245	52.4311	68.2463	28.3808	24.0783	32.3856			A0A286ZZU1	TP53BP1	Tumor protein p53 binding protein 1	Sus scrofa	209.159	0	53.6697	49	3	887.683	831.02	908.541	949.034	902.812	863.008	1006.02	935.857
		A0A286ZIV3;F1SS19	DEIALVLFGTDGTENALAGK	FALSE	121;62	TRUE	_DEIALVLFGTDGTENALAGK_	4.2223		4.10669	16.4226	5.74855	44.3978	26.125	32.9915			A0A286ZZU8	MED20	Mediator of RNA polymerase II transcription subunit 20	Sus scrofa	23.1957	0	50.0996	5	5	65.4054	89.398	92.6833	83.5422	137.673	68.7577	57.4062	121.078
		A0A286ZIV3;F1SS19	VDEEQMK	FALSE	395;336	TRUE	_VDEEQMK_	246.753	170.296	215.214	135.026	173.704	101.726					A0A286ZZW3	E2F4	E2F transcription factor 4	Sus scrofa	43.2336	0	44.1514	2	2	44.3299	69.4711	23.6873	46.7001	50.7773	54.6701	46.8155	38.3417
		A0A286ZIV3;F1SS19	VITMFVQR	FALSE	106;47	TRUE	_VITMFVQR_	173.798	86.9537	162.597	104.132	154.002	82.2361		141.255			A0A286ZZW4	TM9SF3	Transmembrane 9 superfamily member	Sus scrofa	65.8689	0	52.7144	25	1	3080.19	2938.56	3155.72	3424.66	3374.81	2996.39	3442.61	3220.49
		A0A286ZIV3;F1SS19	QVFAESKDEIALVLFGTDGTENALAGK	FALSE	114;55	TRUE	_QVFAESKDEIALVLFGTDGTENALAGK_	111.318	70.9363	142.03	42.3725	29.1266		49.7448	16.9322			A0A286ZZX7	PPP2R2B	Serine/threonine-protein phosphatase 2A 55 kDa regulatory subunit B	Sus scrofa	58.7454	0	51.1186	1	1	197.588	193.613	174.061	191.23	179.39	233.115	123.896	246.614
		A0A286ZIV3;F1SS19	ASFEEASHQLISHIEQFLDTNETPYFMK	FALSE	677;618	TRUE	_ASFEEASHQLISHIEQFLDTNETPYFMK_	24.5265		16.4148	5.74967	15.4376	11.5859	14.0689	17.955			A0A286ZZY0	NRF1	Nuclear respiratory factor 1	Sus scrofa	50.1982	0	51.2528	4	4	454.419	577.194	508.868	444.81	445.827	458.669	478.287	416.067
		A0A286ZIV3;F1SS19	CQIPLSK	FALSE	595;536	TRUE	_C[Carbamidomethyl (C)]QIPLSK_	26.3969	77.332		51.3306		36.6865	46.075	53.2807			A0A286ZZY1	UBTD2	Ubiquitin domain containing 2	Sus scrofa	31.2427	0	49.5388	4	0	99.1814	108.931	120.855	113.32	100.578	73.37	103.801	90.8582
		A0A286ZIV9;A0A287BHV8	FVKEPAFEDITLESER	FALSE	779;811	FALSE	_FVKEPAFEDITLESER_	1170.15	812.143	1147.28	1147.62	1116.06	871.727	1067.9	931.053			A0A287A001	DNAJC10	DnaJ homolog subfamily C member 10	Sus scrofa	92.1611	0	53.4181	24	0	656.906	680.486	709.919	714.036	673.103	622.834	733.225	668.865
		A0A286ZIV9;A0A287BHV8	STTLDAGNIK	FALSE	714;746	FALSE	_STTLDAGNIK_	807.647	947.015	872.534	1719.16	1185.86	1446.11	1538.16	1997.38			A0A287A012	VMA21	Vacuolar ATPase assembly integral membrane protein VMA21	Sus scrofa	29.3497	0	50.6071	1	1	803.949	617.794	938.049	903.987	850.102	803.462	874.699	812.718
		A0A286ZIV9;A0A287BHV8	FLENHEK	FALSE	475;507	FALSE	_FLENHEK_	1290.46	1185.55	1267.77	1298.73	1317.23	1216.73	1196.2	1358.17			A0A287A018	C5H12orf57	Protein C10	Sus scrofa	13.1381	0	52.399	6	6	2023.5	1953.32	1582.56	1666.47	1952.51	1795.35	2003.86	1917.44
		A0A286ZIV9;A0A287BHV8	TYYYNTETK	FALSE	193;193	FALSE	_TYYYNTETK_	1110.03	1076.13	1199.13	1278.25	959.215	1061.25	1319.66	1257.3			A0A287A021	NUTF2	Nuclear transport factor 2	Sus scrofa	11.8735	0	51.6445	3	3	603.987	571.966	734.509	717.563	673.852	594.785	685.536	756.071
		A0A286ZIV9;A0A287BHV8	FTNMLGQPGSTALDLFK	FALSE	651;683	FALSE	_FTNMLGQPGSTALDLFK_	432.914	538.617	674.148	586.042	387.042	367.467	432.289	585.026			A0A287A023	ACP2	Acid phosphatase 2, lysosomal	Sus scrofa	48.4817	0	53.5405	5	1	439.744	420.209	434.255	395.7	375.608	404.358	341.337	386.317
		A0A286ZIV9;A0A287BHV8	FTNMLGQPGSTALDLFK	FALSE	651;683	FALSE	_FTNM[Oxidation (M)]LGQPGSTALDLFK_	432.914	538.617	674.148	586.042	387.042	367.467	432.289	585.026			A0A287A024	ASMTL	Acetylserotonin O-methyltransferase like	Sus scrofa	64.8506	0	48.4889	3	3	97.7506	76.1001	89.2268	94.5925	83.9912	76.9629	115.727	93.7507
		A0A286ZIV9;A0A287BHV8	EPAFEDITLESER	FALSE	782;814	FALSE	_EPAFEDITLESER_	857.705	956.635	1050.54	1143.62	1043.21	916.812	931.05	1036.74			A0A287A026	PRMT5	Protein arginine N-methyltransferase 5	Sus scrofa	72.4145	0	51.5619	24	0	1145.87	1058.72	1112.5	1160.21	1112.57	1031.33	1106.91	1173.75
		A0A286ZIV9;A0A287BHV8	SMWTEHK	FALSE	181;181	FALSE	_SMWTEHK_	455.45	466.957	534.519	516.153	527.094	435.242	485.439	465.476			A0A287A035	ISY1	ISY1 splicing factor homolog	Sus scrofa	30.6937	0	54.8405	5	3	146.623	147.343	127.331	142.168	165.192	127.751	161.201	163.428
		A0A286ZIV9;A0A287BHV8	SMWTEHK	FALSE	181;181	FALSE	_SM[Oxidation (M)]WTEHK_	455.45	466.957	534.519	516.153	527.094	435.242	485.439	465.476			A0A287A041	PTDSS2	Phosphatidylserine synthase	Sus scrofa	56.1059	0	48.2736	8	8	498.137	413.208	448.246	475.449	500.962	392.672	505.949	467.016
		A0A286ZIV9;A0A287BHV8	ALEKEEEEEKQK	FALSE	592;624	FALSE	_ALEKEEEEEKQK_	337.781	418.562	373.209	417.263	460.04	322.08	517.147	362.511			A0A287A049	CFH	Complement factor H	Sus scrofa	131.55	0.000488222	39.1889	1	1	107.985	283.577	214.488	174.906	201.905	279.588	341.483	377.91
		A0A286ZIV9;A0A287BHV8	SNLHAMIK	FALSE	271;271	TRUE	_SNLHAMIK_	269.559	396.75	323.108	276.513	295.892	263.675	304.495	294.712			A0A287A051	TRIM16	Tripartite motif containing 16	Sus scrofa	53.3432	0	51.8791	14	4	336.748	321.161	384.346	381.677	380.755	322.695	404.883	360.592
		A0A286ZIV9;A0A287BHV8	SNLHAMIK	FALSE	271;271	TRUE	_SNLHAM[Oxidation (M)]IK_	269.559	396.75	323.108	276.513	295.892	263.675	304.495	294.712			A0A287A053	NSMAF	Neutral sphingomyelinase activation associated factor	Sus scrofa	104.314	0	51.6258	3	3	205.998	182.976	207.309	201.025	186.128	163.082	195.312	173.257
		A0A286ZIV9;A0A287BHV8	ELEDLEGYQNTIVAGSLITK	FALSE	251;251	FALSE	_ELEDLEGYQNTIVAGSLITK_	431.479	638.266	494.116	461.996	491.562	625.204	222.991	540.833			A0A287A057	TCEAL4	Transcription elongation factor A protein-like 2	Sus scrofa	25.3575	0	41.1529	1	1	21.0467	37.7812	59.8808	10.1364	14.1321	15.8751	24.8131	10.6887
		A0A286ZIV9;A0A287BHV8	SDSGKPYYYNSQTK	FALSE	229;229	FALSE	_SDSGKPYYYNSQTK_	248.391	261.87	259.857	240.033	258.529	200.413	233.857	217.42			A0A287A058	ANKRD40	Ankyrin repeat domain 40	Sus scrofa	40.5359	0	47.2529	6	6	278.863	203.898	228.382	268.124	220.097	204.166	197.596	239.553
		A0A286ZIV9;A0A287BHV8	KQAFNAYK	FALSE	443;475	FALSE	_KQAFNAYK_	387.826	342.768	388.024	340.913	379.551	293.787	296.981	352.553			A0A287A059	ACTR1A	Actin related protein 1A	Sus scrofa	41.5917	0	53.7827	18	0	1940.75	1983.91	1991.75	1979.24	2028.94	1716.42	1837.33	1869.98
		A0A286ZIV9;A0A287BHV8	QSTWEKPDDLKTPAEQLLSK	FALSE	202;202	FALSE	_QSTWEKPDDLKTPAEQLLSK_	354.55	309.922	311.996	373.901	272.292	263.587	316.986	304.809			A0A287A061	HMGCR	3-hydroxy-3-methylglutaryl coenzyme A reductase	Sus scrofa	92.7926	0	44.1169	2	1	142.58	153.565	148.251	102.262	121.867	97.2539	149.678	114.629
		A0A286ZIV9;A0A287BHV8	QATPPIELDAVWEDIR	FALSE	761;793	FALSE	_QATPPIELDAVWEDIR_	65.9794	70.8186	320.774	182.776	244.023	181.582	150.795	179.518			A0A287A070	FBXO6	F-box protein 6	Sus scrofa	31.2078	0	51.9695	15	14	1768.85	1689.68	1901.81	1904.07	1924.39	1740.86	1977.58	1967.08
		A0A286ZIV9;A0A287BHV8	ALEKEEEEEK	FALSE	592;624	FALSE	_ALEKEEEEEK_	227.661	283.916	265.543	285.323	292.902	203.807	433.003	300.494			A0A287A075	FBXO44	F-box only protein 44	Sus scrofa	29.023	0	42.1244	1	1	27.8542	77.175	23.9214			52.5574	53.1601	44.5257
		A0A286ZIV9;A0A287BHV8	FYVEDLK	FALSE	668;700	FALSE	_FYVEDLK_	265.107	358.418	196.103	289.596	193.115	327.97	162.834	224.772			A0A287A077	PBLD	Phenazine biosynthesis like protein domain containing	Sus scrofa	28.2493	0	49.6563	13	0	1046.14	871.568	987.688	953.389	987.289	840.854	988.014	941.48
		A0A286ZIV9;A0A287BHV8	MIINDPR	FALSE	426;458	FALSE	_MIINDPR_	84.7079	121.158	138.402	259.091	188.577	406.244	297.292	458.038			A0A287A080	ANXA13	Annexin	Sus scrofa	39.5074	0	53.8456	32	1	8478.07	8797.03	8563.06	9251.1	9877.31	8586.11	9994.42	8834.81
		A0A286ZIV9;A0A287BHV8	TYTWNTK	FALSE	392;424	FALSE	_TYTWNTK_	294.915	299.172	181.289	241.731	139.489	185.774	182.382	203.371			A0A287A081	WDR44	WD repeat domain 44	Sus scrofa	97.3777	0	53.1631	28	0	515.729	486.509	577.39	526.786	561.077	489.643	542.785	601.175
		A0A286ZIV9;A0A287BHV8	QEAVADFTPK	FALSE	371;403	FALSE	_QEAVADFTPK_	169.36	77.1863	259.418	143.078	134.742	235.964	91.0973	222.556			A0A287A088	TMEM199	Transmembrane protein 199	Sus scrofa	23.098	0	49.7911	2	2	246.564	268.331	223.349	246.837	278.396	236.962	252.276	235.511
		A0A286ZIV9;A0A287BHV8	VQTEKEEKEEAR	FALSE	451;483	FALSE	_VQTEKEEKEEAR_	207.532	253.999	86.8414	185.041	299.016	87.3119	118.508	67.7757			A0A287A096	EIF2S1	Eukaryotic translation initiation factor 2 subunit 1	Sus scrofa	36.1082	0	52.9536	26	25	3631.92	3320.4	3657.52	3656.65	3660.1	3284.08	3565.72	3373.84
		A0A286ZIV9;A0A287BHV8	QSTWEKPDDLK	FALSE	202;202	FALSE	_QSTWEKPDDLK_	63.4835	77.2195	87.8158	51.5452	81.1144	73.9783	107.163	70.3193			A0A287A0A3	AHCTF1	AT-hook containing transcription factor 1	Sus scrofa	259.695	0	53.3215	44	1	459.631	438.129	485.117	474.824	463.333	429.609	481.273	463.027
		A0A286ZIV9;A0A287BHV8	RSTTLDAGNIK	FALSE	713;745	FALSE	_RSTTLDAGNIK_	150.901	121.463	148.49	115.787	146.956	121.972	140.264	118.434			A0A287A0B1	MTX3	Metaxin	Sus scrofa	35.0425	0	49.3689	7	0	613.949	568.897	570.949	588.626	532.241	478.879	519.73	449.067
		A0A286ZIV9;A0A287BHV8	RVPSNASWEQAMK	FALSE	413;445	FALSE	_RVPSNASWEQAMK_	65.4858	74.2297	135.309	127.279	137.899	114.591	106.569	93.3837			A0A287A0B5	COQ7	5-demethoxyubiquinone hydroxylase, mitochondrial	Sus scrofa	24.2479	0	49.4784	9	9	355.94	347	323.291	405.765	394.666	333.213	481.067	292.857
		A0A286ZIV9;A0A287BHV8	AEQMFGEMEVWNAISER	FALSE	491;523	FALSE	_AEQMFGEMEVWNAISER_	51.3623	67.5328	64.2367	40.9655	40.3601	66.1441	31.4563	38.0223			A0A287A0E2	SH3GLB2	SH3 domain containing GRB2 like, endophilin B2	Sus scrofa	49.8145	0	52.2552	15	1	518.927	548.817	614.786	607.254	671.381	589.387	628.159	625.728
		A0A286ZIV9;A0A287BHV8	QATPPIELDAVWEDIRER	FALSE	761;793	FALSE	_QATPPIELDAVWEDIRER_	95.6845	73.5522	57.2187	88.2705	63.9675	57.85	115.119	67.6447			A0A287A0F7	SMLR1	Small leucine rich protein 1	Sus scrofa	11.1691	0	50.382	1	1	56.6769	82.1252	69.7732	76.6196	57.0419	78.3991	45.5329	83.7679
		A0A286ZIV9;A0A287BHV8	IIKDILK	FALSE	683;715	FALSE	_IIKDILK_	28.2073	58.7362	53.7966	41.3953	73.2784	45.928	59.9775	52.499			A0A287A0F9	KIAA0513	KIAA0513	Sus scrofa	46.5236	0	52.714	10	1	388.865	361.802	384.958	398.977	370.826	359.131	374.999	428.094
		A0A286ZIV9;A0A287BHV8	KAEQMFGEMEVWNAISER	FALSE	490;522	FALSE	_KAEQMFGEMEVWNAISER_	22.0015	38.4049	34.7592	34.8459	54.9789	33.9776	29.2542	34.1516			A0A287A0G2	ABR	Active breakpoint cluster region-related protein	Sus scrofa	93.7569	0	50.7648	27	0	798.612	717.673	838.279	752.27	779.452	736.372	793.827	879.05
		A0A286ZIV9;A0A287BHV8	TLLEQLDDDQ	FALSE	953;985	FALSE	_TLLEQLDDDQ_	56.6008	104.518	113.934	161.189	89.515	91.8928					A0A287A0G6	MMS19	MMS19 nucleotide excision repair protein	Sus scrofa	105.605	0	46.1241	1	1	498.855	432.545	450.499	492.784	555.686	360.629	363.102	442.425
		A0A286ZIW5;F1SAN6	ALMPLAQHLNPVR	FALSE	454;443	FALSE	_ALMPLAQHLNPVR_	229.464	113.934	342.705	500.601	487.718	479.388	672.195	547.467			A0A287A0G8		Endogenous retrovirus group K member 25 Pol	Sus scrofa	142.113	0.00085065	38.8211	4	4	36.0333	41.8641	45.7018	46.4932	41.5855	41.9194	49.3118	38.8701
		A0A286ZIW5;F1SAN6	ALMPLAQHLNPVR	FALSE	454;443	FALSE	_ALM[Oxidation (M)]PLAQHLNPVR_	229.464	113.934	342.705	500.601	487.718	479.388	672.195	547.467			A0A287A0H0	ZNF438	Zinc finger protein 438	Sus scrofa	85.2303	0.00085065	38.462	2	2	3409.93	3710.91	2842.84	4629.49	2727.64	2350.87	3047.79	3312.33
		A0A286ZIW5;F1SAN6	EMVPAKPPK	FALSE	239;228	FALSE	_EMVPAKPPK_	540.96	541.027	435.482	504.977	509.276	459.148	658.185	421.187			A0A287A0H1	UPP1	Uridine phosphorylase	Sus scrofa	44.192	0	50.4938	11	1	4721.79	4771.78	5740.19	4904.97	5230.83	5004.37	5090.27	5529.73
		A0A286ZIW5;F1SAN6	EMVPAKPPK	FALSE	239;228	FALSE	_EM[Oxidation (M)]VPAKPPK_	540.96	541.027	435.482	504.977	509.276	459.148	658.185	421.187			A0A287A0I0	PPP3R1	Protein phosphatase 3 regulatory subunit B, alpha	Sus scrofa	19.2999	0	56.2533	11	2	898.292	804.676	922.734	926.306	953.502	942.127	843.443	870.376
		A0A286ZIW5;F1SAN6	EQVPSLGSNVACGLAYTDYHK	FALSE	574;563	FALSE	_EQVPSLGSNVAC[Carbamidomethyl (C)]GLAYTDYHK_	350.402	260.223	324.537	350.781	335.509	297.292	422.998	312.736			A0A287A0I3	TMTC4	dolichyl-phosphate-mannose--protein mannosyltransferase	Sus scrofa	85.3625	0	52.4306	6	0	266.226	186.629	193.41	202.861	132.561	152.171	200.046	152.097
		A0A286ZIW5;F1SAN6	NAQIAQSPILLLGGAASTLLQNR	FALSE	152;141	FALSE	_NAQIAQSPILLLGGAASTLLQNR_	418.393	264.546	293.304	273.255	303.243	391.505	297.956	331.129			A0A287A0I6	CBFB	Core-binding factor subunit beta	Sus scrofa	20.7611	0	54.7579	6	0	683.116	622.541	635.072	665.145	670.124	605.576	616.662	690.863
		A0A286ZIW5;F1SAN6	LTGSVGVAAVTAGPGLTNTVTAVK	FALSE	128;117	FALSE	_LTGSVGVAAVTAGPGLTNTVTAVK_	364.875	265.295	241.775	366.274	306.062	318.059	313.052	254.015			A0A287A0J6	SLC4A4	Anion exchange protein	Sus scrofa	152.537	0	53.035	9	9	394.007	362.598	389.725	361.483	312.729	275.061	308.791	381.651
		A0A286ZIW5;F1SAN6	DAQQQCQDGHPVVVNILIGR	FALSE	620;609	FALSE	_DAQQQC[Carbamidomethyl (C)]QDGHPVVVNILIGR_	369.441	315.816	323.741	268.86	264.307	253.304	298.759	249.714			A0A287A0K2	MRPL49	39S ribosomal protein L49, mitochondrial	Sus scrofa	18.9038	0	49.0431	6	4	538.837	647.799	541.389	635.492	577.646	554.662	527.838	489.824
		A0A286ZIW5;F1SAN6	QEVTAVFAADAVAR	FALSE	114;103	FALSE	_QEVTAVFAADAVAR_	466.396	437.924	628.885	613.506	473.695	567.579	694.179	574.319			A0A287A0L6	FAM241A	Family with sequence similarity 241 member A	Sus scrofa	15.1051	0	53.5234	3	3	51.3541	81.3733	32.4171	56.194	33.7451	35.5853	29.5951	22.0505
		A0A286ZIW5;F1SAN6	VLQLVEETLPDNSILVVDGGDFVGTAAHLVQPR	FALSE	467;456	FALSE	_VLQLVEETLPDNSILVVDGGDFVGTAAHLVQPR_	390.285	335.431	252.698	290.401	295.565	233.431	150.499	271.322			A0A287A0N3	PIGN	GPI ethanolamine phosphate transferase 1	Sus scrofa	93.9005	0	50.3346	6	1	188.05	262.97	227.692	227.508	279.353	218.494	315.247	233.355
		A0A286ZIW5;F1SAN6	LGLFYQLTHK	FALSE	53;42	FALSE	_LGLFYQLTHK_	399.959	325.802	318.061	384.128	414.207	278.617	407.398	374.291			A0A287A0N9	RB1CC1	RB1 inducible coiled-coil 1	Sus scrofa	181.727	0	53.2613	28	1	223.069	200.096	256.127	244.569	257.245	234.217	257.191	272.79
		A0A286ZIW5;F1SAN6	VRDIIPTLR	FALSE	199;188	FALSE	_VRDIIPTLR_	200.837	178.623	323.207	314.605	379.863	282.017	245.346	360.163			A0A287A0Q3	EYA3	Eyes absent homolog	Sus scrofa	57.8014	0	48.181	7	3	128.561	133.642	141.211	126.132	142.937	95.3814	115.91	131.787
		A0A286ZIW5;F1SAN6	NHPLHIR	FALSE	345;334	FALSE	_NHPLHIR_	34.8548	65.2597	87.0409	575.63	323.15	318.308	489.149	376.863			A0A287A0R5	AFMID	Kynurenine formamidase	Sus scrofa	35.3722	0	51.3489	6	1	139.476	143.009	136.943	97.387	142.057	114.658	124.292	130.904
		A0A286ZIW5;F1SAN6	VAVETLGVPCFLGGMAR	FALSE	323;312	FALSE	_VAVETLGVPC[Carbamidomethyl (C)]FLGGMAR_	156.755	132.872	165.906		114.024	265.609		286.677			A0A287A0R7		E3 ubiquitin-protein ligase RNF213	Sus scrofa	109.531	0	53.2343	30	4	657.331	573.007	674.052	633.478	652.066	590.748	678.972	669.115
		A0A286ZIW5;F1SAN6	AAMGLGAQGLLLSR	FALSE	595;584	FALSE	_AAMGLGAQGLLLSR_	187.81	100.909	119.82	109.571	192.987	145.811	226.236	225.012			A0A287A0S1	GOLPH3L	Golgi phosphoprotein 3 like	Sus scrofa	32.7453	0	56.0223	13	13	862.517	869.281	909.266	999.653	913.388	902.504	929.878	997.572
		A0A286ZIW5;F1SAN6	GALQAVDQMSLFQPLCK	FALSE	175;164	FALSE	_GALQAVDQMSLFQPLC[Carbamidomethyl (C)]K_	91.4564	207.175	138.271	124.89	154.143	126.604	90.6064	152.126			A0A287A0S2	ATF7	Cyclic AMP-dependent transcription factor ATF-7	Sus scrofa	52.8821	0	53.6833	4	0	415.901	310.394	466.307	478.15	432.438	281.081	287.416	340.529
		A0A286ZIW5;F1SAN6	NGGENVAAVLK	FALSE	70;59	FALSE	_NGGENVAAVLK_	198.881	135.473	134.754	177.085	85.6782	120.708	78.8214	146.767			A0A287A0S3	FAM111A	FAM111 trypsin like peptidase A	Sus scrofa	66.6709	0	53.6094	13	12	316.147	291.692	366.796	372.42	383.842	353.006	440.781	383.775
		A0A286ZIW5;F1SAN6	EMLINSDIFWKPQEAVQGDVGSFVVK	FALSE	396;385	FALSE	_EMLINSDIFWKPQEAVQGDVGSFVVK_	32.4172	36.4164	59.6979	81.8983	59.6156	70.5402	64.1315	104.421			A0A287A0U3	EHBP1	EH domain binding protein 1	Sus scrofa	132.549	0	53.023	21	1	246.32	230.596	250.705	255.325	266.802	232.122	270.85	222.094
		A0A286ZIW5;F1SAN6	EMLINSDIFWKPQEAVQGDVGSFVVK	FALSE	396;385	FALSE	_EM[Oxidation (M)]LINSDIFWKPQEAVQGDVGSFVVK_	32.4172	36.4164	59.6979	81.8983	59.6156	70.5402	64.1315	104.421			A0A287A0V2	LOC100626318	Cationic amino acid transporter 3	Sus scrofa	68.8067	0	45.7715	1	1	37.6155	33.6069	29.8992	93.0287	75.9941	58.3885	89.0877	48.9536
		A0A286ZIW5;F1SAN6	LVEGLQGQTWASDWAEELR	FALSE	422;411	FALSE	_LVEGLQGQTWASDWAEELR_	77.3155	93.4393	143.922	124.617	70.1381	105.491	110.715	60.4708			A0A287A0V4	TXNL4A	Thioredoxin-like protein	Sus scrofa	16.8004	0	53.3547	6	3	257.093	232.539	319.855	306.823	295.702	244.466	296.056	284.285
		A0A286ZIW5;F1SAN6	ESEDQVVK	FALSE	609;598	FALSE	_ESEDQVVK_	101.653	91.0541	81.0128	99.1332	73.6474	170.252	40.5555	105.148			A0A287A0V6	PYCR1	Pyrroline-5-carboxylate reductase	Sus scrofa	33.2475	0	51.8273	19	0	4751.51	4707.63	4889.04	5051.81	4250.85	4287.83	5387.45	4003.33
		A0A286ZIW5;F1SAN6	DIIPTLR	FALSE	201;190	FALSE	_DIIPTLR_	95.432	164.559	106.526	126.494	57.8977	103.441	52.5708	37.717			A0A287A0W1	SESN3	Sestrin 3	Sus scrofa	57.3098	0	53.6888	12	0	228.775	235.546	252.085	214.032	223.653	201.417	205.558	205.552
		A0A286ZIW5;F1SAN6	AKRPLMLLGSQALLPPTPADK	FALSE	300;289	FALSE	_AKRPLMLLGSQALLPPTPADK_	73.546	79.0611	62.5969	58.9956	121.234	45.9862	107.107	104.077			A0A287A0W6	ERGIC3	Endoplasmic reticulum-Golgi intermediate compartment protein	Sus scrofa	43.8392	0	49.6496	11	11	463.277	425.693	494.215	468.693	413.749	392.083	472.279	430.829
		A0A286ZIW5;F1SAN6	HKIPVMALIGNDAGWTQISR	FALSE	554;543	FALSE	_HKIPVMALIGNDAGWTQISR_	57.6319	59.1674	89.7069	62.1705	83.3286	57.4172	85.171	76.6279			A0A287A0W7	MCOLN1	Mucolipin TRP cation channel 1	Sus scrofa	74.9167	0	43.686	3	3	194.253	117.734	119.539	135.901	149.428	92.8425	122.86	74.323
		A0A286ZIW5;F1SAN6	KADVVILAGMVCDFR	FALSE	360;349	FALSE	_KADVVILAGMVC[Carbamidomethyl (C)]DFR_	31.3308	49.2711	45.0088	35.503	39.6009	28.7728	34.4457	48.7436			A0A287A0W8	ICE1	Interactor of little elongation complex ELL subunit 1	Sus scrofa	230.711	0.00747863	32.9918	3	3	16.3859	21.0234	24.0384	32.4123	25.6929	22.5411	23.5521	20.16
		A0A286ZIZ7	FLQLTPER	FALSE	86	FALSE	_FLQLTPER_	1063.57	1162	967.371	893.299	1248.73	1041.32	872.864	1088.04			A0A287A0X8		Methyltransf_11 domain-containing protein	Sus scrofa	26.7039	0	50.0555	4	1	1015.33	1219.93	1290.29	1185.42	1217.37	1222.1	1239.48	1398.13
		A0A286ZIZ7	SLVIDEGEDDLGR	FALSE	178	FALSE	_SLVIDEGEDDLGR_	1216.15	1618.45	1452.75	1097.48	460.516	1327.92	177.564	284.443			A0A287A0Y0	EPB41	Protein 4.1	Sus scrofa	112.665	0	52.2784	38	8	1169.47	1166.15	1292.17	1268.88	1257.84	1162.49	1216.69	1299.84
		A0A286ZIZ7	SRPIAGEGR	TRUE	237	TRUE	_SRPIAGEGR_	558.399	618.988	593.759	686.371	720.712	630.643	894.463	746.352			A0A287A0Y1	MYG1	MYG1 exonuclease	Sus scrofa	43.2163	0	53.1445	15	15	652.486	613.193	689.864	673.289	665.863	592.553	725.628	647.455
		A0A286ZIZ7	GDLGNVCADADGR	FALSE	147	FALSE	_GDLGNVC[Carbamidomethyl (C)]ADADGR_	627.341	562.86	613.265	720.743	686.892	583.391	676.876	558.032			A0A287A0Z7	USP28	Ubiquitin specific peptidase 28	Sus scrofa	124.64	0	48.8892	2	2	94.1553	81.8517	99.2263	79.654	75.1504	46.4981	50.1653	38.9322
		A0A286ZIZ7	SAGLFQNPK	FALSE	214	FALSE	_SAGLFQNPK_	322.034	703.538	796.794	641.304	843.835	787.013	317.071	492.578			A0A287A102	TBXA2R	Thromboxane A2 receptor	Sus scrofa	37.8277	0.00406407	35.0858	1	1	304.456	239.53	193.392	179.753	186.938	141.126	233.564	147.813
		A0A286ZIZ7	HRGDLGNVCADADGR	FALSE	145	FALSE	_HRGDLGNVC[Carbamidomethyl (C)]ADADGR_	501.542	474.359	479.444	425.046	505.788	332.7	492.221	370.397			A0A287A111	REXO5	RNA exonuclease 5	Sus scrofa	88.8317	0	54.34	8	2	1510.59	1563.22	2013.35	1729.18	1651.82	1463.5	1356.29	1578.05
		A0A286ZIZ7	WQNLEAAVAILGGSGPVQGVVR	FALSE	64	FALSE	_WQNLEAAVAILGGSGPVQGVVR_	98.8374	66.8093	80.3388	146.219	203.124	153.418	102.55	193.776			A0A287A119	MRPL34	39S ribosomal protein L34, mitochondrial	Sus scrofa	10.8487	0	48.6354	2	2	93.0005	126.852	161.119	150.537	128.778	57.9511	99.2827	139.901
		A0A286ZIZ7	VWDVIGR	FALSE	171	FALSE	_VWDVIGR_	195.458	376.296	267.202	246.905	400.323	186.741	114.642	192.079			A0A287A123	SCEL	Sciellin	Sus scrofa	72.6201	0	51.8139	6	6	244.574	296.167	304.251	296.02	289.277	232.71	213.564	269.979
		A0A286ZIZ7	NCNSCGDHFNPDGMSHGGPQDSDR	FALSE	121	FALSE	_NC[Carbamidomethyl (C)]NSC[Carbamidomethyl (C)]GDHFNPDGMSHGGPQDSDR_	50.2305	48.1508	54.6	41.7779	40.9271	25.0512	42.8395	23.231			A0A287A133	NARS1	asparagine--tRNA ligase	Sus scrofa	63.0711	0	53.7521	30	1	5604.76	5235.89	5993.86	5935.47	5855.46	5254.18	5455.05	5908.68
		A0A286ZIZ7	TCQSCVDAVSR	TRUE	2	TRUE	_TC[Carbamidomethyl (C)]QSC[Carbamidomethyl (C)]VDAVSR_	53.9775		59.342			78.963	113.276	109.037			A0A287A140	YKT6	YKT6 v-SNARE homolog	Sus scrofa	18.3771	0	51.595	10	3	866.98	770.912	816.519	851.527	859.548	752.295	919.538	884.754
		A0A286ZIZ7	CLIEGTIDGLKPGLHGLHVHQFGDLTR	FALSE	94	FALSE	_C[Carbamidomethyl (C)]LIEGTIDGLKPGLHGLHVHQFGDLTR_	57.74	41.2777	61.7508	39.4674	48.0354		39.3479	50.7445			A0A287A143	MRPL2	Mitochondrial ribosomal protein L2	Sus scrofa	33.2168	0	51.017	11	4	534.355	505.413	584.174	596.83	522.718	511.117	617.484	525.369
		A0A286ZIZ9	EGGAAMAAGESMAQR	FALSE	28	FALSE	_EGGAAMAAGESMAQR_	429.993	448.404	439.193	456.116	410.452	410.31	453.846	327.271			A0A287A148	MYO9B	Myosin IXB	Sus scrofa	240.376	0.00311676	35.9942	1	1	59.1835	66.4423				20.8957		102.829
		A0A286ZIZ9	EGGAAMAAGESMAQR	FALSE	28	FALSE	_EGGAAM[Oxidation (M)]AAGESMAQR_	429.993	448.404	439.193	456.116	410.452	410.31	453.846	327.271			A0A287A149	ZFAND6	Zinc finger AN1-type containing 6	Sus scrofa	24.7385	0	48.6579	7	4	330.799	343.347	432.512	370.646	335.549	324.29	279.904	330.569
		A0A286ZIZ9	EGGAAMAAGESMAQR	FALSE	28	FALSE	_EGGAAMAAGESM[Oxidation (M)]AQR_	429.993	448.404	439.193	456.116	410.452	410.31	453.846	327.271			A0A287A155		Rab3 GTPase-activating protein catalytic subunit	Sus scrofa	6.59548	0	45.0095	1	1	356.481	297.865	316.852	422.567	422.494	331.929	468.088	439.507
		A0A286ZIZ9	WYPEEYEFAPK	FALSE	179	FALSE	_WYPEEYEFAPK_	1096.68	796.599	1141.32	1282.01	1372.07	1187.38	1301.39	1391.71			A0A287A159	NHS	NHS actin remodeling regulator	Sus scrofa	159.247	0	51.8735	6	6	32.1403	39.501	46.3607	45.5795	31.8725	38.6669	38.3902	38.8325
		A0A286ZIZ9	ALDDISESIK	TRUE	196	TRUE	_ALDDISESIK_	656.381	908.198	961.618	507.839	846.229	722.97	291.392	837.629			A0A287A166	TMEM9	Transmembrane protein 9	Sus scrofa	20.4748	0	52.6959	4	4	794.242	733.148	917.548	867.985	860.039	918.895	813.801	914.242
		A0A286ZIZ9	QQTPPGLCPLAGNSVHADKK	FALSE	130	FALSE	_QQTPPGLC[Carbamidomethyl (C)]PLAGNSVHADKK_	82.062	52.4718	92.2531	91.1817	72.7217	66.4584	24.5127	34.7515			A0A287A167	SUZ12	SUZ12 polycomb repressive complex 2 subunit	Sus scrofa	79.9962	0	51.1248	18	18	271.065	252.078	275.696	272.765	242.733	240.032	273.725	284.67
		A0A286ZIZ9	RWYPEEYEFAPK	FALSE	178	FALSE	_RWYPEEYEFAPK_	113.597	118.508	136.09	137.484	165.815	117.034	146.39	77.9855			A0A287A174	BICC1	BicC family RNA binding protein 1	Sus scrofa	114.794	0	55.7073	31	4	794.171	821.381	931.889	911.154	928.811	859.39	916.558	908.035
		A0A286ZIZ9	IIDVSTVK	FALSE	166	FALSE	_IIDVSTVK_	129.064	98.0844	123.382	80.1194	120.273	116.73	63.762	67.9915			A0A287A178	PACSIN2	Protein kinase C and casein kinase substrate in neurons 2	Sus scrofa	61.099	0	52.3639	24	0	3723.64	3375.15	3916.87	4061.63	3858.97	3517.74	3882.07	3772.52
		A0A286ZIZ9	KIIENGENEK	TRUE	225	TRUE	_KIIENGENEK_	66.0784	97.4266	114.229	97.4899	87.5069	100.366	106.994	79.5404			A0A287A180	CDK20	Cyclin dependent kinase 20	Sus scrofa	42.2456	0	44.4626	3	0	73.6529	53.9218	27.424		39.474	58.8916	62.921	50.4083
		A0A286ZIZ9	ESTMTLQQAEYEFLSFVR	FALSE	112	FALSE	_ESTM[Oxidation (M)]TLQQAEYEFLSFVR_	68.589	152.269	236.2	40.739	75.5374	170.541	90.1765	193.115			A0A287A189	COX20	Cytochrome c oxidase assembly protein COX20, mitochondrial	Sus scrofa	13.004	0	48.6419	3	1	307.788	303.602	322.042	306.212	252.217	282.179	376.648	278.592
		A0A286ZIZ9	ESTMTLQQAEYEFLSFVR	FALSE	112	FALSE	_ESTMTLQQAEYEFLSFVR_	68.589	152.269	236.2	40.739	75.5374	170.541	90.1765	193.115			A0A287A194	CCDC178	Coiled-coil domain containing 178	Sus scrofa	92.4822	0.00465894	34.9268	1	1	3538.62	3388.63	3363.75	3472.77	3683.81	3156.2	3099.98	3449.61
		A0A286ZJ07	EILLSAEHIVIATGGRPR	FALSE	169	FALSE	_EILLSAEHIVIATGGRPR_	1330.56	1266.77	1498.17	1581.66	1275.14	1410.43	1482.95	1175.82			A0A287A1A9	DGKZ	Diacylglycerol kinase	Sus scrofa	127.117	0	48.1619	5	1	198.665	194.933	205.917	208.305	191.628	151.549	188.395	223.061
		A0A286ZJ07	VAVVDYVSPSPR	FALSE	58	FALSE	_VAVVDYVSPSPR_	1108.4	1309.75	1108.28	1166.68	1109.7	1210.7	979.943	1079.09			A0A287A1B6	PPP2R3C	Serine/threonine-protein phosphatase 2A regulatory subunit B'' subunit gamma	Sus scrofa	53.4689	0.00865544	32.4316	1	1	307.263	127.834	139.724		173.18		98.3347	114.015
		A0A286ZJ07	TVGIHPTCAEEVAK	FALSE	466	FALSE	_TVGIHPTC[Carbamidomethyl (C)]AEEVAK_	551.849	515.153	534.713	569.242	596.436	534.377	677.024	469.008			A0A287A1B8	MAD1L1	Mitotic arrest deficient 1 like 1	Sus scrofa	86.0772	0	52.7891	22	0	509.28	535.065	567.398	598.702	564.986	509.352	552.871	518.932
		A0A286ZJ07	SLNWGHR	FALSE	131	FALSE	_SLNWGHR_	747.41	794.976	869.128	848.305	738.119	842.912	1083.19	810.766			A0A287A1D3	GXYLT1	Glucoside xylosyltransferase 1	Sus scrofa	50.6895	0	53.1094	8	8	386.779	397.97	439.955	500.07	446.837	364.014	478.791	406.324
		A0A286ZJ07	GCMPLRVEK	FALSE	251	FALSE	_GC[Carbamidomethyl (C)]MPLRVEK_	584.754	451.18	1008.35	1408.24	774.775	1001.46	653.093	437.007			A0A287A1E1	TRIAP1	TP53-regulated inhibitor of apoptosis 1	Sus scrofa	8.72885	0	52.0897	9	9	576.76	642.355	667.28	704.159	676.978	605.528	742.009	581.156
		A0A286ZJ07	AFDQQMASLVIEHMAVHGTR	FALSE	228	FALSE	_AFDQQMASLVIEHMAVHGTR_	153.198	129.915	152.117	161.025	126.567	151.572	187.267	175.72			A0A287A1E7	EIF4E3	Eukaryotic translation initiation factor 4E family member 3	Sus scrofa	24.2878	0.000968289	38.1317	1	1	310.255	269.406	270.467	258.824	245.955	223.187	367.812	325.768
		A0A286ZJ07	HTVCGVLK	FALSE	158	FALSE	_HTVC[Carbamidomethyl (C)]GVLK_	378.166	330.112	427.434	409.71	504.049	428.929	436.446	405.799			A0A287A1F1	CLDN1	Claudin	Sus scrofa	22.8469	0	50.9911	9	7	1781.91	1765.46	1815.1	1831.37	1667.17	1575.48	2065.9	1839.75
		A0A286ZJ07	KMAEAVQNHVK	TRUE	120	TRUE	_KMAEAVQNHVK_	85.9707	111.355	121.634	110.255	102.841	105.432	145.979	78.9478			A0A287A1F6	CHMP2B	Charged multivesicular body protein 2B	Sus scrofa	23.3007	0	47.8166	4	4	370.464	324.392	370.39	346.413	369.165	293.448	300.52	307.897
		A0A286ZJ07	KMAEAVQNHVK	TRUE	120	TRUE	_KM[Oxidation (M)]AEAVQNHVK_	85.9707	111.355	121.634	110.255	102.841	105.432	145.979	78.9478			A0A287A1H7	NHLRC3	NHL repeat containing 3	Sus scrofa	38.4307	0	51.8753	3	3	160.833	155.121	171.13	172.063	158.391	141.407	175.428	148.443
		A0A286ZJ07	DAPHYGWEVAQPALHSWR	TRUE	102	TRUE	_DAPHYGWEVAQPALHSWR_	171.981	148.357	148.98	153.192	130.392	132.718	185.991	114.336			A0A287A1J1	EXD2	Exonuclease 3'-5' domain containing 2	Sus scrofa	75.0391	0	49.9042	17	0	384.903	442.968	423.72	491.557	422.977	408.75	533.107	475.359
		A0A286ZJ07	CGASYEQVMR	FALSE	456	FALSE	_C[Carbamidomethyl (C)]GASYEQVMR_	213.013	227.037	245.661	259.864	248.54	239.201	249.712	252.397			A0A287A1N7	NDRG3	Protein NDRG3	Sus scrofa	39.2832	0	51.5874	13	1	671.904	674.513	731.833	686.27	693.894	569.986	624.786	739.973
		A0A286ZJ07	LMHQAALLGGVIR	FALSE	89	FALSE	_LMHQAALLGGVIR_	92.2343	115.941	122.999	127.685	103.368	103.581	104.655	93.8327			A0A287A1N9	ZNF385A	Zinc finger protein 385A	Sus scrofa	40.5788	0	41.8021	2	0	62.4315	50.0527	91.4833	82.1745	59.1271	65.0332	84.8816	51.7675
		A0A286ZJ07	EILLSAEHIVIATGGR	FALSE	169	FALSE	_EILLSAEHIVIATGGR_	94.1118	93.0834	91.7274	120.788	89.0099	80.9873	142.692	93.1841			A0A287A1S6	COL1A1	Collagen alpha-1(I) chain preproprotein	Sus scrofa	139.303	0	53.2062	21	4	353.36	107.49	118.686	90.6664	101.673	112.343	79.1607	97.8811
		A0A286ZJ07	DASQCYIK	FALSE	415	FALSE	_DASQC[Carbamidomethyl (C)]YIK_	96.1402	42.6749	159.033	162.8	103	167.967		114.673			A0A287A1V1	CNOT6	poly(A)-specific ribonuclease	Sus scrofa	61.7729	0	40.6247	1	1	66.4287	47.8076	59.1496	63.1176	48.5622	51.8913	52.2563	83.2695
		A0A286ZJ07	KVAVVDYVSPSPR	FALSE	57	FALSE	_KVAVVDYVSPSPR_	83.3689	111.447	93.2247	117.399	114.899	98.4579	155.569	117.9			A0A287A1V6	SGTA	Small glutamine rich tetratricopeptide repeat co-chaperone alpha	Sus scrofa	34.1891	0	52.1321	14	0	1627.78	1551.99	1628.37	1694.79	1599.87	1432.31	1724.53	1553.24
		A0A286ZJ07	MAEAVQNHVK	FALSE	121	FALSE	_MAEAVQNHVK_	54.3496	61.2084	55.6612	56.4792	61.6802	50.316	99.1222	57.9856			A0A287A1V9	DHRS7B	Dehydrogenase/reductase 7B	Sus scrofa	33.1384	0	51.7639	12	12	913.221	855.518	829.315	890.905	831.169	816.731	841.973	798.767
		A0A286ZJ07	MAEAVQNHVK	FALSE	121	FALSE	_M[Oxidation (M)]AEAVQNHVK_	54.3496	61.2084	55.6612	56.4792	61.6802	50.316	99.1222	57.9856			A0A287A1X3	SP110	SP110 nuclear body protein	Sus scrofa	70.8319	0	49.2948	7	5	240.311	214.999	248.173	256.364	243.368	202.224	291.522	244.766
		A0A286ZJ07	KLMHQAALLGGVIR	FALSE	88	FALSE	_KLMHQAALLGGVIR_	25.1955	78.8254	34.0711	23.4508	31.0879	31.2639	59.3145	39.7751			A0A287A1X4	ALG6	Alpha-1,3-glucosyltransferase	Sus scrofa	58.4067	0	54.0568	3	2	226.246	213.645	220.142	224.851	239.813	193.022	232.615	205.761
		A0A286ZJ10;B0LXP3;F6PVF4	IQTNNNPFQVPIEEQR	FALSE	134;134;154	TRUE	_IQTNNNPFQVPIEEQR_	1350.73	1227.67	1324.52	1287.48	1430.59	1018.73	1475.54	1303.84			A0A287A1Y1	TAPBP	TAP binding protein	Sus scrofa	53.7029	0	51.0691	7	2	2895.19	2455.3	3175.15	3523.67	2977.56	3012.54	3968.27	3249.69
		A0A286ZJ10;B0LXP3;F6PVF4	TPPYADPSLQAPVR	FALSE	254;254;274	TRUE	_TPPYADPSLQAPVR_	1341.49	1240.44	1369.34	1252.79	1269.2	1044.45	1349.8	1266.43			A0A287A202	YRDC	Threonylcarbamoyl-AMP synthase	Sus scrofa	29.0274	0	47.2142	2	2	124.095	140.093	211.114	198.097	228.874	149.834	194.646	153.608
		A0A286ZJ10;B0LXP3;F6PVF4	GSFSQADVHR	FALSE	237;237;257	TRUE	_GSFSQADVHR_	915.308	1040.77	1014.26	1181.54	1174	971.875	1363.44	1166.53			A0A287A207		NEDD4-binding protein 2-like 2	Sus scrofa	22.7626	0	44.397	3	3	45.4564	51.5316	49.7613	53.8267	25.458	35.8539	37.6602	50.733
		A0A286ZJ10;B0LXP3;F6PVF4	DLEQAINQR	FALSE	125;125;145	TRUE	_DLEQAINQR_	616.417	691.528	612.512	460.33	786.637	782.971	342.117	648.191			A0A287A214	KCTD2	Potassium channel tetramerization domain containing 2	Sus scrofa	28.517	0	49.9448	2	2	100.665	110.056	95.6509	110.122	109.575	43.6163	76.9695	82.9506
		A0A286ZJ10;B0LXP3;F6PVF4	LCFQVTVR	FALSE	159;159;179	TRUE	_LC[Carbamidomethyl (C)]FQVTVR_	428.463	483.442	421.403	475.043	566.444	529.134	530.696	519.223			A0A287A215	GRK6	G protein-coupled receptor kinase	Sus scrofa	55.8126	0	49.3228	6	4	89.919	119.136	153.663	147.041	126.121	88.6368	121	100.876
		A0A286ZJ10;B0LXP3;F6PVF4	DGFYEAELCPDR	FALSE	97;97;117	TRUE	_DGFYEAELC[Carbamidomethyl (C)]PDR_	243.55	443.614	462.593	444.604	291.656	523.026	310.334	434.108			A0A287A217	TUBB4B	Tubulin beta 4B class IVb	Sus scrofa	60.8833	0	41.1317	1	0	18428	16884.3	27059.5	49229.6	41062.4	55360.2	27671.4	27424.3
		A0A286ZJ10;B0LXP3;F6PVF4	GDYDLNAVR	FALSE	150;150;170	TRUE	_GDYDLNAVR_	218.476	235.866	405.652	320.239	257.428	436.548	195.881	325.629			A0A287A220	RFXANK	DNA-binding protein RFXANK isoform X2	Sus scrofa	28.0212	0	41.9109	1	1			9.63117	25.5317	38.7952	16.8664	62.6587	45.5032
		A0A286ZJ10;B0LXP3;F6PVF4	ELSEPMEFQYLPDTDDR	FALSE	279;279;299	TRUE	_ELSEPM[Oxidation (M)]EFQYLPDTDDR_	120.475	113.585	134.767	124.581	109.703	59.1764	121.273	122.331			A0A287A228	KDELR2	ER lumen protein-retaining receptor	Sus scrofa	24.454	0	50.2466	3	2	284.173	224.912	237.682	229.992	214.843	159.719	282.798	199.332
		A0A286ZJ10;B0LXP3;F6PVF4	VQKEDIEVYFTGPGWEAR	FALSE	219;219;239	TRUE	_VQKEDIEVYFTGPGWEAR_	49.6356	55.2043	91.4946	106.128	155.778	143.916	67.0417	115.869			A0A287A264	FZR1	Fizzy and cell division cycle 20 related 1	Sus scrofa	51.383	0	47.5713	1	1	28.6971	27.2873	35.9012	29.5002	35.9169	21.2249	40.7435	26.1459
		A0A286ZJ10;B0LXP3;F6PVF4	LPPVLSHPIFDNR	FALSE	175;175;195	TRUE	_LPPVLSHPIFDNR_	169.561	240.707	338.676	153.335	300.821	124.244	157.38	171.186			A0A287A268	SCAF1	SR-related CTD associated factor 1	Sus scrofa	138.094	0	49.4815	14	14	353.515	375.346	385.329	378.778	358.78	342.481	360.668	326.965
		A0A286ZJ10;B0LXP3;F6PVF4	DPPHRPHPHELVGK	FALSE	80;80;100	TRUE	_DPPHRPHPHELVGK_		23.6547			44.3793		28.3468				A0A287A271	HSPB3	Heat shock protein family B (small) member 3	Sus scrofa	16.8083	0.00085065	38.3249	1	1	49583.8	46129.5	39304.1	39121.8	52476.1	39874.5	35286.8	35629.6
		A0A286ZJ19;A0A287BJV3;F1RHN0	PYFLGTGSIR	FALSE	332;332;332	TRUE	_PYFLGTGSIR_	549.834	492.706	512.294	600.058	533.991	555.553	576.958	591.772			A0A287A2B1	SCAPER	S phase cyclin A-associated protein in the endoplasmic reticulum isoform X1	Sus scrofa	158.988	0.00359152	35.4091	1	1		15.2407	23.201	12.3271	9.00136		28.0513
		A0A286ZJ19;A0A287BJV3;F1RHN0	SVIELQQFAR	FALSE	714;681;748	TRUE	_SVIELQQFAR_	311.488	216.261	192.545	304.172	258.604	285.629	254.243	251.976			A0A287A2B5	CINP	Cyclin dependent kinase 2 interacting protein	Sus scrofa	24.0264	0	50.7806	1	1	60.3147	33.6249	49.0737	48.7387	22.6166	43.335	41.7486	27.2904
		A0A286ZJ19;A0A287BJV3;F1RHN0	RFDFEQVTVK	FALSE	447;447;447	TRUE	_RFDFEQVTVK_	255.819	188.858	285.454	297.646	231.414	175.151	174.08	398.14			A0A287A2B6	GRAMD2B	GRAM domain containing 2B	Sus scrofa	49.1935	0	52.917	5	1	165.684	139.588	161.776	150.946	155.253	123.613	149.44	128.684
		A0A286ZJ19;A0A287BJV3;F1RHN0	LLVDPNCSGHSPR	FALSE	85;85;85	TRUE	_LLVDPNC[Carbamidomethyl (C)]SGHSPR_	98.6412	68.4172	103.814	93.0289	109.945	94.9539	125.449	112.308			A0A287A2C8	CLASRP	CLK4 associating serine/arginine rich protein	Sus scrofa	75.1157	0	47.9228	3	2	93.499	92.6628	84.9144	81.0083	105.604	77.3451	109.056	101.484
		A0A286ZJ19;A0A287BJV3;F1RHN0	ELAPGGEVSPAKPPGR	FALSE	369;369;369	TRUE	_ELAPGGEVSPAKPPGR_	72.4039	78.6548	120.207	103.42	79.886	111.048	113.28	117.343			A0A287A2D7	TRIP11	Thyroid hormone receptor interactor 11	Sus scrofa	226.52	0	53.8842	75	0	521.911	508.99	562.978	565.609	590.203	485.311	615.711	578.802
		A0A286ZJ19;A0A287BJV3;F1RHN0	ISVSFTESCR	FALSE	120;120;120	TRUE	_ISVSFTESC[Carbamidomethyl (C)]R_	159.041	136.811	205.953	182.965	147.348	229.803	206.061	155.696			A0A287A2E1	EIF4G1	Eukaryotic translation initiation factor 4 gamma 1	Sus scrofa	176.061	0	47.5107	1	0	1004.37	1035.74	1049.38	787.856	911.515	929.132	537.468	941.181
		A0A286ZJ19;A0A287BJV3;F1RHN0	LITLSVQDAPTKK	FALSE	489;489;489	TRUE	_LITLSVQDAPTKK_	78.4068	82.2557	87.3014	86.5419	88.314	72.3892	91.0864	81.5582			A0A287A2E5	ABI2	Abl interactor 2	Sus scrofa	58.774	0	52.7601	12	2	364.981	365.568	377.72	387.792	388.208	353.406	371.612	333.855
		A0A286ZJ19;A0A287BJV3;F1RHN0	AGLLSPYQILHECLK	FALSE	615;582;615	TRUE	_AGLLSPYQILHEC[Carbamidomethyl (C)]LK_	57.0987	94.5871	59.8873	62.8649	74.0091	53.6021	84.2022	58.4485			A0A287A2E9	ZNF800	Zinc finger protein 800	Sus scrofa	75.2517	0	51.1025	7	0	120.824	140.741	120.938	167.804	144.503	130.764	136.948	177.942
		A0A286ZJ19;A0A287BJV3;F1RHN0	SEVCILHEYMQR	FALSE	511;511;511	TRUE	_SEVC[Carbamidomethyl (C)]ILHEYMQR_	140.181	72.0444	125.766	140.668	148.5	136.349	177.433	146.56			A0A287A2F4	C1H18orf25	Chromosome 1 C18orf25 homolog	Sus scrofa	37.1135	0	54.3486	7	1	506.226	593.304	590.599	561.532	548.709	487.071	553.296	550.289
		A0A286ZJ19;A0A287BJV3;F1RHN0	ILQLLHPHVK	FALSE	680;647;714	TRUE	_ILQLLHPHVK_	46.9654	66.8812	58.7638	98.5325	102.095	85.1365	165.506	107.071			A0A287A2F8	WDR35	WD repeat domain 35	Sus scrofa	121.526	0	51.6852	13	13	295.075	325.136	330.931	342.557	319.464	296.913	327.051	308.305
		A0A286ZJ19;A0A287BJV3;F1RHN0	ATLEILIPDFVK	FALSE	571;538;571	TRUE	_ATLEILIPDFVK_	98.8731	75.0228	82.0792	65.1951	54.8898	69.8996	118.711	106.62			A0A287A2F9	TCEA1	Transcription elongation factor	Sus scrofa	40.2749	0	49.2972	17	1	1744.09	1796.87	1890.89	1913.36	1908.05	1699.18	1861.72	1802.8
		A0A286ZJ19;A0A287BJV3;F1RHN0	VEVCKDESVDLEEFR	FALSE	427;427;427	TRUE	_VEVC[Carbamidomethyl (C)]KDESVDLEEFR_	67.8143	70.1078	67.1671	67.2993	102.288	55.3769	51.6069	75.3578			A0A287A2G1	LOC100523310	Uncharacterized protein	Sus scrofa	71.0783	0	52.3159	4	3	80.0663	60.9137	68.3201	49.1049	60.1418	55.4868	63.7969	44.0698
		A0A286ZJ19;A0A287BJV3;F1RHN0	METCESPCPLPR	FALSE	1;1;1	TRUE	_[Acetyl (Protein N-term)]METC[Carbamidomethyl (C)]ESPC[Carbamidomethyl (C)]PLPR_	74.3089	67.2404	182.384	168.563	202.921	147.027		151.485			A0A287A2G7	LRCH1	Leucine rich repeats and calponin homology domain containing 1	Sus scrofa	78.3994	0	53.4481	9	1	125.186	105.379	118.148	114.776	126.446	134.754	132.195	126.06
		A0A286ZJ19;A0A287BJV3;F1RHN0	DTLGAEAAPGALGQVK	FALSE	409;409;409	TRUE	_DTLGAEAAPGALGQVK_		57.154	38.578	44.1587		24.8722	58.3421	34.492			A0A287A2J0	EDEM2	alpha-1,2-Mannosidase	Sus scrofa	60.4063	0	55.0467	3	3	105.058	115.65	109.356	100.378	61.3151	98.8291	98.9346	94.2937
		A0A286ZJ19;A0A287BJV3;F1RHN0	DSEELEYFNHISIEDSR	FALSE	591;558;591	TRUE	_DSEELEYFNHISIEDSR_	42.5766	36.1119	23.4954	26.002	17.4389	23.8982		24.3386			A0A287A2J3	CARS2	cysteine--tRNA ligase	Sus scrofa	61.1013	0	51.6161	22	0	910.178	891.568	942.354	1016.05	835.574	890.714	952.372	894.068
		A0A286ZJ25	TSSVFEDPVISK	TRUE	82	TRUE	_TSSVFEDPVISK_	1342.83	2180.14	2185.02	2322.62	1904.83	2033.79	1931.92	2025.43			A0A287A2J4	UBL4A	Ubiquitin-like protein 4A	Sus scrofa	39.2149	0	51.2005	9	2	705.044	634.325	690.807	756.371	751.803	685.25	697.195	787.095
		A0A286ZJ25	NCEPVIGLVPILK	TRUE	151	TRUE	_NC[Carbamidomethyl (C)]EPVIGLVPILK_	979.702	1258.92	1041.2	854.533	980.148	1298.42	1044.39	1134			A0A287A2J6	FPGS	Folylpolyglutamate synthase	Sus scrofa	61.9689	0	51.5314	1	1	13.7363	15.3343	34.4994	23.3352	34.7114	33.6714	51.495	18.482
		A0A286ZJ25	SLMTQTLEAVK	TRUE	109	TRUE	_SLMTQTLEAVK_	957.254	1201.28	1161.44	1089.59	1002.73	1069.8	571.743	998.486			A0A287A2J9	CUL3	Cullin 3	Sus scrofa	90.0255	0	55.5361	40	6	891.659	909.784	916.275	937.318	963.43	853.888	972.445	910.409
		A0A286ZJ25	YHAASAEEQATIER	TRUE	126	TRUE	_YHAASAEEQATIER_	327.577	405.529	524.955	479.21	264.155	414.426	359.344	348.788			A0A287A2L0	ARL8A	ADP ribosylation factor like GTPase 8A	Sus scrofa	21.4159	0	49.7392	8	2	2330.63	2405	2857.87	2891.21	2473.66	2662.29	2294.66	2795.38
		A0A286ZJ25	WMIAECR	TRUE	186	TRUE	_WMIAEC[Carbamidomethyl (C)]R_	376.44	834.198	774.287	767.497	666.564	839.547	803.408	831.279			A0A287A2M3	DST	Dystonin	Sus scrofa	871.187	0	51.9593	8	8	199.858	220.687	182.109	217.621	186.852	194.468	202.442	199.758
		A0A286ZJ25	YGPEYKDPQIDKEYYR	TRUE	37	TRUE	_YGPEYKDPQIDKEYYR_	548.659	536.326	570.289	601.958	591.477	530.994	713.663	675.458			A0A287A2M4	CRIP2	Cysteine rich protein 2	Sus scrofa	24.8002	0	43.9613	1	1					83.2533	204.384		139.865
		A0A286ZJ25	KPLAEQTEEEKYER	TRUE	53	TRUE	_KPLAEQTEEEKYER_	641.31	523.588	613.68	599.119	579.155	481.246	594.823	558.364			A0A287A2N2	GPBP1L1	GC-rich promoter binding protein 1 like 1	Sus scrofa	52.2063	0.000123138	40.1787	3	3	94.5755	92.5511	90.2855	102.71	119.942	66.408	94.2406	70.9902
		A0A286ZJ25	YGPEYKDPQIDK	TRUE	37	TRUE	_YGPEYKDPQIDK_	285.589	265.879	279.333	247.873	253.81	222.063	342.151	220.552			A0A287A2N4	SAMD1	Sterile alpha motif domain containing 1	Sus scrofa	54.7951	0.00085065	38.5659	3	3	44.089	37.5355	32.6122	39.2014	30.5079	23.4676	42.8501	38.0716
		A0A286ZJ25	GGHFYQVPVPLADR	TRUE	164	TRUE	_GGHFYQVPVPLADR_	335.459	236.499	262.513	250.926	214.964	270.874	301.4	305.049			A0A287A2N5	DOCK1	Dedicator of cytokinesis 1	Sus scrofa	211.147	0	52.7016	19	19	267.906	240.275	260.968	269.361	261.146	213.945	288.604	256.512
		A0A286ZJ25	LSQELLEAFHNQGPVIK	TRUE	205	TRUE	_LSQELLEAFHNQGPVIK_	219.037	222.785	206.203	204.167	188.921	153.755	257.098	175.985			A0A287A2N8	ARHGEF2	Rho guanine nucleotide exchange factor 2	Sus scrofa	126.303	0	55.3439	46	0	1231.9	1161.76	1316.54	1328.54	1290.31	1200.92	1377.69	1444.09
		A0A286ZJ25	SLMTQTLEAVKR	TRUE	109	TRUE	_SLMTQTLEAVKR_	380.323	342.637	344.464	403.035	387.029	334.805	471.206	279.931			A0A287A2P9	SLC17A5	Solute carrier family 17 member 5	Sus scrofa	50.97	0	50.2761	5	5	139.039	161.523	167.621	130.818	151.813	115.778	160.93	118.889
		A0A286ZJ25	RVLMPEK	TRUE	198	TRUE	_RVLMPEK_	264.469	250.345	302.857	262.119	203.559	152.727	304.453	231.202			A0A287A2Q1	VPS8	VPS8 subunit of CORVET complex	Sus scrofa	161.512	0	54.9918	41	4	382.526	394.422	438.267	412.862	445.942	392.379	433.196	433.82
		A0A286ZJ25	GGHFYQVPVPLADRR	TRUE	164	TRUE	_GGHFYQVPVPLADRR_	70.5845	85.6643	90.5038	81.5164	85.5734	69.7664	94.2314	72.3905			A0A287A2R1	MANF	Mesencephalic astrocyte derived neurotrophic factor	Sus scrofa	20.7021	0	48.8716	13	13	3227.64	3099.09	3080.77	3279.19	3045.65	3043.74	3232.73	2997.27
		A0A286ZJ25	FTNMMMK	TRUE	94	TRUE	_FTNMMMK_	105.861	128.042	126.954	106.41	109.85	57.995	62.7328	34.9814			A0A287A2R5	CASTOR1	Cytosolic arginine sensor for mTORC1 subunit 1	Sus scrofa	29.6965	0	43.4654	2	2	111.544	136.359	97.0385	61.9419	82.5531	91.0827	74.2857	146.013
		A0A286ZJ25	KPLAEQTEEEK	TRUE	53	TRUE	_KPLAEQTEEEK_	22.0311	29.2673	15.3417	24.8007	19.6149	12.084	25.7258	18.822			A0A287A2R9	YWHAE	Tyrosine 3-monooxygenase/tryptophan 5-monooxygenase activation protein epsilon	Sus scrofa	29.1739	0	54.8492	26	14	41676.5	38354.2	44116.4	42325.6	46311.2	39557.5	42184.6	40899.8
		A0A286ZJ28;A0A286ZRI0	HLTIVSLASR	FALSE	65;114	FALSE	_HLTIVSLASR_	321.728	271.832	343.193	353.466	303.796	236.801	258.227	274.643			A0A287A2S2	PALS2	MAGUK p55 subfamily member 6 isoform X1	Sus scrofa	62.6928	0	45.4009	9	1	214.75	221.994	197.126	227.612	213.055	200.956	204.119	215.178
		A0A286ZJ28;A0A286ZRI0	ESLPELSTAQQNK	FALSE	50;99	FALSE	_ESLPELSTAQQNK_	267.816	278.548	308.405	346.191	261.339	281.734	125.711	409.765			A0A287A2S9	FNBP1	Formin binding protein 1	Sus scrofa	67.062	0	49.3571	16	1	236.513	225.066	296.265	278.807	296.24	293.31	230.458	290.963
		A0A286ZJ28;A0A286ZRI0	ECPPHAEQR	FALSE	206;255	TRUE	_EC[Carbamidomethyl (C)]PPHAEQR_	227.667	203.279	319.315	285.584	203.332	233.296	395.027	251.198			A0A287A2T3	TSEN54	tRNA splicing endonuclease subunit 54	Sus scrofa	59.5231	0	53.7666	7	7	217.153	208.862	221.707	231.338	244.684	212.52	270.377	198.263
		A0A286ZJ28;A0A286ZRI0	TQQQVEAEVTNIKK	FALSE	172;221	TRUE	_TQQQVEAEVTNIKK_	76.9615	45.9813	57.6295	75.8263	64.8068	66.9819	87.2682	60.0657			A0A287A2T4	TSPAN9	Tetraspanin-9	Sus scrofa	36.6658	0	50.396	2	2	630.579	621.778	697.923	718.873	607.571	547.635	788.752	586.726
		A0A286ZJ28;A0A286ZRI0	TQQQVEAEVTNIK	FALSE	172;221	TRUE	_TQQQVEAEVTNIK_	53.2805	95.128	85.988	116.351	69.5498	106.84	115.682	113.017			A0A287A2V4	ABHD6	Abhydrolase domain containing 6, acylglycerol lipase	Sus scrofa	38.4749	0	52.171	13	1	997.904	936.975	1051.11	1068.73	1110.49	1047.89	1207.87	1010.59
		A0A286ZJ28;A0A286ZRI0	ATASSSAQEMEQQLAER	FALSE	189;238	TRUE	_ATASSSAQEMEQQLAER_	191.376	170.144	192.221	208.747	170.211	153.585	198.01	170.186			A0A287A2V5	RALBP1	RalA binding protein 1	Sus scrofa	73.98	0	47.5259	10	10	161.363	150.425	172.364	158.934	179.511	172.276	161.326	178.772
		A0A286ZJ36;A0A5G2QID1	TVIQPSSHYLITR	FALSE	353;343	TRUE	_TVIQPSSHYLITR_	172.157	133.623	145.419	139.565	119.928	123.188	191.109	221.946			A0A287A2V6	PHAF1	Phagosome assembly factor 1	Sus scrofa	47.6045	0	53.8126	8	3	233.259	214.009	243.292	230.616	223.983	258.587	245.867	249.672
		A0A286ZJ36;A0A5G2QID1	HIVGPELGASCVVQIR	FALSE	294;284	TRUE	_HIVGPELGASC[Carbamidomethyl (C)]VVQIR_	155.043	146.164	131.208	60.6407	66.8657	196.742	114.816	83.5019			A0A287A2W6	TMEM135	Transmembrane protein 135	Sus scrofa	50.1031	0	53.0052	14	2	596.413	570.459	608.878	520.63	494.571	485.345	566.888	541.042
		A0A286ZJ36;A0A5G2QID1	GSQVDFSCSSSSWPPPR	FALSE	146;146	TRUE	_GSQVDFSC[Carbamidomethyl (C)]SSSSWPPPR_	109.295	21.1086	100.536	86.4666	72.3393	130.729	144.767	119.665			A0A287A2W8	RIOX1	Bifunctional lysine-specific demethylase and histidyl-hydroxylase	Sus scrofa	74.2125	0	53.3813	20	20	773.679	819.397	865.834	915.49	854.359	785.163	903.142	879.185
		A0A286ZJ36;A0A5G2QID1	AENPIGVR	FALSE	390;380	TRUE	_AENPIGVR_		100.733	65.2857	83.2501		125.336		106.515			A0A287A2X0	KRT79	Keratin 79	Sus scrofa	58.6685	0.000123138	40.2241	1	0	886.34	722.49	483.364	464.85	381.189	325.972	329.636	297.455
		A0A286ZJ39;A0A286ZX77	SLRPDPNFDALISK	FALSE	110;131	FALSE	_SLRPDPNFDALISK_	425.412	522.035	495.987	552.171	462.424	362.846	282.231	474.022			A0A287A2X1	ZNF277	Zinc finger protein 277	Sus scrofa	50.7753	0	47.2068	6	6	60.8672	69.6309	76.552	63.0502	67.2151	59.3834	58.2613	57.5218
		A0A286ZJ39;A0A286ZX77	IYPSRDEYEAHQER	FALSE	124;145	FALSE	_IYPSRDEYEAHQER_	641.616	638.74	826.701	806.475	797.173	534.788	872.001	700.226			A0A287A2X5	IDNK	Gluconokinase	Sus scrofa	21.5309	0	53.706	7	7	250.139	138.592	247.26	213.635	229.79	219.609	262.209	299.756
		A0A286ZJ39;A0A286ZX77	SLHSELMCPICLDMLK	FALSE	55;76	FALSE	_SLHSELMC[Carbamidomethyl (C)]PIC[Carbamidomethyl (C)]LDMLK_	71.0463	116.693	105.17	124.45	104.899	129.661	152.851	106.346			A0A287A2X8	SECISBP2L	SECIS binding protein 2 like	Sus scrofa	110.248	0	50.0092	7	7	54.3034	71.1968	86.4648	72.3389	68.6093	77.2405	86.1403	69.9374
		A0A286ZJ39;A0A286ZX77	SLHSELMCPICLDMLK	FALSE	55;76	FALSE	_SLHSELM[Oxidation (M)]C[Carbamidomethyl (C)]PIC[Carbamidomethyl (C)]LDMLK_	71.0463	116.693	105.17	124.45	104.899	129.661	152.851	106.346			A0A287A2Y3	ZFP82	ZFP82 zinc finger protein	Sus scrofa	61.6751	0	48.655	2	1	97.6504	116.623	161.258	174.584	143.428	99.2806	123.556	144.997
		A0A286ZJ39;A0A286ZX77	VNKPMELYYAPTK	FALSE	332;353	FALSE	_VNKPMELYYAPTK_	208.737	169.812	168.172	203.411	208.452	197.351	267.468	285.645			A0A287A2Y4	ATP5PD	ATP synthase subunit d, mitochondrial	Sus scrofa	18.5154	0	52.0109	13	4	4686.1	4826.66	4013.86	4184	3935.56	4094.46	4204.1	3708.31
		A0A286ZJ39;A0A286ZX77	TSGNATVDHLSK	FALSE	261;282	FALSE	_TSGNATVDHLSK_	161.776	172.917	160.289	189.582	160.01	151.511	181.89	158.139			A0A287A2Y9	PIGL	N-acetylglucosaminylphosphatidylinositol deacetylase	Sus scrofa	27.9545	0	43.0718	1	1	208.2	162.63	182.302	209.94	226.2	181.699	150.252	57.001
		A0A286ZJ39;A0A286ZX77	SKGESNQMNLDTASEK	FALSE	285;306	FALSE	_SKGESNQMNLDTASEK_	37.4328	47.9218	40.8185	40.1394	35.0949	32.4272	33.5492	27.6413			A0A287A2Z5	EPB41L5	Band 4.1-like protein 5	Sus scrofa	57.3932	0	51.3813	17	0	4330.86	4033.26	4090.33	4210.97	4202.11	3961.15	4329.92	4103.34
		A0A286ZJ39;A0A286ZX77	DEYEAHQER	FALSE	129;150	FALSE	_DEYEAHQER_	43.6303	45.5205	46.3858	58.81	42.0119	26.3079	58.7686	38.5921			A0A287A303	CCDC117	Coiled-coil domain containing 117	Sus scrofa	28.1628	0	47.6357	1	1	80.0612		116.589	98.4956	101.307	136.845	121.884	138.334
		A0A286ZJ52	SFTTTIHK	TRUE	185	TRUE	_SFTTTIHK_	689.778	631.764	724.964	712.764	667.371	661.711	815.178	518.034			A0A287A310	NCEH1	Neutral cholesterol ester hydrolase 1	Sus scrofa	45.7926	0	51.8727	13	0	932.261	921.678	1010.98	1011.27	974.36	875.7	1218.57	967.684
		A0A286ZJ52	WQFDIECDK	TRUE	100	TRUE	_WQFDIEC[Carbamidomethyl (C)]DK_	353.511	344.886	357.333	396.775	385.456	430.697	436.465	444.124			A0A287A321	CRLS1	Cardiolipin synthase 1	Sus scrofa	31.8401	0	45.2183	2	2	36061	27327	27670.2	24624	22416.5	24384.8	27259.3	27266.8
		A0A286ZJ52	YLNNVVEQLK	TRUE	64	TRUE	_YLNNVVEQLK_	180.747		135.93		178.793	174.276	187.758	244.243			A0A287A323	RHOT1	Mitochondrial Rho GTPase	Sus scrofa	72.2229	0	55.3315	25	1	1004.76	1022.29	973.375	1070.3	951.296	872.462	1163.84	983.247
		A0A286ZJ52	WEESGPQFITNSEEVR	TRUE	167	TRUE	_WEESGPQFITNSEEVR_	170.481	107.114	176.734	192.786	178.282	167.467	193.853	166.617			A0A287A324	RBPJ	Recombination signal binding protein for immunoglobulin kappa J region	Sus scrofa	54.3409	0	52.8392	4	2	167.909	109.726	149.582	147.139	143.722	94.4395	150.672	153.087
		A0A286ZJ52	GIYPSETFTR	TRUE	36	TRUE	_GIYPSETFTR_		398.967	606.244	318.706	253.696	506.786	234.024	471.374			A0A287A328	RRAS2	RRAS2 protein	Sus scrofa	23.3996	0	51.1962	13	10	998.267	1028.75	1045.9	1023.51	950.945	982.659	999.643	946.992
		A0A286ZJ88	GAAAMIPGPQTVATEIR	FALSE	1490	FALSE	_GAAAMIPGPQTVATEIR_	2024.02	2302.21	1922.94	1926.63	1960.47	2397.39	2282.17	1960.99			A0A287A351	ZFYVE1	Zinc finger FYVE-type containing 1	Sus scrofa	80.3942	0	52.5309	11	11	110.025	98.2774	94.0191	111.444	125.383	82.5149	105.595	82.3309
		A0A286ZJ88	IRPGEYEQFESTIGFK	FALSE	338	FALSE	_IRPGEYEQFESTIGFK_	1061.51	916.637	859.342	923.169	867.278	833.745	961.035	744.06			A0A287A358	STRADB	STE20 related adaptor beta	Sus scrofa	44.9222	0	52.8571	5	1	93.0403	106.306	111.701	100.455	98.2999	117.505	112.357	90.364
		A0A286ZJ88	LVSPEPPPK	FALSE	376	FALSE	_LVSPEPPPK_	1124.1	1381.04	1003.52	1590.27	1134.81	2354.2	1328.22	2062.28			A0A287A369	ULK3	Serine/threonine-protein kinase ULK3	Sus scrofa	53.5187	0	50.8477	6	2	406.878	343.743	317.666	362.653	265.336	238.995	291.964	362.223
		A0A286ZJ88	GMTPGEAEIHFLENAK	FALSE	263	FALSE	_GMTPGEAEIHFLENAK_	598.796	653.498	554.763	584.857	632.031	507.489	661.377	515.672			A0A287A372	SORBS2	Sorbin and SH3 domain-containing protein 2	Sus scrofa	132.957	0	45.2893	1	1	48.3999	54.59	82.394	77.3483	54.2861	36.5335	67.7796	69.0547
		A0A286ZJ88	ETDPSPEER	FALSE	1591	FALSE	_ETDPSPEER_	1241.25	1071.85	1170.78	1152.59	1045.96	988.826	253.658	910.273			A0A287A381	GTF3C5	Ral transcription factor IIIC subunit 5	Sus scrofa	62.6896	0	53.0761	18	18	399.941	349.442	408.681	381.657	363.62	340.791	402.499	357.451
		A0A286ZJ88	LSMYGVDLHHAK	FALSE	280	FALSE	_LSMYGVDLHHAK_	307.641	219.472	340.96	362.397	334.324	297.925	342.056	315.161			A0A287A384	MRTO4	Ribosome assembly factor mrt4	Sus scrofa	27.8848	0	56.1976	15	15	1605.16	1687.78	1632.32	1598.56	1540.22	1674.85	1668.52	1689.75
		A0A286ZJ88	LSMYGVDLHHAK	FALSE	280	FALSE	_LSM[Oxidation (M)]YGVDLHHAK_	307.641	219.472	340.96	362.397	334.324	297.925	342.056	315.161			A0A287A391	EEF1A1	Elongation factor 1-alpha	Sus scrofa	47.8612	0	54.4836	35	0	87121.8	80262.1	92544.3	86915.4	102462	89082	82576.1	101003
		A0A286ZJ88	LQHPDMLVTK	FALSE	1576	FALSE	_LQHPDMLVTK_	801.058	785.367	905.265	924.117	1107.17	930.78	1058.08	771.157			A0A287A3A2	ZNF512	Zinc finger protein 512	Sus scrofa	56.0256	0	50.8352	8	1	325.657	259.81	339.7	306.312	361.145	307.506	351.436	324.075
		A0A286ZJ88	VTLLDASEYECEVEK	FALSE	101	FALSE	_VTLLDASEYEC[Carbamidomethyl (C)]EVEK_	789.883	717.457	729.685	751.613	710.016	655.744	768.016	606.885			A0A287A3A3	AKAP12	A-kinase anchoring protein 12	Sus scrofa	180.031	0	55.7371	73	73	2706.36	2616.36	2860.03	2883.04	2901.85	2663.19	2969.96	2882.45
		A0A286ZJ88	AETMTVSSLAIR	FALSE	1423	FALSE	_AETMTVSSLAIR_	486.026	569.053	718.862	563.187	625.97	678.586	549.114	591.89			A0A287A3A6	PNPLA7	Patatin like phospholipase domain containing 7	Sus scrofa	149.003	0	55.4887	23	23	356.163	341.101	340.441	358.224	351.683	318.71	361.771	325.639
		A0A286ZJ88	RLPSSPASPSPK	FALSE	537	FALSE	_RLPSSPASPSPK_	499.706	446.582	541.822	525.685	501.845	461.708	711.355	545.809			A0A287A3B0	MAPK8IP3	Mitogen-activated protein kinase 8 interacting protein 3	Sus scrofa	146.325	0	51.2473	6	6	83.8947	83.4527	107.882	97.8128	119.811	65.3347	117.338	85.4279
		A0A286ZJ88	KKIEPEAVLQTR	FALSE	1435	FALSE	_KKIEPEAVLQTR_	239.336	241.2	253.672	262.352	283.14	251.643	259.992	224.861			A0A287A3C8	UBR2	E3 ubiquitin-protein ligase	Sus scrofa	199.711	0	54.5338	31	31	303.583	250.225	290.662	276.049	306.148	274.902	273.557	293.514
		A0A286ZJ88	KIEPEAVLQTR	FALSE	1436	FALSE	_KIEPEAVLQTR_	338.554	326.032	473.837	494.616	455.617	412.442	447.484	464.466			A0A287A3E4	CASP3	Caspase-3	Sus scrofa	29.9913	0	49.8669	17	1	4577.85	4326.33	5142.04	5030.75	5456.32	4468.5	5542.52	5095.54
		A0A286ZJ88	VTNVDATQVDGAAPGGK	FALSE	1447	FALSE	_VTNVDATQVDGAAPGGK_	318.832	318.651	347.824	411.81	446.62	372.676	386.083	358.994			A0A287A3F0	SLC30A5	Zinc transporter	Sus scrofa	72.2785	0	52.9563	5	5	143.959	144.252	146.526	148.285	143.229	159.858	146.415	133.318
		A0A286ZJ88	IEPEAVLQTR	FALSE	1437	FALSE	_IEPEAVLQTR_	185.903	459.096	357.011	232.087	277.273	414.912	234.698	242.588			A0A287A3F1	TLE5	TLE family member 5, transcriptional modulator	Sus scrofa	21.9698	0	44.6019	4	4	122.805	138.395	151.907	190.338	187.848	143.878	162.407	142.857
		A0A286ZJ88	DYGEADGLSER	FALSE	67	FALSE	_DYGEADGLSER_	292.986	293.091	265.789	243.429	245.078	271.533	282.811	395.306			A0A287A3G7	ZKSCAN1	Zinc finger with KRAB and SCAN domains 1	Sus scrofa	63.3468	0	49.3058	13	12	197.412	186.769	211.295	240.791	214.971	186.464	259.974	225.946
		A0A286ZJ88	SSPWNFAFTVK	FALSE	164	FALSE	_SSPWNFAFTVK_	231.42	240.091	257.758	273.377	276.958	267.366	306.996	272.889			A0A287A3G8	SEC22A	SEC22 homolog A, vesicle trafficking protein	Sus scrofa	34.9896	0	48.7877	5	1	302.295	274.189	301.473	254.966	267.931	270.063	347.407	308.464
		A0A286ZJ88	YYLCLQLR	FALSE	190	FALSE	_YYLC[Carbamidomethyl (C)]LQLR_	320.568	245.815	236.484	284.185	241.555	195.996	182.008	180.683			A0A287A3I4		CMP/dCMP-type deaminase domain-containing protein	Sus scrofa	28.5702	0	48.3116	7	7	605.221	587.164	625.451	616.6	549.893	578.637	500.201	581.918
		A0A286ZJ88	TTETGPDSEVKK	FALSE	2	FALSE	_[Acetyl (Protein N-term)]TTETGPDSEVKK_	128.095	100.908	118.779	123.504	104.855	95.0317	154.371	116.391			A0A287A3I8	CEP192	Centrosomal protein 192	Sus scrofa	42.3366	0	54.4216	18	0	997.64	1026	1087.3	1139.15	1093.56	981.654	1010.88	1008.98
		A0A286ZJ88	TTETGPDSEVKK	FALSE	2	FALSE	_TTETGPDSEVKK_	128.095	100.908	118.779	123.504	104.855	95.0317	154.371	116.391			A0A287A3J0	DMXL2	Dmx like 2	Sus scrofa	339.514	0	50.7794	51	0	493.133	456.478	557.484	510.049	549.619	506.109	528.494	545.176
		A0A286ZJ88	KLSMYGVDLHHAK	FALSE	279	FALSE	_KLSMYGVDLHHAK_	150.475	92.6478	154.48	453.499	445.67	328.886	87.8379	92.4647			A0A287A3J4	SEL1L	SEL1L adaptor subunit of ERAD E3 ubiquitin ligase	Sus scrofa	88.6836	0	52.3513	20	0	694.917	631.503	685.991	708.283	649.603	633.581	734.411	629.846
		A0A286ZJ88	SEAEEGEVR	FALSE	466	FALSE	_SEAEEGEVR_	249.003	214.85	176.24	249.769	222.567	193.656	109.628	169.117			A0A287A3K1	PAXX	PAXX non-homologous end joining factor	Sus scrofa	24.6528	0	55.292	3	1	71.0095	79.6389	76.2202	60.0103	60.1919	47.9548	69.6656	49.3914
		A0A286ZJ88	HQASINELK	FALSE	507	FALSE	_HQASINELK_	191.419	129.076	170.975	153.669	169.345	111.203	175.74	119.974			A0A287A3K3	PIGH	Phosphatidylinositol glycan anchor biosynthesis class H	Sus scrofa	22.9238	0	44.9661	1	1	76.6036	39.5954	153.288	232.421	143.194	120.024	84.8249	108.219
		A0A286ZJ88	TTETGPDSEVK	FALSE	2	FALSE	_TTETGPDSEVK_	78.7109	72.554	102.999	81.6772	98.8492	92.7151	462.704	216.386			A0A287A3K5	RPS6KA3	Ribosomal protein S6 kinase	Sus scrofa	83.6939	0	52.1534	28	0	732.483	692.504	754.305	766.386	810.259	742.541	783.486	792.016
		A0A286ZJ88	GQVLFDLVCEHLNLLEK	FALSE	119	FALSE	_GQVLFDLVC[Carbamidomethyl (C)]EHLNLLEK_	79.3825	79.4386	70.4444	71.7964	59.4651	75.3347	54.0279	80.4017			A0A287A3K6	HEXD	beta-N-acetylhexosaminidase	Sus scrofa	53.5936	0	41.5989	2	2	61.9425	40.4559		59.6966	34.4432	77.4428	43.0847	50.6094
		A0A286ZJ88	DNHLAIER	FALSE	1322	FALSE	_DNHLAIER_	136.047	137.574	125.177	117.871	151.949	157.647	159.645	128.791			A0A287A3L2	ECPAS	Ecm29 proteasome adaptor and scaffold	Sus scrofa	196.14	0	55.0712	68	2	1277.09	1234.23	1394.75	1453.25	1464.35	1366.43	1411.24	1484.11
		A0A286ZJ88	IIITGDEDVDQDQALALAIK	FALSE	1553	FALSE	_IIITGDEDVDQDQALALAIK_	77.3595	108.58	127.206	124.744	197.352	176.168	159.777	120.954			A0A287A3N0	EFNB1	Ephrin B1	Sus scrofa	36.7472	0	51.3857	3	3	105.116	77.4057	83.7886	114.403	97.5323	110.456	132.335	69.9714
		A0A286ZJ88	KAQEEAPQQPEAAATATTPVTPAGHGHPEANSNEK	FALSE	13	FALSE	_KAQEEAPQQPEAAATATTPVTPAGHGHPEANSNEK_	82.6751	97.1882	156.464	164.58	152.398	116.624	114.475	113.259			A0A287A3N3	HPS1	HPS1 biosis of lysosomal organelles complex 3 subunit 1	Sus scrofa	75.8159	0	49.4423	4	4	81.4904	74.1012	106.289	89.8431	105.116	71.4322	108.51	88.8218
		A0A286ZJ88	PAEQSLDMEEK	FALSE	56	FALSE	_PAEQSLDMEEK_	130.163	111.134	91.3756	113.796	96.8502	91.1161	111.328	109.377			A0A287A3N7	LRBA	LPS responsive beige-like anchor protein	Sus scrofa	311.202	0.0012089	37.4097	2	2	58.1001	44.6336	60.9677	35.1553	38.0264	29.9739		42.8237
		A0A286ZJ88	PAPFFER	FALSE	413	FALSE	_PAPFFER_	68.1836	54.4879	97.1146	111.868	108.865	72.9128	60.3552	132.34			A0A287A3P2	TLK2	Tousled like kinase 2	Sus scrofa	86.0182	0	52.291	9	0	207.721	192.228	202.54	222.887	203.548	189.181	233.361	194.158
		A0A286ZJ88	DVLTSTYGATAETLSTSTTTHVTK	FALSE	1515	FALSE	_DVLTSTYGATAETLSTSTTTHVTK_	131.624	115.232	92.0608	72.2664	79.5698	51.8065	51.4558	19.1356			A0A287A3P5	TWF2	Twinfilin actin binding protein 2	Sus scrofa	36.052	0	50.5857	12	0	1832.61	1620.04	1931.97	1986	2184.96	1733.4	2213.25	2155.3
		A0A286ZJ88	GGPVCPDPWAIAPSDDR	FALSE	953	FALSE	_GGPVC[Carbamidomethyl (C)]PDPWAIAPSDDR_	77.5109	68.4192	84.4384	82.8416	94.9681	61.7772	79.5909	57.2355			A0A287A3Q5	KARS1	Lysine--tRNA ligase	Sus scrofa	90.1166	0	56.2943	33	33	3432.49	3230.96	3550.94	3414.72	3357.81	3178.91	3350.88	3449.09
		A0A286ZJ88	SLDGAEFSRPASVSENHDAGPDGDKR	FALSE	430	FALSE	_SLDGAEFSRPASVSENHDAGPDGDKR_	55.1427	63.3951	68.3419	92.069	90.4926	70.901	89.8062	63.1959			A0A287A3R1	NFYA	Nuclear transcription factor Y subunit	Sus scrofa	30.5518	0	45.566	2	1	204.663	178.895	172.01	139.452	251.022	124.483	135.562	167.014
		A0A286ZJ88	PAEQSLDMEEKDYGEADGLSER	FALSE	56	FALSE	_PAEQSLDMEEKDYGEADGLSER_	65.2822	61.3032	57.2788	98.3561	62.8321	56.377	80.9897	76.534			A0A287A3R5	SMIM1	Small integral membrane protein 1 (Vel blood group)	Sus scrofa	8.48368	0	46.1324	3	3	497.171	572.453	456.493	329.617	351.731	392.429	371.024	423.327
		A0A286ZJ88	GACSTPDMPQFEPVK	FALSE	1408	FALSE	_GAC[Carbamidomethyl (C)]STPDMPQFEPVK_	85.6652	72.1603	44.0222	47.4458	65.5295	40.4641		76.4147			A0A287A3R6	ARL5A	ADP ribosylation factor like GTPase 5A	Sus scrofa	20.7279	0	49.1815	5	3	319.774	261.886	292.017	314.355	273.289	216.465	236.783	300.919
		A0A286ZJ88	AQEEAPQQPEAAATATTPVTPAGHGHPEANSNEK	FALSE	14	FALSE	_AQEEAPQQPEAAATATTPVTPAGHGHPEANSNEK_	27.8679	84.3282	64.4924	35.8047	42.3951	65.6983	70.1899	55.9666			A0A287A3S1	CCDC12	Coiled-coil domain containing 12	Sus scrofa	18.9264	0	47.9263	3	3	179.007	185.852	175.242	198.739	210.637	192.139	188.053	187.713
		A0A286ZJ88	RSEAEEGEVR	FALSE	465	FALSE	_RSEAEEGEVR_	23.8973	25.9205	28.2102	22.5987	21.9205	22.1377	40.1275	27.4416			A0A287A3S4	SPPL2A	Signal peptide peptidase like 2A	Sus scrofa	66.4855	0	44.6599	2	2	601.651	550.941	501.606	576.439	576.847	451.517	393.644	303.701
		A0A286ZJ88	GGPSQDDESGGLEDSPDR	FALSE	1390	FALSE	_GGPSQDDESGGLEDSPDR_	12.6803	9.87732	18.419	14.6229	26.2204	16.9163	22.4339	23.3206			A0A287A3T1	TOLLIP	Toll interacting protein	Sus scrofa	29.8021	0	50.4252	7	2	1086.91	1112.35	1128.85	1132.83	1118.59	980.112	1114.6	994.675
		A0A286ZJ88	APESDTGDEDQDQER	FALSE	1301	FALSE	_APESDTGDEDQDQER_	8.07463	10.5519	9.12001	0.641364	0.432223	3.28278	10.9646	12.4084			A0A287A3T3	RABEP1	Rabaptin, RAB GTPase binding effector protein 1	Sus scrofa	100.382	0	52.9813	28	23	372.12	310.575	354.108	378.897	363.776	324.4	343.06	359.128
		A0A286ZJ88	VKPPRPR	FALSE	1294	FALSE	_VKPPRPR_		33.5001	20.6749	72.8017	30.7369	32.6561	58.0381	51.1278			A0A287A3U1	SNX19	Sorting nexin 19	Sus scrofa	88.5081	0	49.9268	2	2	41.8206	53.454	39.4995	29.9922	40.2989	21.5812	19.9729	32.9028
		A0A286ZJ88	VCIEHHTFFR	FALSE	366	FALSE	_VC[Carbamidomethyl (C)]IEHHTFFR_	335.747	243.507	291.608	209.747	232.406	187.725	291.709	208.171			A0A287A3U5	ARFGAP2	ADP ribosylation factor GTPase activating protein 2	Sus scrofa	58.2052	0	53.3775	21	1	1079.56	1068.02	1205.17	1190.7	1170.08	1034.34	1127.26	1183.76
		A0A286ZJ88	GFLVMGSK	FALSE	385	FALSE	_GFLVMGSK_			63.7551	67.4233	70.0157	64.4064	51.9075	36.7669			A0A287A3U7	LOC110255229	sarcosine oxidasee (formaldehyde-forming)	Sus scrofa	42.3207	0	46.1513	3	1	79.8422	106.859	89.1076	69.8257	93.093	67.019	115.794	73.6215
		A0A286ZJ88	DYFGLTFCDADSQK	FALSE	136	FALSE	_DYFGLTFC[Carbamidomethyl (C)]DADSQK_					25.9023	40.7561	43.6909	31.2417			A0A287A3V6	WTAP	WT1 associated protein	Sus scrofa	42.2494	0	50.352	15	8	635.7	586.645	669.281	656.813	646.164	557.735	628.06	648.339
		A0A286ZJ89	QLGVGSGNLR	TRUE	170	TRUE	_QLGVGSGNLR_	863.023	658.717	1503.82	2743.26	2579.99	2810.84	1114.68	1747.04			A0A287A3V7	ARID5B	AT-rich interactive domain-containing protein 5B	Sus scrofa	131.838	0	47.0396	9	0	2909.11	3149.35	3229.16	3263.33	3066.78	2109.6	2969.75	2733.24
		A0A286ZJ89	FADETAMLEK	TRUE	180	TRUE	_FADETAMLEK_	497.743	412.54	405.013	315.673	410.635	387.127	335.564	397.403			A0A287A3W3	PYCR3	Pyrroline-5-carboxylate reductase	Sus scrofa	28.9445	0	56.2631	11	4	4465.58	4019.49	4463.79	4328.21	4373.17	4051.46	4160.07	4738.28
		A0A286ZJ89	FADETAMLEK	TRUE	180	TRUE	_FADETAM[Oxidation (M)]LEK_	497.743	412.54	405.013	315.673	410.635	387.127	335.564	397.403			A0A287A3W6	DCAF6	DDB1 and CUL4 associated factor 6	Sus scrofa	105.214	0	52.6094	16	0	279.884	289.993	322.534	290.423	300.101	258.716	266.282	307.271
		A0A286ZJ89	QAPPSAGTR	TRUE	2	TRUE	_[Acetyl (Protein N-term)]QAPPSAGTR_	409.378	665.696	379.478	341.982	632.196	526.902	565.192	438.334			A0A287A3X4	YTHDC1	YTH domain containing 1	Sus scrofa	82.663	0	57.7442	18	18	651.473	713.837	620.876	757.899	756.625	660.388	731.596	725.688
		A0A286ZJ89	NTGHDPIILNFDKN	TRUE	249	TRUE	_NTGHDPIILNFDKN_	194.958	216.509	196.38	202.293	220.629	203.786	207.393	200.465			A0A287A3X6	CARD11	Caspase recruitment domain family member 11	Sus scrofa	133.158	0	47.0957	8	8	66.9877	46.7822	53.5219	57.019	50.245	42.6569	58.3271	59.4561
		A0A286ZJ89	QINLNDLAK	TRUE	161	TRUE	_QINLNDLAK_	256.761	258.158	343.23	349.361	397.429	387.877	243.785	317.749			A0A287A3X9	PFKFB2	6-phosphofructo-2-kinase/fructose-2,6-biphosphatase 2	Sus scrofa	61.0005	0	56.2711	25	2	797.693	717.763	789.385	751.567	775.825	679.506	748.812	762.772
		A0A286ZJ89	GYWLVTVLHDR	TRUE	150	TRUE	_GYWLVTVLHDR_	283.388	202.213	284.268	234.353	223.823	249.974	245.25	244.713			A0A287A3Y1	GPALPP1	GPALPP motifs-containing protein 1	Sus scrofa	39.1399	0	52.7138	7	1	182.827	174.871	217.452	216.579	217.615	196.74	228.554	222.826
		A0A286ZJ89	FVLDSAFLEGGHEK	TRUE	211	TRUE	_FVLDSAFLEGGHEK_	247.998	260.668	149.005	179.06	159.327	85.423	129.834	107.591			A0A287A3Z0	MAD1L1	Mitotic arrest deficient 1 like 1	Sus scrofa	85.0553	0	49.2389	2	0	461.404	363.458	468.971	389.589	364.138	364.643	302.484	347.091
		A0A286ZJ89	VVQGCATPLALFCDDGDVK	TRUE	192	TRUE	_VVQGC[Carbamidomethyl (C)]ATPLALFC[Carbamidomethyl (C)]DDGDVK_	54.7526	122.646	82.9919	173.577	150.065	142.058	46.3574	54.6231			A0A287A3Z6	HLTF	Helicase like transcription factor	Sus scrofa	110.351	0	53.5048	14	14	356.955	344.748	397.45	359.754	332.586	276.657	311.636	283.434
		A0A286ZJ89	TEIVEHPEVFTVEEMMPHIQHLK	TRUE	112	TRUE	_TEIVEHPEVFTVEEMMPHIQHLK_	96.8392	66.9057	95.4628	60.0915	85.3681	82.362	77.1724	92.2435			A0A287A409	SRPK1	SRSF protein kinase 1	Sus scrofa	70.8256	0	54.2048	19	0	1013.79	971.482	1077.62	1003.52	1067.18	904.127	1091.9	1061.18
		A0A286ZJ91;A0A481C371	ATVMLYDDSNKR	FALSE	11;11	TRUE	_ATVMLYDDSNKR_	1059.67	937.022	1037.09	1124.44	1163.09	979.505	1052	1054.48			A0A287A421	TNNT3	Troponin T, fast skeletal muscle	Sus scrofa	30.8076	0	48.0925	1	1								173.69
		A0A286ZJ91;A0A481C371	ATVMLYDDSNKR	FALSE	11;11	TRUE	_ATVM[Oxidation (M)]LYDDSNKR_	1059.67	937.022	1037.09	1124.44	1163.09	979.505	1052	1054.48			A0A287A424	NIT1	Deaminated glutathione amidase isoform X2	Sus scrofa	38.012	0	51.0623	3	0	129.099	112.541	130.695	145.44	111.763	100.936	122.307	97.6291
		A0A286ZJ91;A0A481C371	SSSSVTASEAHPATSSSSDESDLER	FALSE	302;323	TRUE	_SSSSVTASEAHPATSSSSDESDLER_	1821.99	1913.85	2195.67	2143.6	2133.45	1792.07	2441.63	1794.88			A0A287A437	STK16	Serine/threonine kinase 16	Sus scrofa	34.647	0	46.238	4	3	145.491	135.857	135.169	135.548	153.531	105.935	132.148	114.415
		A0A286ZJ91;A0A481C371	VQIYHNPTANSFR	FALSE	36;36	TRUE	_VQIYHNPTANSFR_	678.941	654.3	714.04	839.605	734.354	649.364	743.291	843.346			A0A287A447	SNX30	Sorting nexin-30	Sus scrofa	49.7907	0	54.3899	13	13	380.105	359.074	415.693	375.783	410.498	351.747	423.9	437.171
		A0A286ZJ91;A0A481C371	VKQELLEEVR	FALSE	327;348	TRUE	_VKQELLEEVR_	688.021	628.756	703.846	721.441	714.024	583.662	750.508	817.966			A0A287A463	HLCS	Holocarboxylase synthetase	Sus scrofa	95.8077	0	47.9892	8	8	324.63	310.35	432	411.568	353.949	340.337	404.519	453.543
		A0A286ZJ91;A0A481C371	QVWGLNFGSK	FALSE	87;87	TRUE	_QVWGLNFGSK_	1319.66	1154.45	1284.01	1326.11	1164.26	1172.79	1472.55	1390.69			A0A287A464	MRM2	Mitochondrial rRNA methyltransferase 2	Sus scrofa	27.1334	0	44.6801	7	7	737.242	698.434	790.284	780.613	763.387	711.168	942.651	691.105
		A0A286ZJ91;A0A481C371	VKQELLEEVRK	FALSE	327;348	TRUE	_VKQELLEEVRK_	623.106	571.305	621.722	657.975	647.429	512.838	585.763	556.94			A0A287A480	ARCN1	Coatomer subunit delta	Sus scrofa	56.0769	0	52.7271	39	36	6897.74	6442.77	7354.73	7174.92	7397.28	6749.96	7733.72	7532.11
		A0A286ZJ91;A0A481C371	VKQEIIEAFVQELR	FALSE	342;363	TRUE	_VKQEIIEAFVQELR_	374.692	504.054	415.808	423.789	465.348	450.322	468.336	530.667			A0A287A495	NF2	NF2, moesin-ezrin-radixin like (MERLIN) tumor suppressor	Sus scrofa	69.5319	0	50.0027	12	0	672.198	576.865	627.363	615.761	539.161	510.359	652.82	632.515
		A0A286ZJ91;A0A481C371	MQPDQQVVINCAIVR	FALSE	54;54	TRUE	_MQPDQQVVINC[Carbamidomethyl (C)]AIVR_	529.434	274.499	534.93	549.166	410.441	303.499	332.247	428.391			A0A287A496	ALKBH5	RNA demethylase ALKBH5	Sus scrofa	43.9196	0	52.3757	12	12	635.872	643.513	632.634	623.612	609.955	537	674.522	604.396
		A0A286ZJ91;A0A481C371	MQPDQQVVINCAIVR	FALSE	54;54	TRUE	_M[Oxidation (M)]QPDQQVVINC[Carbamidomethyl (C)]AIVR_	529.434	274.499	534.93	549.166	410.441	303.499	332.247	428.391			A0A287A4A5	SEC22B	SEC22 homolog B, vesicle trafficking protein	Sus scrofa	24.1228	0	52.6257	17	17	2990.16	2894.02	3112.11	3041.62	3115.44	2824.25	3114.67	2953.76
		A0A286ZJ91;A0A481C371	QEEAAGGPVAPK	FALSE	221;242	TRUE	_QEEAAGGPVAPK_	1022.53	908.699	720.695	632.44	525.181	597.345	449.518	569.109			A0A287A4A7	SLAIN1	SLAIN motif family member 1	Sus scrofa	67.7018	0	41.9538	1	1	69.2494	51.5032	78.3971	55.9426	69.9176	37.6775	66.1477	61.5539
		A0A286ZJ91;A0A481C371	DESANQEEPEPR	FALSE	267;288	TRUE	_DESANQEEPEPR_	625.386	622.064	696.627	595.44	707.717	561.853	676.594	598.227			A0A287A4D2	SCAMP2	Secretory carrier-associated membrane protein	Sus scrofa	30.9759	0	54.4499	8	3	952.085	887.638	995.823	999.294	905.209	895.283	1221.29	1008.14
		A0A286ZJ91;A0A481C371	STGGGLMEEMNAMLAR	FALSE	238;259	TRUE	_STGGGLMEEMNAMLAR_	194.968	339.686	335.594	262.268	268.646	277.224	428.592	281.576			A0A287A4E1	LOC100154179	Golgi pH regulator A isoform 1	Sus scrofa	49.3899	0	49.7717	7	7	347.929	403.45	393.516	422.564	432.133	378.524	483.051	401.52
		A0A286ZJ91;A0A481C371	STGGGLMEEMNAMLAR	FALSE	238;259	TRUE	_STGGGLM[Oxidation (M)]EEMNAMLAR_	194.968	339.686	335.594	262.268	268.646	277.224	428.592	281.576			A0A287A4E3	AAK1	AP2-associated protein kinase 1	Sus scrofa	122.821	0	54.4351	39	11	2957.93	2681.75	2987.35	3069.21	3061.3	2665	3097.25	3138.39
		A0A286ZJ91;A0A481C371	QQQPEHLER	FALSE	147;147	TRUE	_QQQPEHLER_	289.474	284.167	439.681	459.055	408.927	328.577	517.917	545.959			A0A287A4F0	PIP5K1A	Phosphatidylinositol 4-phosphate 5-kinase type-1 alpha isoform X5	Sus scrofa	62.9099	0	50.197	12	2	230.266	258.682	318.38	294.493	301.905	253.847	286.419	267.727
		A0A286ZJ91;A0A481C371	YNQATPNFHQWR	FALSE	72;72	TRUE	_YNQATPNFHQWR_	233.494	188.255	183.51	203.363	149.952	160.954	221.052	229.016			A0A287A4F1	FAM126B	Family with sequence similarity 126 member B	Sus scrofa	58.7697	0.0033549	35.5887	1	1	174.852	174.233	185.407	185.205	162.884	120.908	248.803	156.259
		A0A286ZJ91;A0A481C371	ATQVGEKPTKDESANQEEPEPR	FALSE	257;278	TRUE	_ATQVGEKPTKDESANQEEPEPR_	171.85	195.441	156.424	193.908	185.619	153.188	167.545	187.297			A0A287A4F2	SFPQ	Splicing factor proline and glutamine rich	Sus scrofa	75.5026	0	53.2146	37	5	14241.4	14385.1	15324.6	15945.4	14814.1	13537.3	14849.9	13881.4
		A0A286ZJ91;A0A481C371	SETVICSSR	FALSE	2;2	TRUE	_[Acetyl (Protein N-term)]SETVIC[Carbamidomethyl (C)]SSR_	121.969	115.451	393.885	652.88	423.003	473.783		286.845			A0A287A4F3	USF2	Upstream transcription factor 2, c-fos interacting	Sus scrofa	23.9574	0	40.5213	4	4	163.942	160.682	170.3	189.881	136.875	154.863	237.493	168.246
		A0A286ZJ91;A0A481C371	QEIIEAFVQELR	FALSE	344;365	TRUE	_QEIIEAFVQELR_	216.052	156.781	268.175	179.134	198.247	215.867	199.725	202.375			A0A287A4F4	RIMOC1	RAB7A interacting MON1-CCZ1 complex subunit 1	Sus scrofa	28.1738	0	50.7153	9	9	388.915	341.39	385.632	439.129	407.318	412.839	426.888	412.115
		A0A286ZJ91;A0A481C371	ATQVGEKPTK	FALSE	257;278	TRUE	_ATQVGEKPTK_	147.021	212.652	215.448	218.564	209.6	180.904	200.627	192.403			A0A287A4F7	BORCS5	BLOC-1-related complex subunit 5	Sus scrofa	22.0032	0	50.9599	6	2	239.066	271.145	263.37	244.829	277.89	263.372	273.211	265.158
		A0A286ZJ91;A0A481C371	KMQPDQQVVINCAIVR	FALSE	53;53	TRUE	_KMQPDQQVVINC[Carbamidomethyl (C)]AIVR_	48.5052	50.6467	73.4177	58.4443	67.9353	52.1432	31.2694	69.1674			A0A287A4G1	ZFP36L2	mRNA decay activator protein ZFP36	Sus scrofa	51.1369	0	50.3471	8	0	245.622	254.779	286.128	269.486	266.906	220.945	264.723	248.188
		A0A286ZJ91;A0A481C371	KMQPDQQVVINCAIVR	FALSE	53;53	TRUE	_KM[Oxidation (M)]QPDQQVVINC[Carbamidomethyl (C)]AIVR_	48.5052	50.6467	73.4177	58.4443	67.9353	52.1432	31.2694	69.1674			A0A287A4H2	PURB	Purine rich element binding protein B	Sus scrofa	32.9084	0	49.9464	12	10	1002.28	1011.73	1051.87	1040.32	1080.67	927.003	995.978	957.761
		A0A286ZJ91;A0A481C371	VSKQEEAAGGPVAPK	FALSE	218;239	TRUE	_VSKQEEAAGGPVAPK_	44.3972	41.6516	60.4455	53.7401	49.7916	60.7025	48.1403	48.9879			A0A287A4H7	RMC1	Regulator of MON1-CCZ1	Sus scrofa	74.8885	0	48.4605	9	1	203.908	182.037	185.823	188.235	182.621	147.635	164.458	175.935
		A0A286ZJA8	DDKELIEYFKSQMK	FALSE	2	FALSE	_DDKELIEYFKSQM[Oxidation (M)]K_	2269.67	2511.51	2114.27	2191.44	1818	1561.45	1553.06	1789.27			A0A287A4I5	TFAP4	Transcription factor AP-4	Sus scrofa	35.711	0	40.7476	2	2	11.4626	24.8403	24.0071	19.2589	32.8508	7.7	23.1627	10.6356
		A0A286ZJA8	DKGETIQGLR	FALSE	37	FALSE	_DKGETIQGLR_	1283.44	1246.21	1325.93	1374.46	1369.63	1203.15	1490.08	1408.61			A0A287A4K3	GRTP1	Growth hormone regulated TBC protein 1	Sus scrofa	38.9042	0.000367017	39.3141	1	1	31.5333	24.2418	34.8459	39.1324	51.0099	19.5118	34.5466	40.1981
		A0A286ZJA8	FSVYITESQPDLSGK	FALSE	148	FALSE	_FSVYITESQPDLSGK_	800.118	714.409	796.324	882.19	653.378	613.519	754.126	655.754			A0A287A4L4	UBA3	NEDD8-activating enzyme E1 catalytic subunit	Sus scrofa	48.5625	0	51.7097	1	0		36.4878	41.2235			91.3269		14.9084
		A0A286ZJA8	AQNKPFYVVAESFK	TRUE	221	TRUE	_AQNKPFYVVAESFK_	267.126	270.396	285.172	267.885	322.082	234.477	300.395	306.72			A0A287A4L5	TATDN3	Putative deoxyribonuclease TATDN3 isoform X6	Sus scrofa	30.2459	0	50.5216	9	0	127.037	95.7647	123.934	109.5	108.593	94.3542	104.448	81.6073
		A0A286ZJA8	LFPLNQQDVPDKFK	TRUE	238	TRUE	_LFPLNQQDVPDKFK_	356.713	219.912	246.964	326.584	228.193	201.584	352.285	308.459			A0A287A4M4	CHD2	DNA helicase	Sus scrofa	211.234	0	57.449	24	15	282.77	279.182	260.639	285.534	260.68	263.638	318.362	299.773
		A0A286ZJA8	IGTNQMAVCAK	TRUE	210	TRUE	_IGTNQMAVC[Carbamidomethyl (C)]AK_	576.314	576.953	634.435	500.257	637.209	419.404	458.405	407.717			A0A287A4M8	ATP1A1	Sodium/potassium-transporting ATPase subunit alpha-1	Sus scrofa	113.678	0	51.6577	57	0	32171.1	34646.9	34264.4	36143.4	34477.5	32837.1	38279.7	32775.1
		A0A286ZJA8	EDPDMASAVAAIR	FALSE	16	FALSE	_EDPDMASAVAAIR_	330.171	616.886	569.122	522.613	534.461	535.576	374.815	431.773			A0A287A4N0	FAM102B	Family with sequence similarity 102 member B	Sus scrofa	39.2293	0	49.3704	10	10	241.447	208.636	256.866	278.891	286.837	215.571	268.644	270.837
		A0A286ZJA8	ILTHAYSR	FALSE	125	FALSE	_ILTHAYSR_	386.461	342.792	368.657	455.699	572.062	356.019	547.203	556.95			A0A287A4N4	INTS11	Integrator complex subunit 11	Sus scrofa	71.0906	0	53.7257	18	0	771.346	789.823	761.623	819.027	807.625	780.205	870.808	879.558
		A0A286ZJA8	MDDKELIEYFK	FALSE	1	FALSE	_[Acetyl (Protein N-term)]MDDKELIEYFK_	261.432	253.874	213.332	177.258	242.953	227.511	303.866	254.761			A0A287A4N5	CMTR2	Cap-specific mRNA (nucleoside-2'-O-)-methyltransferase 2	Sus scrofa	87.0984	0	50.2331	5	5	235.758	263.838	323.416	266.277	315.928	232.911	278.37	260.674
		A0A286ZJA8	ANLTSAIETLCGVDSSVAVSSGGELFLR	FALSE	47	FALSE	_ANLTSAIETLC[Carbamidomethyl (C)]GVDSSVAVSSGGELFLR_	281.746	210.219	229.001	188.771	212.634	182.193	266.233	230.612			A0A287A4N8	CNNM3	Cyclin and CBS domain divalent metal cation transport mediator 3	Sus scrofa	78.5619	0	50.8308	10	10	232.499	233.1	233.935	283.149	268.934	231.275	298.859	254.139
		A0A286ZJA8	ALCHLNVPVTVVLDAAVGYIMEK	TRUE	167	TRUE	_ALC[Carbamidomethyl (C)]HLNVPVTVVLDAAVGYIMEK_	358.184	253.689	54.2377		73.8136	183.149	185.65	164.118			A0A287A4P0	SLC38A10	Solute carrier family 38 member 10	Sus scrofa	111.051	0	52.7318	21	1	285.011	308.189	297.964	308.405	297.623	273.048	339.233	308.305
		A0A286ZJA8	FSVYITESQPDLSGKK	FALSE	148	FALSE	_FSVYITESQPDLSGKK_	97.4568	96.3785	81.6405	109.525	139.388	108.175	166.271	93.4574			A0A287A4Q2		Neuroblast differentiation-associated protein AHNAK	Sus scrofa	160.683	0	51.8781	29	15	3097.91	2688	2985.51	3126.37	3039.44	2803.82	3313.52	2993.14
		A0A286ZJA8	TLLEYLK	FALSE	29	FALSE	_TLLEYLK_	99.7015	165.147	105.204	94.9534	75.2119	123.934	28.921	94.1439			A0A287A4R1	ACTBL2	Actin beta like 2	Sus scrofa	42.8431	0	47.2178	4	4	14577.1	12391.2	11227.5	9576.1	11162.3	12633.5	15998.1	11669.3
		A0A286ZJA8	TLLEYLKR	FALSE	29	FALSE	_TLLEYLKR_	59.9309		124.037	99.5761	128.468	98.8085	103.634	103.368			A0A287A4S9	CCDC88A	Coiled-coil domain containing 88A	Sus scrofa	211.103	0	54.3552	37	0	939.808	876.426	892.598	959.469	966.632	874.633	958.764	953.786
		A0A286ZJA8	FISLTSLEYSDYSK	FALSE	75	FALSE	_FISLTSLEYSDYSK_	61.3761	92.0347	90.7802	70.7571	69.6764	94.3654	84.0135	98.4236			A0A287A4T4	LOC106504178	Zinc finger protein 256	Sus scrofa	94.9117	0	45.4929	1	0	32.2453	26.8181	34.8449	16.8419	33.1066	12.081	26.1778	27.4436
		A0A286ZJA8	VDLVIVGAEGVVENGGIINK	TRUE	190	TRUE	_VDLVIVGAEGVVENGGIINK_	9.74396	16.0059	10.7189	14.1849	10.7844	20.3004	8.83902	6.172			A0A287A4T7	KNOP1	Lysine rich nucleolar protein 1	Sus scrofa	50.6029	0	49.5642	11	3	177.943	206.445	174.675	220.322	211.611	167.042	215.306	205.77
		A0A286ZJA8	SQMKEDPDMASAVAAIR	FALSE	12	FALSE	_SQMKEDPDMASAVAAIR_	65.2122	99.4847	94.2035	168.379	132.124	153.483	118.217	106.078			A0A287A4T8	GLYR1	Cytokine-like nuclear factor N-PAC	Sus scrofa	64.0113	0	53.8043	17	0	800.893	728.573	850.463	805.324	862.009	771.08	894.034	822.429
		A0A286ZJA8	SQMKEDPDMASAVAAIR	FALSE	12	FALSE	_SQM[Oxidation (M)]KEDPDMASAVAAIR_	65.2122	99.4847	94.2035	168.379	132.124	153.483	118.217	106.078			A0A287A4W2	ELL	Elongation factor for RNA polymerase II	Sus scrofa	67.7552	0	48.572	8	8	228.25	184.649	270.122	169.05	224.426	166.803	215.109	197.617
		A0A286ZJB0;A0A286ZK92;A0A286ZRD8;A0A287AUF0;A0A5G2QR54;F1RQH7	AMNNNWHPGCFR	FALSE	90;100;102;92;90;102	TRUE	_AMNNNWHPGC[Carbamidomethyl (C)]FR_	90.9062	65.3279	89.9842	129.973	97.4308	90.751	100.14	101.32			A0A287A4W4	SMC1A	Structural maintenance of chromosomes protein	Sus scrofa	140.726	0	49.0787	3	0	918.973	862.173	936.303	1012.38	905.995	770.128	829.849	810.462
		A0A286ZJB0;A0A286ZK92;A0A286ZRD8;A0A287AUF0;A0A5G2QR54;F1RQH7	CHLVIDEQPLMFR	FALSE	143;153;155;145;143;155	TRUE	_C[Carbamidomethyl (C)]HLVIDEQPLMFR_	54.1288		34.2771	70.1503	54.6927	45.1153	85.9393	74.6761			A0A287A4W5	IARS1	isoleucine--tRNA ligase	Sus scrofa	139.938	0	55.9432	60	1	8940.45	8336.46	9456.8	9169.6	9396.51	8365.37	9163.08	9172.83
		A0A286ZJB0;A0A286ZK92;A0A286ZRD8;A0A287AUF0;A0A5G2QR54;F1RQH7	NDAYHPDHFNCTHCGK	FALSE	156;166;168;158;156;168	TRUE	_NDAYHPDHFNC[Carbamidomethyl (C)]THC[Carbamidomethyl (C)]GK_	33.035	19.0707	22.0003	39.8962	32.77	14.465	29.9649	23.5141			A0A287A4W6	TMEM19	Ras-related protein Rab-21	Sus scrofa	24.1324	0	52.2278	13	13	2203.92	2207.8	2258.26	2421.66	2372.87	2070.13	1918.25	1984.77
		A0A286ZJB6	IYVFGGVNEAGR	TRUE	732	TRUE	_IYVFGGVNEAGR_	265.005	224.9	261.61	225.304	192.581	189.219	214.762	276.546			A0A287A4X4	BCAR3	BCAR3 adaptor protein, NSP family member	Sus scrofa	92.0179	0	48.9985	8	8	105.316	126.612	165.393	126.615	157.424	117.295	150.925	157.876
		A0A286ZJB6	IYTLGGLGVAGNVDHVER	TRUE	685	TRUE	_IYTLGGLGVAGNVDHVER_	33.9431	48.1698	66.4826	56.644	81.7001	83.4502	89.9078	72.0082			A0A287A4X5	LOC110261008	Estradiol 17-beta-dehydrogenase 12	Sus scrofa	33.9957	0	48.7665	6	6	523.845	438.931	537.755	532.731	520.921	467.395	456.467	523.545
		A0A286ZJB6	SVQDGSQCGR	TRUE	361	TRUE	_SVQDGSQC[Carbamidomethyl (C)]GR_	63.3607	75.0365	58.8813	59.0184	77.2778		98.5203	61.205			A0A287A4Y9	C2CD5	C2 calcium dependent domain containing 5	Sus scrofa	115.852	0	52.8764	24	1	652.642	647.057	751.542	717.119	675.431	654.168	722.145	734.009
		A0A286ZJB6	AEELVYETVIK	TRUE	493	TRUE	_AEELVYETVIK_	87.966	79.4887	114.606	74.3529	74.4981	92.9433		85.6793			A0A287A4Z2	SOD2	Superoxide dismutase	Sus scrofa	27.118	0	48.7245	11	0	5069.5	5134	4976.21	4984.72	4842.51	4766.28	6307.54	4846.05
		A0A286ZJB6	ATTIYDPDKGNIK	TRUE	790	TRUE	_ATTIYDPDKGNIK_	72.2749	93.266	89.9177	82.1584	84.5358	82.9944		61.5762			A0A287A500	PHC3	Polyhomeotic homolog 3	Sus scrofa	107.153	0	48.7445	14	11	1890.51	1818.35	2263.97	2182.12	2139.61	1966.87	2044.2	1811.42
		A0A286ZJC2;A0A287ARF8;A0A287AWS8;A0A5G2R5M3;A0A8W4FFT3	IQEEACCLVEELRK	FALSE	145;145;298;145;145	FALSE	_IQEEAC[Carbamidomethyl (C)]C[Carbamidomethyl (C)]LVEELRK_	208.74	527.97	170.662	151.03	123.232	134.686	117.891	150.733			A0A287A513	RC3H1	RING-type E3 ubiquitin transferase	Sus scrofa	117.783	0	51.8759	10	6	136.623	133.583	137.388	135.793	148.639	109.151	116.817	123.062
		A0A286ZJC2;A0A287ARF8;A0A287AWS8;A0A5G2R5M3;A0A8W4FFT3	YGLLLMLK	FALSE	308;308;461;308;344	FALSE	_YGLLLMLK_	132.945	137.509	107.429	157.354	109.808	65.2206	136.239	113.639			A0A287A523	NFXL1	Nuclear transcription factor, X-box binding like 1	Sus scrofa	101.819	0	53.5871	24	24	294.869	271.659	324.034	289.668	281.16	250.45	298.132	283.777
		A0A286ZJC4;A0A5G2QFC3;A0A5G2RJA5;I3LLQ2	YYPSGDAFASGSDDATCR	FALSE	236;289;247;177	FALSE	_YYPSGDAFASGSDDATC[Carbamidomethyl (C)]R_	45.4482	57.6172	37.2826	61.9404	36.9876	33.7267	76.6324	54.3198			A0A287A527	REPIN1	Replication initiator 1	Sus scrofa	69.976	0	50.987	29	29	543.679	545.444	614.34	604.339	566.571	504.005	627.559	585.959
		A0A286ZJC4;A0A5G2QFC3;A0A5G2RJA5;I3LLQ2	VSPDGTAFCSGSWDHTLR	FALSE	322;375;333;263	TRUE	_VSPDGTAFC[Carbamidomethyl (C)]SGSWDHTLR_		9.0472	22.7425	45.4208			33.096	35.5954			A0A287A535	TMEM11	Transmembrane protein 11	Sus scrofa	21.2866	0	47.9321	4	1	626.469	513.312	665.757	586.187	606.474	691.424	588.676	638.554
		A0A286ZJC7;A0A286ZV83;A0A287B7R7;A0A287B8B5;A0A5G2Q8N3	YGPPPGPAVPR	FALSE	515;515;515;515;515	TRUE	_YGPPPGPAVPR_	1096.84	618.488	1117.48	1446.1	1192.18	1383.64	1176.44	1663.48			A0A287A536	ITSN1	Intersectin 1	Sus scrofa	136.994	0	57.269	32	0	425.645	402.747	454.1	444.781	455.356	403.919	459.883	444.945
		A0A286ZJC7;A0A286ZV83;A0A287B7R7;A0A287B8B5;A0A5G2Q8N3	SQDPGGTPQGAPGR	FALSE	2009;2009;2009;2008;2009	TRUE	_SQDPGGTPQGAPGR_	924.839	954.822	893.174	901.585	946.113	843.651	1153.06	985.869			A0A287A537	ST3GAL2	ST3 beta-galactoside alpha-2,3-sialyltransferase 2	Sus scrofa	39.9977	0.000968289	37.891	3	3	147.632	147.631	163.824	152.128	144.066	115.155	124.794	123.405
[truncated: 119,243 more rows]
[truncated: 80 more columns]
